# Supplementary material for: Research on the drought tolerance mechanism of Pennisetum glaucum (L.) in the root during the seedling stage
Source: BMC Genomics. 2021 Jul 23;22:568. doi: 10.1186/s12864-021-07888-5 (PMC8305952; doi:10.1186/s12864-021-07888-5)
Supplement: Supplementary file 2 — Additional file 2: Supplemental Table 1. DEGs at 7h after drought treatment [file 12864_2021_7888_MOESM2_ESM.xlsx]

## Sheet: DEGs at 1h
Supplemental Table 1. DEGs at 1h after drought treatment
id	baseMean	log2FoldChange	lfcSE	stat	pvalue	padj
i0_HQ_LWC_c158/f3p0/970	1211.74	1.21842	0.395086	3.08393	0.00204283	0.044241
i0_HQ_LWC_c180/f2p0/884	49.5083	-1.02959	0.302146	-3.40759	0.00065539	0.0196382
i0_HQ_LWC_c272/f2p0/895	309.6	1.17884	0.241817	4.87495	1.08835e-06	0.000134139
i0_HQ_LWC_c284/f2p0/996	344.817	1.1501	0.36662	3.13703	0.00170668	0.0392198
i0_HQ_LWC_c302/f2p0/964	132.186	-1.20603	0.375365	-3.21296	0.00131374	0.0322649
i0_HQ_LWC_c87/f4p0/776	384.21	2.4159	0.694504	3.4786	0.000504048	0.0162449
i0_HQ_LWC_c93/f4p0/772	2008.99	-1.16526	0.31501	-3.69912	0.000216352	0.00852309
i0_LQ_LWC_c1000/f1p0/827	36.6504	-2.02048	0.396522	-5.0955	3.47821e-07	5.37151e-05
i0_LQ_LWC_c1144/f1p0/668	51.3085	1.99137	0.417851	4.76575	1.88155e-06	0.000210427
i0_LQ_LWC_c1304/f1p0/930	273.994	-1.00454	0.281462	-3.56901	0.000358333	0.0126775
i0_LQ_LWC_c1321/f1p5/494	82.3935	1.0577	0.235711	4.48729	7.2135e-06	0.000595947
i0_LQ_LWC_c1408/f1p0/722	129.823	-1.21797	0.342485	-3.55627	0.000376162	0.0131237
i0_LQ_LWC_c1430/f1p2/911	1409.11	2.22969	0.397229	5.6131	1.9873e-08	4.59836e-06
i0_LQ_LWC_c1550/f1p0/908	453.012	1.38795	0.40124	3.45915	0.000541876	0.0170977
i0_LQ_LWC_c1553/f1p3/928	894.276	-1.80052	0.281889	-6.38731	1.68825e-10	7.28265e-08
i0_LQ_LWC_c1598/f1p0/360	62.0737	1.68184	0.516924	3.25355	0.00113972	0.0292023
i0_LQ_LWC_c1701/f1p0/554	1213.1	1.46273	0.351404	4.16252	3.14755e-05	0.00188392
i0_LQ_LWC_c1741/f1p0/949	254.205	1.30634	0.393007	3.32395	0.000887511	0.0244742
i0_LQ_LWC_c1883/f1p0/622	404.321	2.12874	0.457025	4.65782	3.1957e-06	0.000317425
i0_LQ_LWC_c1887/f1p0/985	1025.92	1.91823	0.463077	4.14235	3.43763e-05	0.00203335
i0_LQ_LWC_c2065/f1p2/984	407.432	1.5423	0.466286	3.30763	0.000940876	0.0254007
i0_HQ_LWC_c249/f2p0/622	119.495	1.54435	0.493093	3.13197	0.00173636	0.0397205
i0_LQ_LWC_c2078/f1p0/820	70.3343	1.85549	0.571882	3.24454	0.00117642	0.0298389
i0_LQ_LWC_c2100/f1p5/540	411.813	2.16671	0.415712	5.21204	1.86771e-07	3.22069e-05
i0_LQ_LWC_c2214/f1p7/360	35.753	1.13368	0.321997	3.52078	0.000430276	0.0144523
i0_LQ_LWC_c2226/f1p1/621	1814.2	1.22705	0.30269	4.05382	5.03881e-05	0.00274642
i0_LQ_LWC_c2359/f1p2/323	103.565	1.33539	0.368098	3.62781	0.000285835	0.0106425
i1_HQ_LWC_c37162/f5p0/1220	1487.02	1.20468	0.255599	4.71318	2.43876e-06	0.000254813
i0_LQ_LWC_c368/f1p0/854	92.1063	-1.33496	0.411798	-3.24178	0.00118784	0.0300403
i0_LQ_LWC_c46/f6p0/855	24560.1	-1.11573	0.321392	-3.47156	0.000517453	0.0165427
i0_LQ_LWC_c570/f1p0/610	141.768	1.74867	0.55206	3.16753	0.00153741	0.0361958
i0_LQ_LWC_c581/f1p0/650	285.723	1.0872	0.161329	6.73901	1.59466e-11	9.08533e-09
i0_LQ_LWC_c602/f1p0/846	1295.54	1.32125	0.296959	4.44929	8.61564e-06	0.000688248
i0_LQ_LWC_c610/f1p0/498	53.8668	1.05108	0.344964	3.04692	0.00231198	0.0483467
i0_LQ_LWC_c637/f1p0/830	32.107	-1.46817	0.466797	-3.14519	0.00165977	0.0384049
i3_HQ_LWC_c12022/f2p6/3535	284.304	-1.12452	0.312369	-3.59997	0.000318253	0.0115922
i0_LQ_LWC_c681/f1p0/536	58.2422	1.74675	0.384314	4.54512	5.49051e-06	0.00048477
i0_LQ_LWC_c739/f1p0/1007	14.9843	16.9407	4.19208	4.04113	5.31947e-05	0.0028709
i0_LQ_LWC_c75/f4p0/597	517.861	2.61634	0.598609	4.3707	1.23848e-05	0.000917494
i0_LQ_LWC_c801/f1p0/841	229.141	1.21269	0.331245	3.66101	0.000251224	0.00959033
i0_LQ_LWC_c833/f1p0/624	724.957	1.4552	0.213727	6.80865	9.8518e-12	5.77641e-09
i0_LQ_LWC_c834/f1p0/718	44.1785	1.27162	0.398896	3.18785	0.00143335	0.0344049
i0_LQ_LWC_c947/f1p0/989	264.93	2.20671	0.445019	4.95869	7.09698e-07	9.46138e-05
i10_HQ_LWC_c2/f2p0/11049	10.1508	6.77095	2.16108	3.13314	0.0017295	0.0396236
i3_HQ_LWC_c3472/f2p6/3916	38.5743	19.1126	4.29771	4.44716	8.70138e-06	0.000690531
i5_LQ_LWC_c9018/f1p0/5395	27.4708	18.244	5.44878	3.34827	0.000813166	0.0230204
i10_LQ_LWC_c70/f1p0/10770	47.004	8.34239	2.3103	3.61095	0.000305078	0.0112002
i2_HQ_LWC_c17058/f2p26/2810	38.3219	17.1234	4.34768	3.93851	8.19884e-05	0.00403541
i2_LQ_LWC_c21160/f1p24/2499	315.204	1.47871	0.429026	3.44667	0.000567534	0.0176764
i2_LQ_LWC_c69213/f1p129/2106	161.732	-9.42969	2.57048	-3.66846	0.000244016	0.00935283
i2_LQ_LWC_c88846/f1p99/2417	112.049	22.9396	5.46174	4.20004	2.66862e-05	0.00165977
i2_HQ_LWC_c127341/f3p31/2994	26.6441	19.7476	5.46277	3.61493	0.000300424	0.0110676
i1_HQ_LWC_c16352/f2p0/1686	117.579	-10.3047	2.15	-4.79287	1.64413e-06	0.00018949
i3_LQ_LWC_c43809/f1p0/3063	43.6773	9.0467	1.90296	4.75402	1.99409e-06	0.000219757
i2_LQ_LWC_c16922/f2p54/2190	271.14	1.51242	0.359682	4.20487	2.61236e-05	0.00163487
i2_LQ_LWC_c88743/f1p63/2783	43.0394	-9.18527	2.58632	-3.55148	0.000383075	0.0132881
i4_HQ_LWC_c2213/f2p0/4761	21.1846	16.9353	4.51133	3.75395	0.000174069	0.00721014
i2_HQ_LWC_c55619/f2p35/2216	16.2347	18.9269	3.76381	5.02865	4.93944e-07	7.22282e-05
i1_HQ_LWC_c10879/f2p0/2006	78.3507	-1.33372	0.359221	-3.71281	0.000204968	0.0081814
i1_HQ_LWC_c11094/f2p7/1986	631.313	1.25624	0.142229	8.83247	1.02388e-18	3.43525e-15
i1_HQ_LWC_c11838/f2p3/1663	512.946	-1.63099	0.225268	-7.24021	4.47995e-13	4.03811e-10
i1_HQ_LWC_c12244/f7p0/1767	34.3327	2.32967	0.752006	3.09795	0.00194867	0.0428099
i1_HQ_LWC_c12553/f2p2/1876	97.7157	1.18334	0.387865	3.0509	0.00228159	0.0479776
i1_HQ_LWC_c12838/f2p0/1494	11.1933	-3.31774	1.0651	-3.11497	0.00183965	0.0411025
i1_HQ_LWC_c12849/f4p0/1776	3110.61	-1.20347	0.327392	-3.67594	0.000236979	0.00916826
i1_HQ_LWC_c3485/f4p0/1774	296.663	-2.07017	0.319658	-6.47621	9.4058e-11	4.23907e-08
i1_HQ_LWC_c1302/f14p4/1681	6258.66	1.36012	0.31922	4.26075	2.03745e-05	0.00135513
i1_HQ_LWC_c14852/f8p0/1871	795.096	1.4462	0.319552	4.5257	6.01954e-06	0.000517852
i1_HQ_LWC_c16255/f5p0/1802	298.387	-11.9847	1.91077	-6.27222	3.55946e-10	1.38686e-07
i1_HQ_LWC_c1522/f7p0/1815	385.359	1.06988	0.352091	3.03864	0.00237649	0.0492522
i1_HQ_LWC_c16228/f3p0/1952	204.097	3.02762	0.609143	4.9703	6.68494e-07	9.08557e-05
i1_HQ_LWC_c16272/f3p0/1544	418.802	-1.724	0.501188	-3.43982	0.000582093	0.0180183
i1_HQ_LWC_c16276/f3p0/1525	212.157	-1.09996	0.233355	-4.71365	2.43313e-06	0.000254664
i1_HQ_LWC_c16591/f3p0/1832	66.0731	1.81792	0.386206	4.70713	2.51233e-06	0.000261144
i1_HQ_LWC_c16667/f2p0/1758	191.501	1.00769	0.245422	4.10595	4.02654e-05	0.00231591
i1_HQ_LWC_c16793/f3p0/1850	358.727	1.10229	0.314896	3.50048	0.000464429	0.015335
i1_HQ_LWC_c39660/f16p0/1904	249.123	1.29776	0.310362	4.18145	2.8965e-05	0.0017705
i1_HQ_LWC_c17696/f2p95/1657	1965.01	1.66983	0.346752	4.81564	1.46731e-06	0.000174436
i1_HQ_LWC_c1796/f3p0/1893	442.36	1.02433	0.251875	4.06684	4.76546e-05	0.00263549
i1_HQ_LWC_c1908/f8p0/1914	83.4025	1.6227	0.533095	3.04392	0.00233517	0.0486799
i1_HQ_LWC_c19206/f2p0/1829	91.6566	1.9134	0.353636	5.41064	6.28002e-08	1.22739e-05
i1_HQ_LWC_c19664/f2p2/1560	179.92	4.27903	0.627117	6.82335	8.89438e-12	5.42575e-09
i1_HQ_LWC_c20101/f2p1/1973	728.609	1.32907	0.309319	4.29676	1.73311e-05	0.00118812
i1_HQ_LWC_c2125/f2p1/1870	1978.18	1.71126	0.305824	5.59559	2.19874e-08	4.89987e-06
i1_HQ_LWC_c14907/f12p0/1625	4510.71	1.89415	0.42987	4.40635	1.05128e-05	0.000809808
i1_HQ_LWC_c21568/f5p0/1463	7037.85	1.27008	0.381751	3.32698	0.000877917	0.0242984
i1_HQ_LWC_c22641/f3p12/1553	348.414	1.20878	0.309764	3.90227	9.52949e-05	0.00452797
i1_HQ_LWC_c24351/f2p0/1783	53.0789	-1.18929	0.380573	-3.125	0.00177806	0.0402023
i1_HQ_LWC_c2483/f2p14/1710	870.28	1.16412	0.288323	4.03756	5.401e-05	0.0029071
i1_HQ_LWC_c2693/f2p0/1661	42.6318	20.146	5.26073	3.8295	0.000128403	0.00572243
i1_HQ_LWC_c2716/f3p0/1731	947.826	1.59288	0.273746	5.81884	5.92561e-09	1.67224e-06
i1_HQ_LWC_c2725/f4p0/1638	32.2382	-1.4964	0.39601	-3.77868	0.000157663	0.00668181
i1_HQ_LWC_c27442/f29p0/1859	343.458	1.65567	0.476739	3.4729	0.000514867	0.0164867
i1_HQ_LWC_c27555/f7p0/1834	809.834	-1.07357	0.11039	-9.72523	2.35364e-22	1.42141e-18
i1_HQ_LWC_c27607/f4p0/1901	275.221	-1.01463	0.2778	-3.65239	0.000259811	0.00985137
i1_HQ_LWC_c27639/f6p0/1594	355.86	1.86196	0.318666	5.84297	5.12785e-09	1.48885e-06
i1_HQ_LWC_c39349/f6p0/1812	225.708	-25.1327	4.45125	-5.64622	1.64019e-08	3.97808e-06
i1_HQ_LWC_c28260/f3p0/1966	191.203	1.8188	0.50477	3.60322	0.000314296	0.0114967
i1_HQ_LWC_c29617/f2p0/1794	3369.94	1.79567	0.260041	6.90535	5.00801e-12	3.43686e-09
i1_HQ_LWC_c29747/f2p0/1815	504.07	-1.10158	0.216895	-5.07887	3.79679e-07	5.74676e-05
i1_HQ_LWC_c849/f23p4/1889	282.185	1.15388	0.370305	3.11602	0.00183311	0.0410313
i0_HQ_LWC_c182/f2p0/952	6401.82	1.26396	0.274497	4.60465	4.13158e-06	0.000384141
i1_HQ_LWC_c37233/f4p26/1178	141.393	2.13885	0.551005	3.88173	0.000103714	0.00484454
i1_HQ_LWC_c37400/f2p0/1300	172.879	1.18881	0.234636	5.06661	4.04959e-07	6.09668e-05
i1_HQ_LWC_c37405/f2p0/1353	122.268	1.02453	0.262055	3.90962	9.24406e-05	0.00441051
i1_HQ_LWC_c39592/f14p0/1331	11208.7	1.38397	0.336944	4.10741	4.00115e-05	0.00230351
i1_HQ_LWC_c3973/f3p0/1986	2949.43	2.81993	0.374738	7.52507	5.26916e-14	6.11952e-11
i1_HQ_LWC_c39758/f13p0/1507	174.85	-1.09061	0.283889	-3.8417	0.000122187	0.00551506
i1_HQ_LWC_c40161/f21p2/1872	39.5716	-8.69648	1.92313	-4.52204	6.12465e-06	0.000523168
i1_HQ_LWC_c4046/f2p0/1642	750.494	-1.18246	0.253692	-4.66101	3.1466e-06	0.00031358
i1_HQ_LWC_c4957/f3p1/1480	426.493	-1.30065	0.280575	-4.63566	3.55798e-06	0.000341069
i1_HQ_LWC_c4970/f4p1/1763	343.409	2.83502	0.857323	3.30683	0.000943573	0.0254508
i1_HQ_LWC_c37432/f2p0/1210	102.252	-2.41359	0.351259	-6.87127	6.36348e-12	4.22312e-09
i1_HQ_LWC_c5569/f2p0/1627	140.428	-1.00454	0.322092	-3.11881	0.00181585	0.0407517
i1_HQ_LWC_c2047/f3p0/1912	55.6353	1.42421	0.456036	3.12301	0.00179011	0.0403691
i1_HQ_LWC_c6417/f3p1/1851	81.7843	2.32399	0.741696	3.13335	0.00172826	0.0396236
i1_HQ_LWC_c765/f23p0/1815	1207.84	2.14433	0.432764	4.95495	7.23477e-07	9.56066e-05
i1_HQ_LWC_c8863/f3p0/1781	619.896	-1.31291	0.216115	-6.07507	1.23935e-09	4.20488e-07
i1_HQ_LWC_c9661/f5p0/1529	2307.27	-1.09273	0.221499	-4.93334	8.08341e-07	0.00010521
i1_LQ_LWC_c10112/f1p8/1976	40.6397	1.20282	0.354296	3.39495	0.000686406	0.0203502
i1_LQ_LWC_c10277/f1p0/1820	53.2518	-3.53489	1.06182	-3.32907	0.000871361	0.024172
i1_LQ_LWC_c10398/f1p4/1630	378.719	-1.97601	0.642682	-3.07463	0.00210761	0.0452259
i1_LQ_LWC_c10661/f1p0/1938	194.434	-1.01037	0.253783	-3.98125	6.85546e-05	0.0035086
i1_HQ_LWC_c1175/f11p2/1926	79.8889	-1.34274	0.306126	-4.38623	1.15331e-05	0.000871722
i1_LQ_LWC_c11005/f1p6/1784	65.1493	2.55771	0.530635	4.82008	1.43498e-06	0.000170929
i1_LQ_LWC_c11044/f1p7/2008	68.9739	1.74962	0.317461	5.51128	3.56241e-08	7.52241e-06
i1_LQ_LWC_c11140/f1p3/1515	457.668	1.0867	0.297164	3.65689	0.000255291	0.00973245
i1_LQ_LWC_c18519/f1p0/1982	85.8591	7.84365	1.92749	4.06935	4.71448e-05	0.00261688
i3_HQ_LWC_c28519/f2p0/3597	509.661	-2.28775	0.747737	-3.05956	0.00221661	0.0470335
i1_LQ_LWC_c11393/f1p0/1847	195.344	1.12182	0.266169	4.21471	2.50101e-05	0.00158158
i1_LQ_LWC_c11604/f1p0/1934	33.5576	7.34417	2.17274	3.38014	0.000724493	0.0211779
i1_LQ_LWC_c12174/f1p0/1952	272.276	1.27029	0.273095	4.65145	3.29615e-06	0.000324732
i1_LQ_LWC_c7656/f1p0/1893	382.599	1.28076	0.269024	4.76077	1.92853e-06	0.000214095
i1_LQ_LWC_c12411/f1p3/1973	343.609	1.07195	0.299789	3.5757	0.000349298	0.012416
i1_LQ_LWC_c12558/f1p0/1573	112.971	-1.20542	0.335488	-3.59304	0.000326843	0.0118125
i1_LQ_LWC_c12582/f1p0/1959	136.004	2.20899	0.591332	3.73562	0.000187255	0.00758465
i1_LQ_LWC_c12732/f1p0/1978	42.6344	-1.79433	0.346821	-5.17365	2.29567e-07	3.75718e-05
i1_LQ_LWC_c12824/f1p0/1880	264.272	1.56677	0.460846	3.39978	0.000674404	0.0200732
i1_LQ_LWC_c12923/f3p1/1356	3749.19	-1.19767	0.229769	-5.21249	1.8632e-07	3.22069e-05
i1_LQ_LWC_c13110/f1p0/1409	976.859	2.7585	0.264214	10.4404	1.62143e-25	1.95843e-21
i1_LQ_LWC_c13202/f1p109/1219	955.458	1.78252	0.314718	5.66388	1.47988e-08	3.6499e-06
i1_LQ_LWC_c13339/f1p0/1338	126.686	1.4415	0.314438	4.58438	4.5534e-06	0.000413518
i2_HQ_LWC_c901/f3p4/3078	217.689	1.72196	0.248732	6.92297	4.42258e-12	3.06998e-09
i1_LQ_LWC_c13703/f1p0/1291	2798.84	1.84823	0.450611	4.10161	4.10291e-05	0.00235535
i1_LQ_LWC_c13800/f1p3/1303	246.72	1.23829	0.300484	4.12098	3.77262e-05	0.00220607
i1_LQ_LWC_c13859/f1p0/1258	237.829	1.4614	0.478656	3.05314	0.00226463	0.0477532
i1_LQ_LWC_c13874/f1p9/1265	36.0347	3.1818	0.661291	4.8115	1.49804e-06	0.000177044
i1_LQ_LWC_c13894/f1p6/1178	13.9083	3.82368	0.963243	3.96959	7.19968e-05	0.00364157
i1_LQ_LWC_c13967/f1p0/1159	1324.81	1.01484	0.296502	3.42272	0.000619986	0.0188152
i1_LQ_LWC_c14033/f1p0/1417	56.475	-1.88646	0.52748	-3.57637	0.000348405	0.0123989
i1_LQ_LWC_c14037/f1p0/1411	241.456	2.4181	0.592334	4.08233	4.45868e-05	0.00249785
i2_HQ_LWC_c4824/f3p1/2226	281.947	-2.01428	0.40022	-5.03293	4.83032e-07	7.09763e-05
i1_LQ_LWC_c14142/f1p0/1404	51.6729	1.94758	0.473842	4.1102	3.95325e-05	0.00228245
i1_LQ_LWC_c14216/f1p0/1285	181.623	3.73641	0.842381	4.43553	9.18449e-06	0.000721287
i1_LQ_LWC_c14268/f1p1/1173	140.735	1.10387	0.317145	3.48066	0.000500186	0.0161795
i1_LQ_LWC_c14404/f1p7/1123	239.133	2.57265	0.689301	3.73226	0.00018977	0.00767109
i1_LQ_LWC_c14467/f1p3/1370	45.0248	1.18558	0.313724	3.77904	0.000157434	0.00667815
i1_LQ_LWC_c14468/f1p0/1253	167.449	1.32839	0.356281	3.72848	0.000192638	0.00776621
i1_LQ_LWC_c14944/f7p2/1440	986.396	1.03435	0.272477	3.7961	0.000146991	0.00634984
i1_HQ_LWC_c27623/f6p0/1808	829.513	1.20856	0.235791	5.12556	2.96648e-07	4.6654e-05
i1_LQ_LWC_c16851/f1p2/1423	3405.11	1.09374	0.191906	5.69934	1.2027e-08	3.03906e-06
i1_LQ_LWC_c16858/f1p0/1887	125.864	3.07614	0.44003	6.99076	2.734e-12	2.03841e-09
i1_LQ_LWC_c16947/f1p3/1920	509.801	1.02056	0.220578	4.62675	3.71454e-06	0.000352164
i1_LQ_LWC_c16956/f1p0/1864	90.768	2.44516	0.629975	3.88136	0.000103872	0.0048478
i1_LQ_LWC_c17312/f1p1/1522	145.899	1.37322	0.340966	4.02744	5.63867e-05	0.00301355
i1_LQ_LWC_c17359/f1p0/1407	49.1486	6.69595	1.16799	5.7329	9.87264e-09	2.5923e-06
i1_LQ_LWC_c17459/f1p0/1785	30.833	1.54894	0.472472	3.27838	0.00104404	0.0273662
i1_LQ_LWC_c17579/f1p2/1838	83.3871	-2.25757	0.522182	-4.32334	1.53685e-05	0.00108554
i1_LQ_LWC_c17699/f1p0/1818	2393.35	1.01623	0.152704	6.6549	2.83484e-11	1.55638e-08
i1_LQ_LWC_c6603/f1p0/1938	655.576	1.43523	0.357718	4.01218	6.01611e-05	0.00315935
i1_HQ_LWC_c553/f25p0/1907	1408.27	1.44324	0.318085	4.53727	5.69873e-06	0.000497338
i1_LQ_LWC_c17878/f1p0/1838	396.515	1.22741	0.351743	3.48951	0.0004839	0.0157455
i1_LQ_LWC_c17891/f1p2/1852	25.033	3.11073	0.981256	3.17015	0.0015236	0.0359746
i1_LQ_LWC_c17909/f1p1/1816	115.431	2.44647	0.614019	3.98436	6.76629e-05	0.00347471
i1_LQ_LWC_c12257/f1p0/1679	117.249	1.19937	0.319269	3.75662	0.000172223	0.00716809
i1_LQ_LWC_c18130/f1p0/1549	9.73207	3.21498	0.829111	3.87762	0.000105483	0.00490402
i1_HQ_LWC_c16237/f3p0/1669	294.562	2.40091	0.398798	6.02036	1.74031e-09	5.80668e-07
i1_HQ_LWC_c14901/f4p0/1692	21.442	-1.99105	0.592721	-3.35917	0.000781763	0.0223437
i1_LQ_LWC_c18515/f1p12/1738	148.37	1.45367	0.259355	5.60493	2.08341e-08	4.73311e-06
i1_LQ_LWC_c18533/f1p1/1716	79.5355	1.81953	0.563913	3.22662	0.0012526	0.031183
i1_LQ_LWC_c18597/f1p3/1821	275.268	-1.37245	0.240723	-5.70136	1.18856e-08	3.01594e-06
i1_HQ_LWC_c2941/f5p13/1921	324.943	1.62969	0.35431	4.59962	4.23271e-06	0.000390262
i1_LQ_LWC_c18679/f1p0/2000	38.9712	-1.93713	0.421994	-4.59043	4.42339e-06	0.000404754
i1_LQ_LWC_c12620/f5p0/1810	269.793	-1.22936	0.402994	-3.05056	0.00228413	0.0479782
i1_LQ_LWC_c18922/f1p1/1540	460.201	-1.27193	0.371827	-3.42077	0.000624447	0.0188747
i1_LQ_LWC_c19133/f1p0/1911	91.3352	3.56025	1.10037	3.23551	0.00121427	0.0304788
i1_LQ_LWC_c19195/f1p0/1792	151.879	-1.52351	0.405836	-3.75402	0.000174024	0.00721014
i1_LQ_LWC_c19296/f1p0/1727	464.797	1.32276	0.130722	10.1189	4.55366e-24	3.43756e-20
i1_LQ_LWC_c19335/f1p0/1979	131.111	-1.05567	0.308727	-3.41942	0.000627543	0.0189493
i1_LQ_LWC_c19354/f1p1/1645	62.9098	1.01757	0.30244	3.36453	0.000766751	0.0220608
i1_LQ_LWC_c19384/f1p4/1455	232.903	1.82582	0.340879	5.35621	8.49871e-08	1.61401e-05
i1_LQ_LWC_c19449/f1p3/2007	29.5285	19.8831	5.46261	3.63986	0.000272786	0.0102451
i1_HQ_LWC_c11368/f5p0/1707	115.558	1.14342	0.342735	3.33616	0.000849444	0.023695
i1_LQ_LWC_c19499/f1p0/1550	88.6174	1.76644	0.451659	3.91101	9.19099e-05	0.00439828
i1_LQ_LWC_c19516/f1p0/1706	460.048	2.33924	0.321864	7.26779	3.65408e-13	3.34359e-10
i1_LQ_LWC_c19523/f1p0/1844	1482.09	-1.18822	0.231399	-5.13493	2.82253e-07	4.48574e-05
i1_LQ_LWC_c19541/f1p0/1900	645.61	1.04173	0.242725	4.29182	1.77216e-05	0.00121343
i1_LQ_LWC_c19548/f1p0/1786	333.175	1.42669	0.433805	3.28878	0.00100622	0.026635
i1_HQ_LWC_c39700/f3p0/1995	166.282	1.08419	0.261457	4.14671	3.37286e-05	0.00200227
i1_LQ_LWC_c19605/f1p8/1487	216.243	-1.27093	0.357747	-3.55259	0.000381452	0.0132547
i1_HQ_LWC_c24998/f2p0/1948	347.874	-1.09139	0.354864	-3.0755	0.00210147	0.0451604
i1_LQ_LWC_c19906/f1p0/1532	212.933	-1.40374	0.34028	-4.12526	3.70318e-05	0.00217129
i1_LQ_LWC_c19958/f1p3/1786	868.986	2.35158	0.531635	4.42329	9.72089e-06	0.000755552
i1_LQ_LWC_c19938/f1p0/1913	20.814	7.8704	2.41769	3.25534	0.00113256	0.0290931
i1_LQ_LWC_c20050/f1p38/1710	75.7967	18.9905	5.4632	3.47608	0.000508798	0.0163617
i1_LQ_LWC_c20058/f1p13/1935	96.9068	1.11128	0.330643	3.36095	0.000776751	0.0222898
i1_LQ_LWC_c20239/f1p0/1731	18.6049	18.8526	3.31114	5.69369	1.24321e-08	3.10248e-06
i1_LQ_LWC_c20425/f1p0/1755	325.158	-1.62808	0.401047	-4.05958	4.9161e-05	0.00269903
i1_LQ_LWC_c20518/f1p12/1719	18.8525	-2.4867	0.818037	-3.03984	0.00236703	0.0490852
i2_HQ_LWC_c97173/f12p0/2216	189.694	-1.48286	0.348452	-4.25557	2.08516e-05	0.00137776
i1_LQ_LWC_c20865/f1p0/1755	2637.87	1.27098	0.339339	3.74547	0.000180056	0.00737715
i1_LQ_LWC_c6485/f1p44/1759	359.291	1.23845	0.231649	5.34624	8.98024e-08	1.67905e-05
i1_LQ_LWC_c11185/f1p0/1768	201.58	1.34384	0.181407	7.40785	1.2836e-13	1.35999e-10
i1_LQ_LWC_c21261/f1p0/1989	311.002	1.49975	0.479441	3.12812	0.00175926	0.0399594
i1_HQ_LWC_c11376/f3p1/1811	136.864	2.03919	0.411838	4.95144	7.36655e-07	9.67132e-05
i1_LQ_LWC_c21397/f1p0/1553	76.4636	1.66598	0.467518	3.56345	0.000366008	0.0128736
i1_LQ_LWC_c21493/f1p2/1800	70.153	8.88273	1.9078	4.656	3.22408e-06	0.000319719
i1_HQ_LWC_c17974/f2p0/1589	254.467	-24.4674	3.89483	-6.28201	3.34223e-10	1.31067e-07
i1_LQ_LWC_c21721/f2p37/1623	357.06	4.2706	0.583452	7.31954	2.48821e-13	2.46341e-10
i1_LQ_LWC_c21837/f1p9/1759	127.773	1.73934	0.38886	4.47291	7.71608e-06	0.000624651
i1_LQ_LWC_c21932/f1p4/1421	146.843	-1.09251	0.235266	-4.64372	3.42196e-06	0.000331921
i1_LQ_LWC_c13563/f1p20/1450	341.821	1.4905	0.206937	7.20268	5.90392e-13	5.16738e-10
i1_LQ_LWC_c22165/f1p1/1453	1695.43	1.02734	0.256603	4.00363	6.23781e-05	0.00324473
i1_LQ_LWC_c22550/f1p2/1625	116.875	2.27391	0.517525	4.39383	1.11372e-05	0.000846039
i1_LQ_LWC_c22554/f1p0/1689	657.111	-1.03322	0.238551	-4.33121	1.48291e-05	0.00105858
i1_LQ_LWC_c22664/f1p0/1909	290.192	-1.51477	0.241894	-6.26213	3.7976e-10	1.47016e-07
i1_LQ_LWC_c22774/f1p0/1890	10.748	1.83381	0.600242	3.05511	0.00224977	0.0475896
i1_LQ_LWC_c22776/f1p0/1699	66.799	2.42444	0.555706	4.36281	1.28403e-05	0.00094567
i1_LQ_LWC_c23035/f1p0/1600	38.3581	-21.8482	4.35435	-5.01756	5.23331e-07	7.50712e-05
i1_HQ_LWC_c2659/f3p0/2004	46.2642	19.0689	3.33647	5.71527	1.09529e-08	2.83893e-06
i1_LQ_LWC_c23208/f1p0/1824	175.263	1.39072	0.415686	3.34561	0.000821018	0.0232021
i1_HQ_LWC_c9564/f3p1/1917	91.1058	-1.06273	0.339342	-3.13174	0.00173774	0.0397359
i1_LQ_LWC_c23561/f1p0/1840	61.5024	-1.41849	0.437296	-3.24378	0.00117953	0.0298801
i1_LQ_LWC_c23574/f1p1/1644	31.1264	-5.3965	1.29489	-4.16753	3.07925e-05	0.00184734
i1_LQ_LWC_c23617/f1p0/1491	49.4648	-9.06785	2.78599	-3.25481	0.00113469	0.0291106
i1_LQ_LWC_c23705/f1p0/1981	52.0141	3.35316	0.752323	4.45707	8.30888e-06	0.000669053
i1_HQ_LWC_c3059/f2p0/1895	416.263	1.10064	0.226488	4.85961	1.1762e-06	0.000143501
i1_LQ_LWC_c5421/f7p2/1716	132.247	1.18386	0.382395	3.0959	0.00196214	0.0429806
i1_LQ_LWC_c11152/f1p0/1586	669.292	1.24111	0.277316	4.47546	7.62481e-06	0.00062059
i1_LQ_LWC_c23871/f1p0/1822	31.2091	2.23507	0.633811	3.52639	0.000421262	0.0142738
i1_LQ_LWC_c23882/f1p8/1801	28.1877	-1.51755	0.49911	-3.04052	0.00236171	0.049047
i1_LQ_LWC_c23960/f1p1/1868	151.213	1.9895	0.6232	3.19239	0.001411	0.0340037
i1_LQ_LWC_c24158/f1p0/1548	359.306	1.79123	0.410967	4.35857	1.30913e-05	0.000955823
i1_LQ_LWC_c24185/f1p0/1549	128.526	1.98591	0.483045	4.11122	3.93568e-05	0.00227666
i1_LQ_LWC_c24225/f1p3/1991	794.494	2.52655	0.507962	4.97389	6.56235e-07	9.00118e-05
i1_LQ_LWC_c24372/f1p0/1761	363.739	1.32987	0.248606	5.34928	8.83049e-08	1.66134e-05
i1_LQ_LWC_c24560/f1p0/1999	122.554	1.34394	0.346642	3.87701	0.000105748	0.00491255
i1_LQ_LWC_c24599/f1p1/1401	223.686	1.96754	0.507756	3.87497	0.000106638	0.00494251
i1_LQ_LWC_c24634/f1p0/1811	53.4387	-1.66909	0.449905	-3.70987	0.000207369	0.00826084
i1_LQ_LWC_c24782/f1p0/1916	11.7303	5.84902	1.61197	3.6285	0.000285072	0.0106256
i1_LQ_LWC_c24816/f1p0/1924	134.811	1.2822	0.231077	5.54881	2.87617e-08	6.20348e-06
i1_LQ_LWC_c24908/f1p3/1895	885.51	1.43321	0.30584	4.68616	2.78377e-06	0.000283982
i1_LQ_LWC_c25056/f1p0/1476	17.5588	7.10586	2.27142	3.12838	0.00175772	0.0399594
i1_LQ_LWC_c25159/f1p0/2002	19.3252	6.88418	2.08781	3.29732	0.000976116	0.0260724
i1_LQ_LWC_c25201/f1p2/1987	144.156	1.29303	0.347516	3.72076	0.00019862	0.00796486
i1_LQ_LWC_c25879/f1p9/1663	18.9712	3.41616	1.07325	3.18301	0.00145753	0.0348055
i1_LQ_LWC_c25911/f1p2/1197	1212.76	-1.87024	0.349456	-5.35185	8.70599e-08	1.64304e-05
i1_LQ_LWC_c26200/f1p8/1145	223.861	1.3806	0.326172	4.23273	2.30869e-05	0.00149358
i1_LQ_LWC_c26274/f1p0/1327	3517.76	-1.25427	0.344782	-3.63787	0.000274898	0.0103052
i1_LQ_LWC_c26372/f1p0/1357	189.291	1.74956	0.220623	7.93009	2.18983e-15	3.67355e-12
i1_LQ_LWC_c26583/f1p0/1370	10280.7	-3.33667	0.377503	-8.83879	9.67623e-19	3.43525e-15
i1_LQ_LWC_c2519/f5p2/1909	27.9566	18.8017	3.13524	5.99691	2.01108e-09	6.67324e-07
i1_LQ_LWC_c26732/f1p0/1356	61.0516	2.31141	0.494375	4.67542	2.93348e-06	0.000296882
i1_LQ_LWC_c26735/f1p0/1182	437.588	-1.02937	0.181144	-5.68263	1.3264e-08	3.29646e-06
i1_LQ_LWC_c26738/f1p0/1223	31.8015	-23.0681	5.39849	-4.27306	1.92807e-05	0.00129522
i1_LQ_LWC_c2686/f6p0/1622	247.841	1.21961	0.372569	3.2735	0.00106224	0.027711
i2_HQ_LWC_c3563/f18p1/2391	287.932	1.8082	0.454417	3.97917	6.9156e-05	0.00353339
i1_LQ_LWC_c26934/f1p0/1203	418.177	-1.55363	0.200198	-7.76047	8.46177e-15	1.16142e-11
i0_LQ_LWC_c1441/f1p0/905	147.364	-10.0093	1.88388	-5.3131	1.07773e-07	1.93135e-05
i1_LQ_LWC_c27120/f1p0/1315	1105.02	1.44955	0.291233	4.97727	6.44875e-07	8.87136e-05
i1_LQ_LWC_c26746/f1p0/1357	208.395	-1.11169	0.235309	-4.72439	2.30809e-06	0.000244973
i1_LQ_LWC_c27289/f1p0/1234	3927.52	1.0576	0.277915	3.80547	0.000141536	0.00617113
i1_LQ_LWC_c27336/f1p0/1131	1751.95	1.33062	0.186946	7.11764	1.09793e-12	9.20918e-10
i2_HQ_LWC_c77849/f2p0/2052	82.2855	1.45418	0.401833	3.61887	0.000295889	0.010942
i1_LQ_LWC_c27689/f1p0/1742	27.4275	-2.50644	0.700668	-3.57721	0.000347275	0.0123782
i1_LQ_LWC_c28031/f9p0/1774	970.078	1.85869	0.265059	7.01238	2.34304e-12	1.79115e-09
i1_LQ_LWC_c30544/f1p0/1786	220.223	1.76086	0.40223	4.37775	1.19913e-05	0.000898422
i2_HQ_LWC_c117615/f6p2/2053	16.6324	19.1219	5.46388	3.4997	0.000465782	0.0153629
i1_LQ_LWC_c30143/f1p0/1808	59.3743	1.6102	0.446957	3.60259	0.000315064	0.0115177
i1_HQ_LWC_c39454/f38p0/1505	596.69	1.88224	0.476737	3.94817	7.87516e-05	0.00390474
i1_LQ_LWC_c30654/f1p0/1937	175.758	2.62795	0.4118	6.38162	1.75221e-10	7.39996e-08
i1_LQ_LWC_c8519/f1p0/1606	234.704	-1.24149	0.319197	-3.88942	0.000100484	0.00471518
i1_LQ_LWC_c30990/f1p0/1838	154.162	-1.62166	0.512717	-3.16288	0.00156214	0.0367085
i2_HQ_LWC_c73607/f9p2/2141	159.409	-3.16565	0.858068	-3.68927	0.000224896	0.0087852
i2_HQ_LWC_c77567/f4p2/2271	198.847	2.08493	0.458041	4.55184	5.31786e-06	0.000472289
i1_HQ_LWC_c2730/f3p2/1669	448.085	2.02543	0.498132	4.06606	4.78155e-05	0.00263983
i1_LQ_LWC_c9026/f1p1/1849	718.704	1.658	0.343659	4.82454	1.40328e-06	0.000167484
i1_LQ_LWC_c31377/f1p0/1807	52.064	2.6171	0.807994	3.23901	0.00119947	0.0302456
i1_HQ_LWC_c2176/f6p3/1530	380.015	1.14053	0.344388	3.31176	0.000927105	0.0251945
i1_LQ_LWC_c31436/f1p6/1564	23.6855	-2.78638	0.640886	-4.3477	1.37574e-05	0.000997404
i1_HQ_LWC_c12194/f3p1/1776	527.966	2.10279	0.323483	6.50046	8.0077e-11	3.77813e-08
i1_LQ_LWC_c31559/f1p0/1677	305.952	1.40755	0.449462	3.13164	0.00173835	0.0397359
i1_LQ_LWC_c31612/f1p1/1814	359.806	1.37618	0.425965	3.23074	0.00123468	0.030863
i1_HQ_LWC_c14724/f35p0/1988	393.648	2.01359	0.635266	3.16968	0.00152604	0.0360003
i1_LQ_LWC_c11799/f1p6/1608	415.94	1.72695	0.43964	3.92811	8.5616e-05	0.00417651
i1_LQ_LWC_c31699/f1p0/1980	13.3666	2.81075	0.746309	3.76621	0.000165747	0.00694642
i1_HQ_LWC_c40173/f86p0/1840	1049.93	-1.17087	0.371058	-3.1555	0.00160222	0.0374318
i1_LQ_LWC_c26422/f1p0/1335	270.054	-1.69098	0.437061	-3.86898	0.000109293	0.00503463
i1_HQ_LWC_c2885/f5p0/1582	222.757	1.21511	0.393884	3.08495	0.00203583	0.0441783
i1_LQ_LWC_c31925/f1p1/2016	25.2583	2.5771	0.80648	3.1955	0.0013959	0.033707
i1_LQ_LWC_c26919/f1p0/1213	30.0588	6.35102	1.88923	3.36169	0.000774661	0.022246
i1_LQ_LWC_c32363/f1p0/1657	35.3015	2.22263	0.722703	3.07543	0.00210197	0.0451604
i1_LQ_LWC_c32398/f1p0/1837	106.073	-1.23562	0.28509	-4.33414	1.4633e-05	0.00104582
i1_LQ_LWC_c23877/f2p0/1598	697.794	1.56846	0.337268	4.65047	3.31183e-06	0.000325216
i1_LQ_LWC_c32440/f1p0/1802	27.0776	1.8272	0.520667	3.50934	0.000449212	0.0149552
i1_LQ_LWC_c5087/f1p0/1791	77.7644	1.87382	0.604104	3.10181	0.00192342	0.0423939
i1_LQ_LWC_c32476/f1p0/1948	13.018	-3.3157	1.05935	-3.12993	0.00174849	0.0398566
i1_LQ_LWC_c32479/f1p7/1886	101.134	1.25011	0.402573	3.1053	0.00190086	0.0420655
i1_LQ_LWC_c32482/f1p3/1707	208.757	2.10658	0.488249	4.31456	1.59922e-05	0.00112164
i1_LQ_LWC_c32488/f1p5/1834	297.349	1.28118	0.418171	3.06377	0.00218567	0.0465294
i1_LQ_LWC_c23373/f1p3/1728	4746.42	1.27372	0.3744	3.40203	0.000668871	0.0199676
i1_LQ_LWC_c32610/f1p0/1675	48.9905	-2.33388	0.506467	-4.60815	4.06261e-06	0.000379211
i1_LQ_LWC_c32628/f1p3/1928	193.533	1.00779	0.24895	4.04817	5.16197e-05	0.0027984
i1_LQ_LWC_c32643/f1p0/1562	1126.65	1.3611	0.279812	4.86433	1.14847e-06	0.000140401
i1_HQ_LWC_c32160/f2p0/1682	1999.26	2.04745	0.384734	5.32172	1.02789e-07	1.86416e-05
i1_HQ_LWC_c39581/f18p0/1686	1999.26	2.04745	0.384734	5.32172	1.02789e-07	1.86416e-05
i1_LQ_LWC_c3274/f1p0/1682	144.602	1.32584	0.423892	3.12778	0.00176129	0.0399594
i1_LQ_LWC_c32794/f1p0/1526	559.373	1.77764	0.341324	5.20806	1.9083e-07	3.27403e-05
i1_LQ_LWC_c32828/f1p4/1490	198.57	-2.14862	0.540405	-3.97595	7.00984e-05	0.00356946
i1_LQ_LWC_c23219/f1p0/1616	565.46	1.2483	0.266877	4.67742	2.905e-06	0.000294855
i1_LQ_LWC_c32991/f1p0/1975	203.22	1.91218	0.497098	3.84668	0.000119728	0.00543246
i1_HQ_LWC_c25951/f2p0/1924	953.339	1.69501	0.423441	4.00294	6.25603e-05	0.00324862
i3_HQ_LWC_c2524/f2p1/3165	176.601	-1.29513	0.335625	-3.85885	0.000113924	0.00520037
i1_LQ_LWC_c3314/f1p1/1519	103.264	-1.3217	0.220692	-5.98887	2.11309e-09	6.93554e-07
i1_LQ_LWC_c12353/f1p0/1861	596.67	1.3174	0.305429	4.31326	1.60864e-05	0.00112441
i1_LQ_LWC_c41113/f1p0/1630	158.209	-25.509	5.39781	-4.72581	2.29196e-06	0.00024412
i1_LQ_LWC_c33177/f1p0/1939	68.5778	2.08811	0.47107	4.43271	9.30576e-06	0.000729862
i1_LQ_LWC_c33183/f1p0/1838	45.0805	-1.22277	0.353294	-3.46107	0.000538028	0.0170118
i1_HQ_LWC_c37712/f2p3/1356	601.785	-3.10246	0.960677	-3.22946	0.00124025	0.0309509
i1_LQ_LWC_c33243/f1p2/1585	29.8121	-1.61151	0.477856	-3.37238	0.000745224	0.0215768
i1_LQ_LWC_c33596/f1p0/1728	37.8418	2.5598	0.827075	3.095	0.00196814	0.0430963
i1_HQ_LWC_c19570/f2p0/1969	593.622	1.57223	0.371073	4.23697	2.26556e-05	0.0014712
i1_LQ_LWC_c5717/f1p4/1763	657.816	1.5383	0.453488	3.39216	0.000693433	0.0205183
i1_LQ_LWC_c30351/f1p0/1952	6568.45	1.31886	0.389995	3.38173	0.000720299	0.021086
i1_LQ_LWC_c33749/f1p3/1585	109.146	-1.56647	0.425489	-3.68156	0.000231811	0.00899713
i1_LQ_LWC_c33755/f1p1/1955	62.4034	-1.02929	0.286824	-3.58857	0.000332496	0.0119738
i1_HQ_LWC_c39405/f2p1/1825	442.752	2.18983	0.638304	3.4307	0.000602021	0.0183994
i1_LQ_LWC_c40967/f1p0/1672	389.439	24.1271	5.33363	4.52358	6.08017e-06	0.000521255
i1_LQ_LWC_c34132/f1p2/1983	175.069	1.25676	0.164535	7.63827	2.20163e-14	2.82896e-11
i1_LQ_LWC_c34210/f1p0/1995	155.636	-1.27161	0.238238	-5.33758	9.4193e-08	1.75031e-05
i1_LQ_LWC_c10356/f1p0/1783	572.953	1.79891	0.476795	3.77292	0.000161347	0.00679501
i1_LQ_LWC_c22553/f1p0/1605	110.765	1.10692	0.266572	4.15242	3.28976e-05	0.00195932
i1_LQ_LWC_c34468/f1p0/1535	38.8387	1.14106	0.369843	3.08526	0.00203374	0.0441646
i1_LQ_LWC_c34543/f1p2/1987	38.8741	-1.27714	0.420944	-3.034	0.00241334	0.0497429
i1_LQ_LWC_c34574/f1p0/1605	57.8767	20.9589	2.92899	7.15569	8.32503e-13	7.0812e-10
i1_LQ_LWC_c34688/f1p2/1866	53.9412	2.67641	0.642219	4.16745	3.08033e-05	0.00184734
i1_LQ_LWC_c3469/f1p18/1544	117.67	1.80647	0.395024	4.57308	4.80611e-06	0.000433857
i1_LQ_LWC_c17755/f1p9/1750	70.3528	-10.3553	2.93062	-3.53349	0.000410118	0.014009
i2_HQ_LWC_c60203/f20p6/2267	1050.07	-1.10877	0.241177	-4.59732	4.27953e-06	0.00039278
i1_LQ_LWC_c34751/f1p0/1649	450.493	1.26627	0.261977	4.83352	1.34138e-06	0.000161372
i1_HQ_LWC_c12770/f8p0/1936	744.219	1.44322	0.414887	3.47857	0.00050409	0.0162449
i1_HQ_LWC_c39732/f46p0/1930	777.124	-1.60582	0.440494	-3.6455	0.000266877	0.010067
i1_HQ_LWC_c14886/f5p0/1844	111.502	1.70569	0.418775	4.07305	4.64024e-05	0.0025828
i1_LQ_LWC_c35270/f1p0/1461	167.259	-1.17834	0.332505	-3.54381	0.000394391	0.0136025
i1_HQ_LWC_c16500/f2p0/1894	433.637	1.73912	0.447838	3.88336	0.000103024	0.00482314
i1_HQ_LWC_c17990/f3p91/1721	974.897	1.54708	0.383588	4.03318	5.50265e-05	0.0029513
i1_LQ_LWC_c3540/f1p0/1518	40.5968	-8.48308	2.31702	-3.6612	0.000251037	0.00958925
i1_LQ_LWC_c16834/f1p8/1776	98.999	-1.43562	0.456432	-3.14531	0.00165911	0.0384045
i1_LQ_LWC_c36595/f1p3/1714	265.299	1.13465	0.315035	3.60166	0.000316194	0.0115521
i1_LQ_LWC_c35493/f1p0/1823	59.9279	-1.39934	0.435892	-3.21029	0.00132602	0.0324347
i1_LQ_LWC_c35548/f1p1/1714	144.397	-1.07072	0.344939	-3.1041	0.00190862	0.0422062
i1_LQ_LWC_c35574/f1p0/1414	855.25	-2.01029	0.378928	-5.30519	1.12557e-07	1.99341e-05
i1_LQ_LWC_c35609/f1p0/1530	160.307	-2.57582	0.69287	-3.7176	0.000201122	0.00805699
i2_HQ_LWC_c70862/f3p0/2365	228.99	-1.66218	0.291125	-5.70951	1.133e-08	2.91166e-06
i1_LQ_LWC_c35703/f1p1/1751	245.212	1.62579	0.507366	3.20438	0.00135354	0.0329073
i1_LQ_LWC_c35759/f1p5/1654	297.388	1.11948	0.303851	3.68431	0.000229323	0.00892302
i1_LQ_LWC_c35945/f1p14/1942	213.337	1.33778	0.424099	3.15441	0.0016082	0.0374991
i1_LQ_LWC_c36087/f1p1/1625	865.006	1.18963	0.289238	4.11297	3.90593e-05	0.00226379
i1_LQ_LWC_c31352/f1p7/2002	50.7256	-2.13341	0.560122	-3.80883	0.000139627	0.00612373
i1_LQ_LWC_c36250/f1p6/1640	13.2361	7.80616	1.59538	4.89298	9.93198e-07	0.000125356
i1_LQ_LWC_c35595/f1p0/1776	25.192	19.5702	4.67155	4.18924	2.7989e-05	0.00172623
i1_LQ_LWC_c36380/f1p1/1683	74.3807	1.91536	0.41162	4.65324	3.26767e-06	0.00032298
i1_LQ_LWC_c36547/f1p3/1429	793.52	1.56145	0.276343	5.65039	1.60081e-08	3.89823e-06
i1_HQ_LWC_c27493/f13p0/1896	1011.47	1.57349	0.221567	7.10166	1.23271e-12	1.01981e-09
i1_LQ_LWC_c36689/f1p1/1999	623.945	1.81597	0.366432	4.95581	7.20306e-07	9.55268e-05
i1_LQ_LWC_c36708/f1p0/1712	29.0171	1.36859	0.413099	3.31298	0.000923082	0.0251565
i1_LQ_LWC_c36709/f1p0/1878	22.8058	7.54843	2.27441	3.31885	0.000903884	0.0247829
i1_LQ_LWC_c36763/f1p4/1781	29.6394	1.59139	0.467832	3.40162	0.000669875	0.0199778
i2_HQ_LWC_c40957/f3p2/1946	39.9416	-1.9111	0.614851	-3.10824	0.00188205	0.041787
i1_LQ_LWC_c36784/f1p10/1672	90.3231	1.63627	0.383625	4.2653	1.99632e-05	0.00133365
i1_LQ_LWC_c37351/f3p0/1287	163.806	1.17589	0.309537	3.79887	0.000145359	0.00629735
i1_LQ_LWC_c37454/f2p3/1282	450.805	-1.96057	0.530663	-3.69457	0.000220256	0.00863747
i1_LQ_LWC_c37580/f1p0/1370	952.637	-1.01704	0.254441	-3.99717	6.41051e-05	0.00331349
i1_LQ_LWC_c6730/f1p1/1480	741.517	1.24281	0.240406	5.16961	2.34586e-07	3.81863e-05
i1_LQ_LWC_c37756/f1p0/1380	1132.13	-1.68503	0.442589	-3.8072	0.000140549	0.00615074
i1_LQ_LWC_c13671/f1p0/1455	114.381	1.25518	0.379631	3.30632	0.000945309	0.0254767
i1_HQ_LWC_c37479/f2p3/1256	4314.82	1.32913	0.215711	6.16162	7.20059e-10	2.65157e-07
i1_LQ_LWC_c37875/f1p0/1309	567.368	-1.44739	0.311589	-4.64518	3.39778e-06	0.000330966
i1_LQ_LWC_c38019/f1p0/1270	150.439	-1.16198	0.379267	-3.06375	0.00218578	0.0465294
i1_HQ_LWC_c7430/f5p1/1797	271.432	1.02068	0.29271	3.48699	0.000488482	0.015869
i1_LQ_LWC_c38098/f1p0/1120	274.108	1.16151	0.25745	4.51161	6.4338e-06	0.000543231
i1_LQ_LWC_c3810/f1p0/1825	67.0631	-1.11984	0.303741	-3.68682	0.000227075	0.00885884
i1_HQ_LWC_c37478/f2p0/1257	4960.84	-1.22114	0.207744	-5.8781	4.14994e-09	1.24688e-06
i1_LQ_LWC_c38303/f1p0/1398	1923.83	-1.01535	0.309472	-3.28092	0.00103468	0.0271915
i1_LQ_LWC_c38324/f1p0/1097	742.874	-24.9509	5.39781	-4.62241	3.79303e-06	0.000356751
i1_LQ_LWC_c38485/f1p2/1200	196.337	-3.32635	0.944969	-3.52006	0.000431456	0.0144839
i1_HQ_LWC_c37037/f7p2/1246	69.1123	1.77893	0.518315	3.43214	0.000598837	0.0183579
i1_LQ_LWC_c38654/f1p0/1254	294.269	1.33072	0.283485	4.69415	2.67713e-06	0.00027543
i1_LQ_LWC_c38684/f1p9/1193	7.52593	5.89467	1.94256	3.03449	0.00240945	0.0497169
i0_LQ_LWC_c853/f1p0/593	30.8487	8.50474	2.72668	3.11908	0.00181414	0.0407334
i1_LQ_LWC_c25520/f4p6/1174	62.3296	18.086	5.08769	3.55486	0.00037818	0.0131692
i1_LQ_LWC_c37212/f4p8/1231	1646.41	1.39029	0.331462	4.19441	2.73581e-05	0.00169284
i1_LQ_LWC_c38964/f1p7/1267	813.541	1.55544	0.260602	5.96866	2.39215e-09	7.5637e-07
i1_LQ_LWC_c3907/f1p0/1700	477.055	1.01798	0.200236	5.08389	3.69778e-07	5.63931e-05
i1_LQ_LWC_c39140/f1p0/1391	727.958	-1.56326	0.357184	-4.37661	1.20542e-05	0.000900349
i1_HQ_LWC_c39330/f4p0/1562	115.424	-24.4506	5.21189	-4.69131	2.71459e-06	0.000278335
i1_LQ_LWC_c39507/f5p0/1660	268.843	1.16958	0.339238	3.44768	0.000565423	0.0176379
i1_HQ_LWC_c20836/f2p11/1747	107.165	2.10813	0.413761	5.09504	3.48661e-07	5.37151e-05
i1_HQ_LWC_c40293/f38p0/1802	454.237	1.57796	0.356674	4.42411	9.68398e-06	0.000753653
i1_HQ_LWC_c40352/f3p0/1680	33.8222	20.687	4.69464	4.40651	1.05048e-05	0.000809808
i1_LQ_LWC_c29575/f3p0/1680	51.2869	22.1995	5.46184	4.06447	4.81422e-05	0.00265516
i1_HQ_LWC_c16464/f4p0/1866	3743.42	-1.09268	0.257132	-4.24947	2.14275e-05	0.00140505
i1_HQ_LWC_c6589/f3p0/1804	2287.98	-1.42756	0.328976	-4.33942	1.42862e-05	0.00102956
i1_LQ_LWC_c39647/f16p0/1992	434.497	-2.07716	0.446837	-4.64857	3.34238e-06	0.000327153
i1_HQ_LWC_c6128/f3p3/1606	142.573	-9.88235	2.07441	-4.76394	1.89845e-06	0.000211924
i1_LQ_LWC_c3992/f1p0/1525	705.598	-1.10705	0.234543	-4.72005	2.35785e-06	0.000248799
i3_HQ_LWC_c29440/f2p0/3089	48.965	2.34975	0.544641	4.31432	1.60096e-05	0.00112164
i0_LQ_LWC_c2177/f1p2/528	908.704	1.16808	0.219791	5.31451	1.06945e-07	1.92222e-05
i1_HQ_LWC_c27784/f24p0/1967	1256.11	1.61844	0.376378	4.30003	1.70777e-05	0.00118004
i1_LQ_LWC_c40026/f1p0/1737	88.964	-22.768	5.14381	-4.4263	9.58634e-06	0.000747017
i0_LQ_LWC_c1847/f1p0/626	32.0828	2.12575	0.640927	3.31668	0.000910931	0.0248927
i1_HQ_LWC_c40095/f2p25/1092	184.11	-1.60566	0.340752	-4.71209	2.45183e-06	0.000255736
i1_HQ_LWC_c39337/f6p0/1693	1096.18	1.30589	0.336936	3.87578	0.000106283	0.00493361
i1_LQ_LWC_c41375/f1p0/1423	1249.15	1.60765	0.419039	3.83651	0.000124794	0.00560906
i1_LQ_LWC_c1684/f1p1/1904	188.327	19.7801	3.96087	4.99388	5.91772e-07	8.29195e-05
i1_HQ_LWC_c1451/f8p0/1738	982.382	1.30542	0.274896	4.74878	2.04647e-06	0.000224378
i2_HQ_LWC_c97350/f16p2/2100	1714.41	1.24801	0.248009	5.0321	4.85127e-07	7.11111e-05
i1_LQ_LWC_c42249/f1p0/1079	973.529	2.73664	0.456811	5.99073	2.08897e-09	6.89383e-07
i1_LQ_LWC_c42404/f1p0/1063	110.899	1.32315	0.38039	3.4784	0.000504419	0.0162469
i1_LQ_LWC_c42411/f1p0/1044	3762.66	1.73079	0.501936	3.44823	0.000564281	0.0176296
i0_HQ_LWC_c288/f2p0/974	60.0199	1.53716	0.433612	3.54502	0.000392586	0.0135597
i1_LQ_LWC_c42576/f1p3/1057	345.099	1.93539	0.362167	5.34392	9.0959e-08	1.69543e-05
i0_LQ_LWC_c1868/f1p0/582	112.394	1.15493	0.296091	3.90059	9.59569e-05	0.00455226
i1_LQ_LWC_c42334/f1p0/1047	753.843	13.1036	1.9094	6.86266	6.75917e-12	4.38924e-09
i1_HQ_LWC_c5191/f2p0/1837	338.279	1.86707	0.585722	3.18764	0.00143439	0.0344162
i1_HQ_LWC_c6117/f2p0/1819	348.138	2.03624	0.45138	4.51115	6.44762e-06	0.000543231
i1_LQ_LWC_c4401/f1p0/1937	321.729	3.54015	0.62973	5.6217	1.89086e-08	4.42609e-06
i1_LQ_LWC_c4748/f1p3/1667	105.916	1.14886	0.284967	4.03155	5.54095e-05	0.0029692
i1_LQ_LWC_c4757/f1p7/1629	450.923	1.38374	0.296334	4.66953	3.01889e-06	0.000303356
i1_HQ_LWC_c6649/f2p2/1510	347.806	1.12095	0.321491	3.48671	0.00048901	0.0158776
i1_LQ_LWC_c5198/f1p0/1675	271.432	1.20697	0.298323	4.04586	5.21305e-05	0.00282356
i1_LQ_LWC_c5284/f1p2/1658	178.027	1.71343	0.33986	5.04157	4.61716e-07	6.80096e-05
i1_LQ_LWC_c5397/f1p0/1624	158.3	1.25161	0.376382	3.32536	0.00088304	0.0244066
i1_LQ_LWC_c5537/f1p1/1830	81.1492	1.6132	0.430192	3.74995	0.000176871	0.00727133
i1_LQ_LWC_c5794/f1p0/2003	98.6175	22.0455	5.46171	4.03638	5.42833e-05	0.00291922
i1_HQ_LWC_c1332/f7p0/1767	214.279	1.4922	0.492085	3.0324	0.00242616	0.049939
i1_LQ_LWC_c6010/f1p0/1996	56.7989	1.30222	0.416886	3.12368	0.00178603	0.0403314
i1_HQ_LWC_c16787/f2p2/1544	1811.59	1.11156	0.279024	3.98375	6.78349e-05	0.00347471
i1_LQ_LWC_c6029/f1p1/1642	1210.87	1.32418	0.316839	4.17933	2.92364e-05	0.00177988
i1_LQ_LWC_c6217/f1p2/1794	22.3941	-2.24147	0.718411	-3.12003	0.00180832	0.0406735
i1_LQ_LWC_c6306/f1p0/1960	131.59	-2.29836	0.719545	-3.19419	0.00140225	0.0338334
i1_LQ_LWC_c6675/f2p1/2029	94.5308	1.69107	0.453783	3.7266	0.000194081	0.00781395
i1_LQ_LWC_c6827/f1p148/1763	79.5309	2.29471	0.461711	4.97002	6.69472e-07	9.08557e-05
i1_LQ_LWC_c6846/f1p3/1644	2066.85	1.11501	0.341325	3.2667	0.00108807	0.0282749
i1_LQ_LWC_c6917/f1p0/1701	354.564	2.41676	0.587223	4.11558	3.86199e-05	0.00224047
i0_LQ_LWC_c1154/f1p0/856	428.584	1.96814	0.402608	4.88848	1.01616e-06	0.000126954
i1_LQ_LWC_c7029/f1p0/1950	139.398	1.73093	0.507727	3.40918	0.000651591	0.0195581
i1_LQ_LWC_c7077/f1p0/1895	19.1455	2.27797	0.540429	4.21512	2.49646e-05	0.0015804
i2_HQ_LWC_c2298/f8p3/2112	2873.24	2.03735	0.238829	8.5306	1.45597e-17	3.82299e-14
i1_LQ_LWC_c7370/f1p25/1954	180.975	1.42477	0.422485	3.37235	0.000745285	0.0215768
i1_LQ_LWC_c7371/f1p2/1722	170.658	1.55864	0.32455	4.80245	1.56732e-06	0.000182377
i1_LQ_LWC_c7544/f1p0/1502	87.7244	4.64117	0.972341	4.7732	1.81323e-06	0.000204682
i1_LQ_LWC_c7551/f1p5/1917	112.304	1.71476	0.547953	3.12939	0.0017517	0.0398759
i1_LQ_LWC_c7696/f1p2/2013	31.9979	-6.64232	1.58175	-4.19934	2.677e-05	0.00166157
i1_LQ_LWC_c7760/f1p16/1983	654.691	-1.1409	0.278298	-4.09957	4.13927e-05	0.00237171
i1_HQ_LWC_c16694/f2p0/1521	118.153	-24.2378	2.80382	-8.64456	5.40112e-18	1.55326e-14
i1_LQ_LWC_c8008/f1p0/1617	36.728	7.16922	1.59805	4.48623	7.24933e-06	0.000597274
i1_LQ_LWC_c4438/f1p2/1842	9.11476	-3.87416	1.25049	-3.09812	0.00194753	0.0428099
i1_LQ_LWC_c8723/f1p0/1783	439.462	1.24887	0.307387	4.06286	4.84757e-05	0.00266868
i1_LQ_LWC_c9024/f1p0/1907	56.894	1.78022	0.540165	3.29569	0.000981801	0.0261864
i1_LQ_LWC_c13513/f1p0/1215	18.4923	-6.94808	1.71233	-4.05767	4.95647e-05	0.00271134
i1_LQ_LWC_c9060/f1p0/1453	83.2731	3.54226	0.616191	5.74864	8.99647e-09	2.38296e-06
i1_LQ_LWC_c9193/f1p0/1619	56.4878	1.4124	0.395804	3.56844	0.000359119	0.0126904
i1_LQ_LWC_c9290/f1p5/1857	301.371	1.22538	0.384942	3.18329	0.00145613	0.0347858
i1_LQ_LWC_c9334/f1p0/1923	201.569	1.5755	0.461163	3.41636	0.000634647	0.0191447
i1_HQ_LWC_c39604/f3p7/1426	645.407	2.4104	0.41503	5.80777	6.331e-09	1.75386e-06
i1_LQ_LWC_c9339/f3p2/1650	389.779	4.53257	1.03909	4.36206	1.28844e-05	0.000945735
i1_LQ_LWC_c9348/f1p0/1740	144.271	1.11134	0.335929	3.30826	0.00093876	0.0253691
i1_LQ_LWC_c9367/f1p0/1947	12.1072	2.68663	0.760831	3.53117	0.000413722	0.0141143
i1_LQ_LWC_c9469/f1p6/1650	124.386	1.02908	0.28454	3.61665	0.000298444	0.0110102
i1_LQ_LWC_c9707/f1p2/1840	38.6392	-9.50425	2.48203	-3.82923	0.000128544	0.00572243
i1_LQ_LWC_c9892/f1p4/1831	122.876	-1.64328	0.294843	-5.57342	2.49788e-08	5.46566e-06
i1_LQ_LWC_c9959/f1p4/1884	51.9275	1.93036	0.457927	4.21543	2.49301e-05	0.0015804
i1_HQ_LWC_c27736/f3p7/1420	102.833	1.89871	0.482081	3.93858	8.19659e-05	0.00403541
i1_LQ_LWC_c9985/f1p0/1511	215.628	1.59113	0.250901	6.34167	2.27292e-10	9.33783e-08
i2_HQ_LWC_c1013/f31p8/2733	21.1331	17.3959	5.04708	3.44673	0.000567421	0.0176764
i2_HQ_LWC_c111215/f4p0/2048	16.9061	7.83163	1.93912	4.03874	5.3738e-05	0.00289505
i2_HQ_LWC_c11245/f20p14/2648	106.852	3.52671	1.02191	3.45111	0.000558285	0.0174628
i2_HQ_LWC_c11303/f7p7/2678	89.9388	-1.29622	0.290733	-4.45845	8.25548e-06	0.000665641
i2_HQ_LWC_c115507/f3p0/2112	177.079	3.25557	0.948476	3.43242	0.000598213	0.018348
i2_HQ_LWC_c115702/f5p0/2184	403.405	-1.3133	0.169303	-7.7571	8.68924e-15	1.16613e-11
i1_HQ_LWC_c16605/f3p0/1922	63.2211	9.08508	2.22251	4.08776	4.35561e-05	0.00246296
i2_HQ_LWC_c116857/f19p3/2113	650.933	1.13397	0.281368	4.0302	5.57283e-05	0.002981
i1_HQ_LWC_c2399/f3p2/2028	113.177	-24.3294	5.39797	-4.50714	6.57068e-06	0.000551134
i2_HQ_LWC_c117654/f4p0/2102	251.253	1.42655	0.398771	3.57737	0.000347067	0.0123782
i2_HQ_LWC_c119189/f3p8/2702	241.46	1.18218	0.160885	7.34796	2.0125e-13	2.0955e-10
i2_HQ_LWC_c12003/f2p25/2235	49.3169	-3.14176	0.510021	-6.16006	7.27183e-10	2.66158e-07
i2_HQ_LWC_c122894/f9p1/2290	13.575	19.0943	5.4636	3.49482	0.000474387	0.0155533
i2_HQ_LWC_c12486/f2p0/2170	589.852	-1.3137	0.208128	-6.31199	2.75469e-10	1.10173e-07
i2_HQ_LWC_c126474/f46p12/2749	7425.23	-1.05974	0.283088	-3.7435	0.000181472	0.00740513
i2_HQ_LWC_c127252/f12p2/2080	1080.33	1.2391	0.353886	3.50143	0.000462772	0.0153006
i2_HQ_LWC_c94930/f2p1/2221	61.0752	-6.67948	2.20022	-3.03583	0.00239876	0.0496207
i2_HQ_LWC_c127369/f17p2/2372	368.384	-1.05831	0.327734	-3.22917	0.0012415	0.0309694
i2_HQ_LWC_c15225/f2p5/2072	509.784	-1.04731	0.333837	-3.1372	0.00170571	0.0392125
i2_HQ_LWC_c16621/f6p1/2645	134.594	-1.20045	0.335591	-3.57711	0.000347414	0.0123782
i2_HQ_LWC_c17034/f3p2/2516	252.012	5.71797	0.49468	11.5589	6.65359e-31	2.00912e-26
i2_HQ_LWC_c18603/f3p4/2689	35.063	6.84342	2.14833	3.18546	0.00144523	0.0345939
i2_HQ_LWC_c18981/f2p0/2330	52.8082	-3.03424	0.736044	-4.12235	3.75019e-05	0.00219671
i2_HQ_LWC_c19245/f2p0/2639	66.4244	-1.3134	0.359625	-3.65213	0.000260072	0.00985336
i2_HQ_LWC_c19296/f4p0/2824	347.401	-1.11616	0.17664	-6.31883	2.6355e-10	1.06407e-07
i2_HQ_LWC_c22437/f2p0/2330	298.614	1.00617	0.321638	3.12827	0.00175836	0.0399594
i2_HQ_LWC_c23359/f2p1/2686	10.4633	7.74208	2.32756	3.32627	0.000880178	0.0243387
i2_HQ_LWC_c24360/f8p1/2308	224.705	-1.06058	0.26968	-3.93271	8.39922e-05	0.00410725
i2_HQ_LWC_c25022/f3p1/2436	302.009	1.14728	0.220394	5.20559	1.93379e-07	3.28973e-05
i2_HQ_LWC_c28657/f3p4/2131	71.7129	-1.23294	0.394381	-3.12626	0.00177043	0.0401049
i2_HQ_LWC_c31296/f2p1/2271	167.933	1.2882	0.343622	3.74887	0.00017763	0.0072926
i2_HQ_LWC_c3253/f2p4/2766	80.078	2.8822	0.717382	4.01766	5.87795e-05	0.00312209
i2_HQ_LWC_c35838/f2p2/2702	142.61	1.82126	0.33683	5.40707	6.40635e-08	1.24804e-05
i2_HQ_LWC_c36526/f3p1/2731	94.2131	-1.37285	0.447501	-3.06782	0.00215624	0.0460303
i2_HQ_LWC_c37110/f2p1/2868	184.907	-1.09437	0.281613	-3.88609	0.000101871	0.00477653
i2_HQ_LWC_c37810/f2p0/2420	443.078	1.25267	0.266681	4.69724	2.63697e-06	0.000272225
i2_HQ_LWC_c38974/f2p0/2714	143.119	-1.05116	0.240478	-4.37114	1.23598e-05	0.000916993
i2_HQ_LWC_c46721/f4p1/2747	145.363	1.35616	0.28197	4.8096	1.51229e-06	0.000177686
i2_HQ_LWC_c41094/f3p3/2170	147.678	1.20342	0.336449	3.57683	0.000347787	0.0123842
i1_HQ_LWC_c9721/f2p0/1936	1268.54	1.11267	0.284274	3.91409	9.07464e-05	0.00436001
i2_HQ_LWC_c46810/f2p0/2345	89.332	20.9126	2.97461	7.03036	2.06003e-12	1.59499e-09
i2_HQ_LWC_c4682/f2p1/2509	42.0674	2.88849	0.521701	5.53668	3.08255e-08	6.60148e-06
i2_HQ_LWC_c47596/f2p9/2505	61.4808	1.90095	0.548876	3.46335	0.0005335	0.0169142
i2_HQ_LWC_c49269/f2p0/2369	559.629	-1.19247	0.291652	-4.08869	4.33813e-05	0.00245948
i2_HQ_LWC_c4957/f2p1/2201	209.076	1.67699	0.332009	5.05104	4.39405e-07	6.52003e-05
i2_HQ_LWC_c51754/f2p5/2831	69.9627	-1.04081	0.326586	-3.18695	0.00143783	0.0344714
i2_HQ_LWC_c52079/f2p1/2953	78.8253	-1.84946	0.554299	-3.33658	0.000848163	0.0236811
i2_HQ_LWC_c5214/f2p2/2806	106.043	1.34415	0.405625	3.31378	0.000920438	0.0251071
i2_HQ_LWC_c53570/f2p2/2453	37.982	1.23956	0.397075	3.12172	0.00179799	0.0405014
i2_HQ_LWC_c2075/f2p0/2405	49.2954	5.30235	1.67402	3.16743	0.00153793	0.0361958
i2_HQ_LWC_c5990/f4p1/2347	77.4213	-1.11672	0.358939	-3.11117	0.00186345	0.0414655
i2_HQ_LWC_c5745/f2p2/2371	964.547	-2.21047	0.397068	-5.56699	2.59184e-08	5.65077e-06
i2_HQ_LWC_c12352/f3p1/2118	14.3662	15.1527	4.679	3.23845	0.0012018	0.0302792
i2_HQ_LWC_c59642/f3p0/2189	56.6823	-1.22191	0.366037	-3.33822	0.00084316	0.0236288
i2_HQ_LWC_c60136/f4p2/2072	391.856	-1.07032	0.243185	-4.40126	1.07626e-05	0.000824845
i2_HQ_LWC_c61009/f17p2/2056	66.8462	2.02074	0.55904	3.61467	0.000300734	0.0110676
i2_HQ_LWC_c63563/f3p1/2240	222.227	1.08313	0.239385	4.52465	6.04965e-06	0.000519702
i2_HQ_LWC_c65912/f2p1/2299	313.766	2.85073	0.346806	8.21997	2.03552e-16	4.09763e-13
i2_HQ_LWC_c66944/f2p9/2277	195.831	-1.46987	0.262134	-5.60732	2.05489e-08	4.7179e-06
i2_HQ_LWC_c20877/f2p0/2683	139.057	-2.64901	0.487349	-5.43555	5.46263e-08	1.09238e-05
i2_HQ_LWC_c1135/f22p3/2528	696.664	1.05776	0.214027	4.94219	7.72484e-07	0.000100978
i2_HQ_LWC_c69265/f2p0/2602	89.0644	2.79386	0.864089	3.2333	0.00122371	0.0306267
i1_HQ_LWC_c2731/f7p0/1967	46.3943	19.6411	3.98288	4.93137	8.16533e-07	0.000106047
i2_HQ_LWC_c74130/f2p2/2107	102.827	10.9598	2.68078	4.0883	4.34539e-05	0.00245948
i2_HQ_LWC_c77473/f4p1/2433	18.7463	-6.86293	1.46102	-4.69736	2.6355e-06	0.000272225
i2_HQ_LWC_c77737/f13p1/2280	64.3534	3.16532	0.830975	3.80916	0.000139438	0.00611989
i2_HQ_LWC_c8165/f3p1/2188	43.7271	-8.99005	2.45927	-3.65558	0.000256605	0.00975276
i2_HQ_LWC_c81791/f2p6/2821	293.902	1.20474	0.381242	3.16005	0.00157741	0.0369568
i2_HQ_LWC_c81990/f2p0/2688	22.0101	2.89024	0.883308	3.27206	0.00106767	0.0278164
i2_HQ_LWC_c82840/f2p0/2764	120.217	1.26071	0.277396	4.54479	5.49895e-06	0.000484807
i2_HQ_LWC_c8330/f2p3/2910	171.65	1.45604	0.478042	3.04584	0.00232028	0.0484609
i2_HQ_LWC_c91090/f15p3/2066	1259.65	1.03126	0.27321	3.77461	0.000160257	0.006768
i1_HQ_LWC_c39388/f4p0/2012	35.3562	-22.7136	4.23275	-5.36614	8.04373e-08	1.54215e-05
i2_HQ_LWC_c92007/f4p1/2055	94.1616	6.32986	1.32508	4.77697	1.77953e-06	0.00020239
i2_HQ_LWC_c9204/f9p0/2263	480.344	1.16275	0.32603	3.56639	0.000361935	0.0127378
i2_HQ_LWC_c9284/f2p1/2886	202.59	-1.68166	0.389406	-4.31854	1.57064e-05	0.00110424
i2_HQ_LWC_c96882/f3p0/2150	205.554	-1.18315	0.37425	-3.16139	0.00157019	0.036852
i2_LQ_LWC_c101098/f1p3/2352	524.822	1.62325	0.457152	3.5508	0.000384067	0.0133073
i1_LQ_LWC_c33992/f1p0/1910	115.873	1.22122	0.356046	3.42994	0.000603724	0.0184421
i2_LQ_LWC_c84210/f1p8/2251	164.182	2.42954	0.432653	5.61545	1.96055e-08	4.55391e-06
i2_LQ_LWC_c101905/f1p5/2501	186.703	1.79809	0.401835	4.4747	7.65187e-06	0.000621118
i2_HQ_LWC_c31355/f2p1/2376	36.0226	8.17717	2.11149	3.87271	0.000107633	0.00496953
i2_LQ_LWC_c102129/f1p0/2769	32.7102	-1.38307	0.390983	-3.5374	0.000404085	0.013842
i2_LQ_LWC_c47932/f1p0/2833	14.4366	6.49969	2.07674	3.12975	0.00174957	0.0398566
i2_LQ_LWC_c52640/f1p6/2341	128.24	18.5037	4.56045	4.05742	4.96184e-05	0.00271181
i2_LQ_LWC_c102371/f1p1/2240	67.8792	1.24893	0.30838	4.04996	5.12268e-05	0.0027846
i2_LQ_LWC_c102439/f1p1/2666	37.5359	-2.56257	0.59222	-4.32706	1.51111e-05	0.00107363
i2_LQ_LWC_c102528/f1p0/2896	58.4481	-1.17868	0.260935	-4.51714	6.26819e-06	0.000532417
i1_HQ_LWC_c2729/f9p0/1944	347.144	-1.00834	0.304797	-3.30823	0.000938866	0.0253691
i1_LQ_LWC_c19025/f1p4/1889	431.135	-1.78604	0.315343	-5.66378	1.4807e-08	3.6499e-06
i2_LQ_LWC_c102530/f1p0/2422	336.478	-1.52944	0.366235	-4.17611	2.96537e-05	0.00179329
i2_LQ_LWC_c102580/f1p2/2328	129.395	1.19504	0.293255	4.0751	4.59946e-05	0.00256482
i2_LQ_LWC_c102811/f1p1/2546	48.7411	1.77664	0.566136	3.13818	0.00169998	0.0391306
i2_LQ_LWC_c102818/f1p3/2114	89.7491	1.69666	0.541276	3.13456	0.00172111	0.0395063
i1_HQ_LWC_c42066/f5p0/1743	172.429	-24.5072	3.24192	-7.55947	4.047e-14	4.88813e-11
i2_LQ_LWC_c102937/f1p6/2404	10.4476	16.9424	5.46734	3.09884	0.00194279	0.0427583
i2_LQ_LWC_c103027/f1p0/2874	506.833	2.93942	0.731896	4.01617	5.91516e-05	0.00313358
i2_LQ_LWC_c89716/f1p0/2357	348.432	-1.07697	0.325112	-3.31263	0.000924246	0.0251714
i2_LQ_LWC_c14252/f3p1/2099	23.9911	18.0366	5.46613	3.29971	0.00096785	0.0258859
i2_HQ_LWC_c128535/f112p4/2523	215.603	22.1202	5.46168	4.05007	5.12027e-05	0.0027846
i2_LQ_LWC_c90366/f1p6/2908	265.818	1.71562	0.440016	3.89899	9.6594e-05	0.0045753
i2_LQ_LWC_c89763/f1p3/2400	174.724	12.1673	2.48681	4.89273	9.94485e-07	0.000125356
i2_LQ_LWC_c133773/f1p4/2011	325.202	5.37122	1.67337	3.20983	0.00132814	0.0324469
i2_LQ_LWC_c9563/f1p3/2354	596.8	1.58079	0.478451	3.30397	0.000953268	0.0255752
i2_LQ_LWC_c69437/f1p0/2667	16.0139	7.13128	2.1368	3.33737	0.000845766	0.0236588
i2_LQ_LWC_c103913/f1p2/2401	970.567	1.33208	0.292231	4.55832	5.15655e-06	0.000460672
i2_LQ_LWC_c103975/f1p3/2553	40.5829	2.62697	0.773362	3.39682	0.000681737	0.0202217
i2_LQ_LWC_c34732/f1p1/2863	14.6214	7.626	2.44787	3.11536	0.0018372	0.0410783
i2_HQ_LWC_c126471/f8p2/2447	53.9975	4.14627	0.941116	4.40569	1.05445e-05	0.000811218
i2_LQ_LWC_c104407/f1p8/2275	377.819	-1.35105	0.292065	-4.62585	3.73073e-06	0.000352592
i2_LQ_LWC_c86843/f1p4/2310	88.2606	18.3175	4.35032	4.21061	2.54679e-05	0.00160214
i2_HQ_LWC_c37449/f2p0/2228	19.9835	-6.69578	1.76224	-3.79957	0.000144946	0.0062885
i2_LQ_LWC_c87964/f1p2/2255	228.905	-24.4993	4.45174	-5.50331	3.72721e-08	7.81576e-06
i2_LQ_LWC_c104738/f1p7/2438	27.2603	8.76887	2.60957	3.36027	0.000778661	0.0223078
i2_HQ_LWC_c12891/f2p0/2995	263.788	1.22725	0.327196	3.75081	0.000176266	0.00725526
i2_LQ_LWC_c104782/f1p0/2479	185.178	1.49524	0.332177	4.50132	6.75316e-06	0.000564871
i2_LQ_LWC_c81847/f1p1/2466	647.869	-1.32675	0.226886	-5.84763	4.98622e-09	1.46178e-06
i2_HQ_LWC_c54492/f2p6/2363	68.4353	-10.5475	2.60772	-4.04473	5.23838e-05	0.0028322
i2_LQ_LWC_c105005/f1p1/2163	60.9179	1.8872	0.371085	5.08562	3.66424e-07	5.60231e-05
i2_LQ_LWC_c105024/f1p2/2630	27.8721	2.53927	0.832993	3.04837	0.00230083	0.048197
i2_LQ_LWC_c105109/f1p6/2604	159.237	1.39529	0.354162	3.93968	8.15905e-05	0.00402567
i2_LQ_LWC_c105296/f1p2/2755	243.899	2.25627	0.275379	8.19331	2.54139e-16	4.79624e-13
i2_LQ_LWC_c84460/f1p4/2305	204.872	1.43455	0.446083	3.21589	0.00130041	0.0320418
i2_LQ_LWC_c105664/f1p6/2467	12.2466	8.0997	2.62887	3.08105	0.00206269	0.0445211
i1_LQ_LWC_c42594/f1p2/1871	1132.89	1.00195	0.323425	3.09794	0.00194868	0.0428099
i2_LQ_LWC_c55561/f1p6/2500	35.8486	-18.2993	5.22843	-3.49996	0.000465335	0.0153566
i2_LQ_LWC_c106269/f1p1/2249	63.5641	1.0878	0.237038	4.58913	4.45096e-06	0.000406661
i2_LQ_LWC_c106279/f1p27/2650	163.043	1.5675	0.40251	3.8943	9.84836e-05	0.00463933
i2_LQ_LWC_c77150/f1p13/2045	46.9524	1.27216	0.39797	3.19661	0.00139051	0.0336128
i2_LQ_LWC_c106423/f1p0/2422	323.099	1.08757	0.288245	3.77307	0.000161253	0.00679501
i2_LQ_LWC_c106496/f1p3/2558	77.4035	-1.35195	0.44444	-3.04191	0.00235085	0.0489392
i1_LQ_LWC_c4519/f1p2/1749	242.942	-1.25517	0.402928	-3.11513	0.00183866	0.0410957
i2_LQ_LWC_c106576/f1p1/2451	152.272	-1.08537	0.300513	-3.61173	0.000304164	0.0111734
i2_LQ_LWC_c106596/f1p2/2364	38.4946	-1.65823	0.519502	-3.19196	0.00141309	0.0340405
i2_LQ_LWC_c106666/f1p6/2836	29.02	1.94157	0.605932	3.20427	0.00135407	0.0329073
i1_LQ_LWC_c29912/f1p0/1665	84.9208	-5.67614	1.8551	-3.05976	0.00221516	0.0470221
i2_LQ_LWC_c10672/f1p4/2162	18.3308	-3.34756	1.04272	-3.21042	0.0013254	0.0324327
i2_LQ_LWC_c133400/f1p0/2033	45.8794	-8.22269	2.70355	-3.04144	0.00235451	0.0489985
i2_LQ_LWC_c24777/f1p6/2248	12.791	6.77867	2.20855	3.06928	0.00214574	0.045864
i2_LQ_LWC_c8186/f1p4/2844	120.212	-1.15921	0.358092	-3.23719	0.00120715	0.0303524
i2_LQ_LWC_c107290/f1p0/2204	78.1352	1.89956	0.578029	3.28627	0.00101524	0.0267858
i2_LQ_LWC_c107441/f1p0/2767	138.97	-1.05297	0.187288	-5.62219	1.88548e-08	4.42609e-06
i2_LQ_LWC_c107470/f1p1/2423	419.215	1.51234	0.312237	4.84357	1.27524e-06	0.000154409
i2_HQ_LWC_c66681/f2p6/2288	67.927	1.51591	0.438097	3.46022	0.000539725	0.0170427
i2_LQ_LWC_c107555/f1p1/2411	284.258	1.40813	0.337284	4.17492	2.98086e-05	0.0018002
i2_LQ_LWC_c87891/f1p12/2115	40.9321	-24.7667	5.3979	-4.58821	4.47067e-06	0.000407229
i2_LQ_LWC_c107675/f1p1/2851	92.9344	-1.41006	0.452382	-3.11696	0.00182726	0.0409468
i2_LQ_LWC_c107793/f1p6/2240	24.4309	19.8114	4.91966	4.02698	5.64982e-05	0.00301684
i2_LQ_LWC_c14497/f1p7/2050	274.316	1.22066	0.299637	4.07379	4.62541e-05	0.00257692
i1_LQ_LWC_c18546/f1p1/1914	442.216	2.15926	0.334364	6.45781	1.06229e-10	4.7172e-08
i2_LQ_LWC_c108004/f1p3/2119	32.6302	19.199	4.1399	4.63754	3.52577e-06	0.000338519
i2_HQ_LWC_c52053/f2p1/2635	51.7221	1.09215	0.298245	3.66192	0.00025033	0.00957379
i0_HQ_LWC_c136/f3p0/783	452.517	1.26245	0.394441	3.2006	0.00137144	0.0332359
i1_LQ_LWC_c23639/f1p0/1875	1553.97	1.43503	0.269336	5.32801	9.92941e-08	1.81714e-05
i2_HQ_LWC_c4170/f4p2/2625	1095.72	1.12316	0.248761	4.51501	6.3313e-06	0.000536269
i2_LQ_LWC_c108296/f1p0/2360	25.8261	1.66759	0.497725	3.35042	0.00080688	0.022899
i2_LQ_LWC_c108321/f1p1/2289	299.924	1.55449	0.222757	6.9784	2.98554e-12	2.17232e-09
i2_LQ_LWC_c71273/f1p10/2214	31.9245	16.5302	3.47744	4.75355	1.99872e-06	0.000219866
i2_HQ_LWC_c81972/f2p7/2869	29.5462	6.9586	2.0182	3.44793	0.0005649	0.0176379
i2_LQ_LWC_c108445/f1p1/2508	52.6398	-1.09201	0.324045	-3.36992	0.000751906	0.0217198
i2_LQ_LWC_c108528/f1p0/2420	1080.24	1.06388	0.104132	10.2166	1.67079e-24	1.6817e-20
i2_LQ_LWC_c108618/f1p0/2196	87.738	19.1918	3.04569	6.3013	2.95151e-10	1.17268e-07
i0_LQ_LWC_c622/f1p4/801	455.276	1.2366	0.386593	3.19872	0.00138038	0.0334393
i2_LQ_LWC_c108730/f1p8/2689	268.587	1.13766	0.33308	3.41557	0.000636481	0.0191808
i2_LQ_LWC_c108769/f1p0/2493	211.997	1.32374	0.408414	3.24118	0.00119035	0.0300835
i2_LQ_LWC_c108879/f1p0/2807	110.145	1.95484	0.45943	4.25491	2.09131e-05	0.00138031
i1_LQ_LWC_c26794/f1p0/1280	509.071	-1.38879	0.408529	-3.39948	0.000675143	0.0200853
i2_LQ_LWC_c109062/f1p1/2585	66.885	1.0645	0.314562	3.38407	0.000714202	0.0209583
i2_LQ_LWC_c70783/f1p5/2188	31.3672	18.5635	3.85898	4.81046	1.50584e-06	0.000177618
i2_LQ_LWC_c34188/f1p2/2518	27.1156	18.6352	5.4645	3.41024	0.000649067	0.0195017
i2_LQ_LWC_c54675/f1p2/2681	25.901	16.6993	5.29367	3.15457	0.00160734	0.0374934
i2_LQ_LWC_c109389/f1p2/2154	11.8394	-6.39491	1.67342	-3.82147	0.000132659	0.00585639
i2_HQ_LWC_c2355/f7p4/2743	25.5584	7.75116	2.37653	3.26154	0.00110808	0.0286451
i2_LQ_LWC_c109423/f1p3/2483	69.103	-8.43545	2.45828	-3.43144	0.000600389	0.0183681
i2_LQ_LWC_c24067/f1p3/2207	62.2318	8.44229	2.48734	3.39411	0.00068852	0.0203929
i2_LQ_LWC_c10955/f1p1/2645	108.484	9.66386	2.95964	3.26521	0.00109383	0.0283757
i1_HQ_LWC_c25166/f3p0/2067	323.955	2.0656	0.345433	5.97974	2.2349e-09	7.17948e-07
i2_HQ_LWC_c98016/f14p2/2059	544.733	2.36146	0.421938	5.59671	2.18462e-08	4.88835e-06
i2_LQ_LWC_c112132/f1p0/2100	1529.6	-1.78822	0.255639	-6.99507	2.65121e-12	2.0014e-09
i2_HQ_LWC_c128069/f6p8/2070	182.156	1.81389	0.54931	3.30212	0.000959556	0.0256868
i2_HQ_LWC_c9545/f2p2/2197	198.733	2.0389	0.47853	4.26076	2.03737e-05	0.00135513
i1_HQ_LWC_c25424/f7p1/1931	367.529	-1.51918	0.465556	-3.26316	0.00110178	0.0285451
i2_LQ_LWC_c94234/f1p3/2022	276.002	-3.39964	0.879647	-3.86478	0.000111189	0.00510253
i2_LQ_LWC_c89721/f1p9/2326	42.7791	21.976	5.46189	4.02351	5.73362e-05	0.00305618
i2_LQ_LWC_c112518/f1p0/2463	11.759	17.0203	5.46847	3.11243	0.00185551	0.0413651
i2_LQ_LWC_c27131/f1p4/2033	587.674	-1.81434	0.510508	-3.55398	0.00037945	0.0131927
i2_LQ_LWC_c6358/f1p4/2283	143.929	2.19486	0.657012	3.34067	0.000835761	0.0234759
i1_LQ_LWC_c20888/f1p7/1664	119.978	1.64712	0.485726	3.39106	0.000696235	0.020581
i1_LQ_LWC_c28297/f83p0/1895	53.6481	21.4164	5.46181	3.92112	8.81369e-05	0.00427188
i1_HQ_LWC_c40160/f46p0/1924	256.723	1.73133	0.348975	4.96118	7.00647e-07	9.38215e-05
i2_LQ_LWC_c114285/f1p0/2054	25.4834	7.95539	2.41856	3.28931	0.00100432	0.0266138
i2_HQ_LWC_c1818/f8p6/2426	363.131	1.21204	0.370241	3.27366	0.00106166	0.027711
i2_LQ_LWC_c133097/f1p9/2008	1439.51	25.3369	3.70353	6.8413	7.84785e-12	4.88605e-09
i1_LQ_LWC_c20356/f1p3/1765	20.6283	-23.7456	5.39818	-4.39881	1.08847e-05	0.000829987
i2_LQ_LWC_c11208/f1p5/2538	42.7122	19.9889	3.76307	5.31185	1.08518e-07	1.93816e-05
i2_LQ_LWC_c114912/f1p0/2027	426.362	2.55164	0.464361	5.49495	3.90821e-08	8.16695e-06
i2_HQ_LWC_c31169/f3p1/2378	237.798	-1.19605	0.266875	-4.48169	7.40557e-06	0.000608486
i1_HQ_LWC_c1251/f9p0/1870	1094.95	-1.14251	0.195971	-5.83002	5.54216e-09	1.57878e-06
i2_LQ_LWC_c115231/f1p14/2670	84.5615	4.86408	0.99696	4.87892	1.06671e-06	0.000131739
i2_LQ_LWC_c88405/f1p14/2643	15.4738	8.61383	2.0249	4.25396	2.10021e-05	0.00138467
i2_LQ_LWC_c87960/f1p7/2111	27.8344	9.25353	2.20981	4.18747	2.82082e-05	0.00173405
i1_LQ_LWC_c9177/f1p10/2022	282.046	1.08174	0.220333	4.90956	9.12798e-07	0.000116299
i2_LQ_LWC_c115281/f1p0/2017	204.1	1.30125	0.194324	6.69628	2.13787e-11	1.20664e-08
i2_HQ_LWC_c115699/f5p0/2198	65.0071	2.24527	0.56601	3.96684	7.28321e-05	0.00366543
i2_HQ_LWC_c15230/f4p0/2129	184.287	1.12459	0.348159	3.23009	0.0012375	0.0309078
i0_LQ_LWC_c1514/f1p0/838	211.37	1.31282	0.282853	4.64135	3.46143e-06	0.000333522
i1_HQ_LWC_c1516/f4p0/1814	1034.57	1.18361	0.157536	7.51325	5.76763e-14	6.57205e-11
i2_LQ_LWC_c115920/f5p5/2593	363.034	1.25608	0.200622	6.26093	3.82687e-10	1.47205e-07
i1_LQ_LWC_c24793/f1p0/1593	50.1768	-1.41987	0.458527	-3.09659	0.00195763	0.0429285
i1_LQ_LWC_c35053/f1p4/1938	131.052	1.37461	0.32058	4.28789	1.8038e-05	0.0012298
i2_LQ_LWC_c35951/f1p5/2250	135.068	1.41638	0.329583	4.2975	1.72738e-05	0.00118698
i2_LQ_LWC_c116856/f28p12/2059	102.757	1.60284	0.342567	4.6789	2.88416e-06	0.000293727
i2_HQ_LWC_c100612/f5p4/2297	36.7515	7.37438	2.38063	3.09766	0.00195053	0.0428196
i2_HQ_LWC_c39001/f2p2/2837	26.7025	8.14545	2.34274	3.47688	0.00050728	0.0163303
i2_HQ_LWC_c116504/f3p1/2477	297.982	4.77835	1.23336	3.87426	0.000106949	0.00494551
i1_HQ_LWC_c7824/f2p0/2017	18.9915	18.9654	4.30996	4.40036	1.08073e-05	0.000826524
i2_HQ_LWC_c100007/f3p0/2281	18.5034	19.0022	3.65232	5.20277	1.96341e-07	3.30291e-05
i2_HQ_LWC_c128976/f11p0/2283	18.5034	19.0022	3.65232	5.20277	1.96341e-07	3.30291e-05
i2_LQ_LWC_c102331/f4p1/2280	18.5034	19.0022	3.65232	5.20277	1.96341e-07	3.30291e-05
i2_LQ_LWC_c118864/f1p0/2279	18.5034	19.0022	3.65232	5.20277	1.96341e-07	3.30291e-05
i2_LQ_LWC_c119061/f6p2/2568	11.164	17.8612	5.46545	3.26803	0.001083	0.0281794
i2_HQ_LWC_c79646/f49p0/2369	131.961	-24.9664	3.33863	-7.47805	7.54323e-14	8.43613e-11
i2_HQ_LWC_c111822/f2p1/2051	1162.56	-2.99783	0.604172	-4.96188	6.98143e-07	9.37853e-05
i2_LQ_LWC_c11940/f1p0/2281	62.8096	1.71386	0.419798	4.08258	4.45376e-05	0.00249785
i1_LQ_LWC_c16868/f1p0/2017	2294.57	1.03467	0.292543	3.5368	0.000405005	0.0138657
i1_LQ_LWC_c17279/f1p4/1934	953.736	2.79391	0.75339	3.70846	0.000208526	0.00830004
i2_LQ_LWC_c65387/f1p7/2498	185.001	1.73939	0.404348	4.30172	1.6948e-05	0.00117376
i2_HQ_LWC_c69528/f2p4/2634	119.909	10.296	2.3625	4.35808	1.31206e-05	0.000955823
i2_HQ_LWC_c118250/f16p0/2100	18.9878	16.96	3.87766	4.37377	1.22118e-05	0.000907126
i2_LQ_LWC_c48262/f1p10/2297	348.149	1.1185	0.200092	5.58991	2.27192e-08	5.04433e-06
i2_LQ_LWC_c127798/f128p4/2399	55.8886	18.7908	2.76089	6.80605	1.00312e-11	5.82507e-09
i2_HQ_LWC_c115449/f10p4/2343	43.7055	2.823	0.801617	3.52163	0.000428907	0.0144304
i2_HQ_LWC_c117172/f14p16/2463	304.089	1.23588	0.278148	4.44324	8.86159e-06	0.000699568
i1_LQ_LWC_c8674/f1p16/1894	47.2315	9.7414	1.60047	6.08659	1.15339e-09	3.95771e-07
i2_HQ_LWC_c127733/f139p8/2247	907.487	1.29604	0.307649	4.21274	2.52293e-05	0.00159049
i2_LQ_LWC_c39609/f1p8/2243	77.432	-24.2842	3.27252	-7.42065	1.16544e-13	1.25684e-10
i2_LQ_LWC_c107848/f1p11/2097	362.455	-1.07707	0.349046	-3.08575	0.00203041	0.0441082
i1_LQ_LWC_c5467/f1p0/1645	52.5664	8.3567	2.5674	3.25493	0.0011342	0.0291106
i2_LQ_LWC_c12418/f1p0/2551	90.7111	1.3327	0.422848	3.15173	0.00162305	0.0377577
i2_HQ_LWC_c25443/f2p2/2231	108.271	1.83384	0.463081	3.96008	7.49246e-05	0.00374884
i2_LQ_LWC_c124703/f1p4/2055	312.133	3.44045	1.08445	3.17253	0.00151116	0.0357329
i1_LQ_LWC_c32952/f1p0/1982	50.2939	-23.6774	5.36834	-4.41057	1.03101e-05	0.000796221
i2_HQ_LWC_c120020/f6p0/2217	524.631	10.5529	2.51881	4.18963	2.79412e-05	0.00172539
i2_LQ_LWC_c12511/f1p2/2441	111.3	1.23943	0.392837	3.15507	0.00160462	0.0374588
i2_HQ_LWC_c78159/f6p1/2236	665.451	1.48545	0.295731	5.02298	5.08758e-07	7.38579e-05
i2_HQ_LWC_c116509/f4p2/2117	159.563	1.15765	0.275433	4.20303	2.63361e-05	0.00164439
i2_LQ_LWC_c71684/f1p4/2043	110.011	-24.5069	3.6221	-6.76593	1.32454e-11	7.61823e-09
i2_HQ_LWC_c98826/f16p0/2054	4908.85	1.91815	0.447909	4.28246	1.84835e-05	0.00125172
i2_LQ_LWC_c118223/f4p1/2033	146.591	-9.4989	2.32291	-4.08923	4.32807e-05	0.00245659
i2_LQ_LWC_c69164/f1p22/2165	59.4969	2.69501	0.815634	3.3042	0.000952486	0.0255739
i1_LQ_LWC_c11156/f2p0/1989	405.237	1.1149	0.294343	3.78775	0.000152019	0.00652042
i2_LQ_LWC_c19998/f1p12/2609	245.533	1.57117	0.510845	3.07563	0.00210057	0.0451604
i1_HQ_LWC_c8128/f2p2/1921	971.311	1.05026	0.271652	3.8662	0.000110543	0.00508059
i2_LQ_LWC_c126466/f4p4/2838	609.702	1.34396	0.377555	3.55963	0.000371377	0.0130019
i2_HQ_LWC_c44111/f21p0/2361	337.83	1.49244	0.483953	3.08385	0.00204337	0.044241
i2_LQ_LWC_c126636/f2p4/2775	49.8959	-1.40943	0.405087	-3.47932	0.000502696	0.0162173
i1_HQ_LWC_c2393/f3p0/1882	310.408	-11.7232	2.60053	-4.508	6.54426e-06	0.000549682
i2_LQ_LWC_c52999/f1p0/2228	99.8934	6.78755	2.04333	3.3218	0.000894381	0.0246299
i2_LQ_LWC_c109391/f1p18/2412	28.3341	19.3528	4.6576	4.1551	3.25146e-05	0.00193842
i2_HQ_LWC_c60056/f2p4/2084	56.8045	8.9623	2.29798	3.90008	9.61595e-05	0.00455829
i2_LQ_LWC_c133237/f1p4/2008	118.059	1.7396	0.523795	3.32116	0.000896452	0.0246495
i2_LQ_LWC_c66032/f1p53/2457	2681.82	1.128	0.341547	3.30261	0.000957882	0.0256648
i2_LQ_LWC_c127255/f1p1/2316	83.5474	10.1079	2.93417	3.44488	0.000571312	0.0177757
i1_HQ_LWC_c297/f29p0/1785	181.461	-1.60235	0.345239	-4.64127	3.46268e-06	0.000333522
i1_LQ_LWC_c18752/f1p6/1878	79.9679	-5.45719	1.69313	-3.22314	0.00126795	0.031485
i2_HQ_LWC_c128426/f11p1/2749	306.853	2.22834	0.410497	5.42839	5.68643e-08	1.12965e-05
i2_HQ_LWC_c117307/f2p2/2556	103.871	-9.27339	1.86303	-4.9776	6.43789e-07	8.87136e-05
i2_HQ_LWC_c117537/f2p0/2651	320.329	1.68656	0.432891	3.89605	9.77737e-05	0.0046132
i2_LQ_LWC_c114224/f1p0/2622	16.9884	-18.969	4.34274	-4.36797	1.25407e-05	0.000926998
i2_LQ_LWC_c127152/f1p0/2650	323.893	2.50247	0.625499	4.00075	6.31414e-05	0.00327316
i2_LQ_LWC_c128297/f1p0/2623	11.4841	17.5501	5.46734	3.20999	0.00132742	0.0324425
i2_LQ_LWC_c130366/f1p0/2624	18.9791	18.6873	4.88066	3.82885	0.000128742	0.00572243
i2_LQ_LWC_c132371/f1p0/2625	14.2827	-16.9301	5.35493	-3.16159	0.00156911	0.0368436
i2_LQ_LWC_c48838/f1p15/2765	192.145	1.52403	0.307134	4.96209	6.97401e-07	9.37853e-05
i2_LQ_LWC_c64131/f1p0/2473	85.6489	7.96571	1.55881	5.11012	3.21961e-07	5.05036e-05
i2_LQ_LWC_c72370/f1p0/2484	26.9078	19.2794	3.78811	5.08944	3.59116e-07	5.50449e-05
i2_LQ_LWC_c74471/f1p0/2630	27.197	8.60527	2.45476	3.50555	0.000455671	0.0151286
i2_LQ_LWC_c83538/f1p9/2160	168.215	1.49913	0.452989	3.30943	0.000934872	0.0253259
i2_LQ_LWC_c84442/f1p0/2620	193.007	2.05299	0.588976	3.4857	0.000490854	0.0159203
i2_LQ_LWC_c86758/f1p0/2491	25.4591	18.3489	3.86398	4.74871	2.04716e-06	0.000224378
i2_LQ_LWC_c88098/f1p0/2652	303.099	2.23047	0.73167	3.04846	0.00230016	0.048197
i2_LQ_LWC_c128520/f160p9/2919	919.52	1.35643	0.400437	3.38737	0.000705652	0.020778
i2_LQ_LWC_c128593/f15p3/2517	218.222	1.35982	0.362529	3.75092	0.000176185	0.00725526
i2_LQ_LWC_c107774/f1p5/2084	121.919	3.84467	1.18836	3.23528	0.00121524	0.0304906
i2_LQ_LWC_c70261/f1p7/2409	112.72	1.21483	0.39209	3.09834	0.0019461	0.0428099
i2_HQ_LWC_c116486/f4p1/2604	9.96038	6.92088	2.1347	3.24208	0.00118662	0.030022
i2_LQ_LWC_c131574/f1p0/2061	55.5925	21.3374	3.69044	5.7818	7.39034e-09	2.01044e-06
i2_HQ_LWC_c127135/f6p1/2098	202.739	-1.42947	0.288101	-4.96169	6.98824e-07	9.37853e-05
i2_LQ_LWC_c10802/f1p31/2705	167.632	-20.4557	4.71924	-4.33453	1.46069e-05	0.00104519
i2_LQ_LWC_c102833/f1p7/2475	26.4733	16.3323	3.85899	4.23229	2.31329e-05	0.00149416
i2_LQ_LWC_c47613/f1p18/2706	53.6354	-25.0492	5.39806	-4.6404	3.47728e-06	0.000334395
i2_LQ_LWC_c130085/f1p2/2285	101.741	9.83105	2.94004	3.34385	0.000826244	0.0233062
i2_HQ_LWC_c129340/f2p1/2408	52.0548	21.3594	5.46207	3.91049	9.21102e-05	0.00440437
i2_HQ_LWC_c127402/f3p8/2367	61.8896	-21.9812	3.77126	-5.82863	5.58857e-09	1.58453e-06
i2_HQ_LWC_c88698/f5p0/2112	145.929	20.7816	2.74164	7.58001	3.45536e-14	4.25869e-11
i2_LQ_LWC_c54080/f1p14/2969	303.943	1.2576	0.254223	4.94685	7.54238e-07	9.88068e-05
i2_LQ_LWC_c131268/f1p9/2135	108.372	10.0541	1.74366	5.76612	8.1116e-09	2.18695e-06
i2_LQ_LWC_c130392/f1p21/2103	23.7932	18.0734	5.35685	3.37389	0.00074114	0.0215118
i2_LQ_LWC_c13043/f1p0/2180	41.0365	1.21517	0.349223	3.47963	0.0005021	0.0162067
i2_LQ_LWC_c130595/f1p2/2328	13.4296	6.21362	1.7904	3.47052	0.000519461	0.016581
i1_LQ_LWC_c3369/f1p1/1996	11.4209	18.8984	4.97468	3.79892	0.000145325	0.00629735
i2_LQ_LWC_c18211/f1p3/2388	39.4465	-8.9556	2.55644	-3.50315	0.000459783	0.0152316
i2_HQ_LWC_c129247/f6p3/2201	176.725	21.3311	2.52091	8.46167	2.63575e-17	6.12224e-14
i2_LQ_LWC_c130729/f1p6/2065	13.0024	-5.6495	1.81261	-3.11678	0.00182837	0.0409565
i2_HQ_LWC_c12837/f16p2/2588	67.7474	3.5589	1.05602	3.37012	0.000751354	0.0217198
i2_LQ_LWC_c51483/f1p2/2108	70.3467	-10.437	3.09056	-3.37704	0.000732693	0.0213659
i2_LQ_LWC_c13097/f1p0/2421	1275.53	1.28776	0.390647	3.29649	0.000979003	0.0261264
i2_LQ_LWC_c107376/f1p5/2647	15.4216	8.22711	2.48072	3.31641	0.000911805	0.0249054
i2_HQ_LWC_c127315/f5p1/2088	109.777	-2.34922	0.774062	-3.03493	0.00240594	0.0497038
i2_HQ_LWC_c123290/f5p2/2427	113.411	-23.8523	3.56875	-6.68364	2.33082e-11	1.30336e-08
i1_LQ_LWC_c24462/f1p1/1817	262.237	1.78047	0.285154	6.24389	4.26831e-10	1.63147e-07
i2_LQ_LWC_c13178/f1p2/2221	1115.91	1.72523	0.219836	7.84782	4.23344e-15	6.55554e-12
i2_HQ_LWC_c128271/f30p6/2778	867.793	1.10192	0.342066	3.22136	0.00127583	0.0315907
i2_LQ_LWC_c133013/f1p0/2017	97.9748	2.2174	0.611756	3.62465	0.00028935	0.0107469
i2_LQ_LWC_c133028/f1p3/2018	45.1327	2.02057	0.37779	5.3484	8.87357e-08	1.66426e-05
i2_LQ_LWC_c133045/f1p1/2048	160.955	-1.1479	0.2158	-5.31928	1.04177e-07	1.88367e-05
i2_LQ_LWC_c133136/f1p0/2009	163.09	-1.05893	0.271323	-3.90282	9.50776e-05	0.0045212
i2_LQ_LWC_c133178/f1p3/2010	536.222	1.05341	0.260168	4.04898	5.1442e-05	0.00279378
i1_LQ_LWC_c11112/f1p0/1806	171.606	21.4826	4.02723	5.33434	9.58911e-08	1.7764e-05
i2_LQ_LWC_c133298/f1p1/2021	261.604	-1.25477	0.191384	-6.5563	5.51607e-11	2.75311e-08
i2_LQ_LWC_c133330/f1p1/2008	102.13	1.10292	0.346058	3.1871	0.00143705	0.0344665
i2_HQ_LWC_c21536/f2p2/2470	124.891	-1.15377	0.362089	-3.18642	0.00144046	0.0345071
i2_LQ_LWC_c13536/f1p0/2069	138.076	-1.21884	0.288917	-4.21867	2.45746e-05	0.00156359
i2_LQ_LWC_c13604/f1p0/2061	301.547	1.03573	0.210164	4.92819	8.29937e-07	0.000107327
i1_HQ_LWC_c39309/f14p0/1904	70.2763	1.79366	0.451366	3.97385	7.072e-05	0.00359808
i2_LQ_LWC_c13974/f1p4/2042	498.052	-1.24398	0.386005	-3.22272	0.0012698	0.031485
i2_LQ_LWC_c14011/f1p0/2064	26.9539	1.12933	0.366924	3.07784	0.00208509	0.0449404
i1_LQ_LWC_c40237/f72p0/1935	2906.24	1.76638	0.258633	6.82967	8.51125e-12	5.24501e-09
i2_LQ_LWC_c14365/f1p0/2094	306.548	1.27188	0.359679	3.53616	0.000405989	0.0138915
i2_HQ_LWC_c127506/f3p1/2109	220.466	-1.07674	0.235067	-4.58059	4.63667e-06	0.000420447
i2_LQ_LWC_c14454/f1p1/2075	202.643	1.34463	0.24481	5.49256	3.96155e-08	8.24986e-06
i2_LQ_LWC_c14599/f1p4/2118	219.648	11.1171	1.97667	5.62416	1.86409e-08	4.408e-06
i2_HQ_LWC_c48402/f3p1/2200	285.715	-1.40512	0.339081	-4.14389	3.41461e-05	0.0020237
i2_LQ_LWC_c10336/f1p3/2540	94.4758	1.34477	0.41876	3.21131	0.00132131	0.0323588
i2_LQ_LWC_c17727/f1p2/2939	141.799	2.11424	0.407468	5.18872	2.11747e-07	3.51314e-05
i1_LQ_LWC_c13793/f1p0/1117	38.1132	2.52261	0.570673	4.42042	9.85112e-06	0.000763708
i2_LQ_LWC_c18017/f1p6/2624	171.362	1.37876	0.417165	3.30507	0.000949538	0.0255318
i2_HQ_LWC_c28906/f51p0/2088	107.039	1.16853	0.304684	3.83523	0.000125448	0.00562906
i2_LQ_LWC_c18230/f1p0/2083	53.8187	2.19892	0.659354	3.33497	0.000853092	0.0237748
i2_LQ_LWC_c18356/f1p1/2831	28.5792	-2.61346	0.772582	-3.38276	0.000717615	0.0210226
i0_LQ_LWC_c1574/f1p0/1016	458.635	1.2682	0.392438	3.23159	0.00123101	0.030784
i2_LQ_LWC_c7784/f1p4/2762	772.457	1.03848	0.287011	3.61826	0.00029659	0.0109551
i1_LQ_LWC_c3311/f1p1/1729	88.0495	-1.07866	0.312275	-3.4542	0.000551929	0.0173334
i2_LQ_LWC_c19017/f1p34/2405	7.78764	-5.95956	1.77687	-3.35397	0.000796616	0.022693
i2_HQ_LWC_c9171/f10p3/2913	45.5887	-1.59041	0.47561	-3.34395	0.000825957	0.0233062
i2_LQ_LWC_c20044/f1p3/2852	47.5277	-1.98847	0.611572	-3.25141	0.00114833	0.0293466
i4_HQ_LWC_c19220/f2p0/4367	163.01	-1.91802	0.514406	-3.7286	0.000192546	0.00776621
i1_LQ_LWC_c35420/f1p34/1859	42.7732	-2.26942	0.529941	-4.28241	1.84881e-05	0.00125172
i2_LQ_LWC_c20214/f1p0/2372	29.1015	1.96662	0.519374	3.78652	0.000152773	0.00654811
i2_LQ_LWC_c20388/f1p3/2106	105.007	1.34025	0.437252	3.06517	0.00217545	0.0463912
i2_LQ_LWC_c20414/f1p0/2676	140.95	2.36874	0.45905	5.1601	2.46819e-07	3.97491e-05
i2_LQ_LWC_c20474/f1p0/2953	78.486	1.11292	0.33129	3.35935	0.000781262	0.0223399
i2_LQ_LWC_c20702/f1p0/2292	184.464	-1.59913	0.251962	-6.34672	2.1995e-10	9.12497e-08
i2_LQ_LWC_c20911/f1p0/2780	66.3227	1.21986	0.399836	3.05089	0.00228162	0.0479776
i2_LQ_LWC_c21114/f1p0/2368	355.412	-1.21038	0.383527	-3.15592	0.00159994	0.037393
i2_LQ_LWC_c21123/f1p1/2716	97.6368	-23.6949	2.49814	-9.48503	2.42304e-21	1.33029e-17
i2_LQ_LWC_c21545/f1p0/2463	496.283	1.4567	0.443895	3.28163	0.00103211	0.0271358
i2_LQ_LWC_c21985/f1p6/2208	97.841	1.2934	0.344293	3.75667	0.000172187	0.00716809
i2_LQ_LWC_c22086/f1p7/2172	98.687	10.2632	2.36179	4.34552	1.38944e-05	0.00100372
i2_HQ_LWC_c78016/f20p2/2786	33.9279	-3.5383	1.00776	-3.51106	0.000446326	0.014892
i1_HQ_LWC_c1872/f5p0/1971	126.624	1.78786	0.483909	3.69461	0.000220223	0.00863747
i2_LQ_LWC_c22847/f1p3/2641	43.7453	-2.22035	0.640328	-3.46752	0.000525288	0.0167223
i1_LQ_LWC_c25207/f1p3/1857	44.3447	5.06854	1.5625	3.24386	0.00117921	0.0298801
i2_HQ_LWC_c43473/f17p5/2278	71.6358	9.88305	3.11192	3.17587	0.00149389	0.0355264
i2_HQ_LWC_c7618/f10p5/2198	97.2965	5.98149	1.72979	3.45794	0.000544328	0.0171392
i2_HQ_LWC_c34787/f3p0/2491	357.413	-1.24456	0.302218	-4.11808	3.82048e-05	0.00222226
i1_LQ_LWC_c12012/f2p2/1838	180.925	1.32779	0.421041	3.1536	0.00161272	0.037561
i2_LQ_LWC_c23738/f1p0/2134	167.795	1.72323	0.513157	3.3581	0.000784804	0.02242
i2_LQ_LWC_c23762/f1p4/3004	143.539	-1.24522	0.33503	-3.71675	0.0002018	0.00807626
i2_HQ_LWC_c52435/f2p6/2774	216.624	-1.20528	0.315704	-3.81776	0.000134666	0.00593632
i2_LQ_LWC_c23366/f1p1/2133	261.122	1.28185	0.346863	3.69554	0.000219416	0.0086157
i2_HQ_LWC_c35770/f2p1/2687	38.3633	19.5392	4.3495	4.49228	7.04641e-06	0.000583058
i2_LQ_LWC_c24155/f1p0/2089	130.209	1.04881	0.317255	3.3059	0.00094671	0.0254832
i2_HQ_LWC_c116825/f16p1/2089	44.1264	-8.46672	2.40077	-3.52667	0.000420829	0.0142699
i2_LQ_LWC_c24211/f1p1/2669	42.1878	-3.39251	0.855217	-3.96684	7.28328e-05	0.00366543
i1_HQ_LWC_c11358/f4p0/1995	633.982	1.5536	0.349495	4.44526	8.77855e-06	0.000695016
i2_LQ_LWC_c24621/f1p1/2918	93.7335	1.31473	0.361643	3.63543	0.000277516	0.010384
i0_LQ_LWC_c920/f1p0/755	474.129	-2.74553	0.694631	-3.95251	7.73372e-05	0.00384724
i2_LQ_LWC_c24803/f1p2/2716	31.8602	-5.19163	1.52182	-3.41145	0.000646177	0.0194439
i2_LQ_LWC_c24889/f1p2/2105	83.8202	1.21834	0.362964	3.35664	0.000788958	0.0225147
i2_LQ_LWC_c11265/f1p2/2211	59.432	-1.34255	0.38369	-3.49906	0.00046691	0.0153749
i0_LQ_LWC_c381/f1p0/913	73.7712	3.10363	0.727124	4.26836	1.96911e-05	0.00131985
i2_LQ_LWC_c25536/f1p2/2931	715.189	-2.49747	0.35377	-7.05958	1.67006e-12	1.36295e-09
i2_LQ_LWC_c25726/f1p3/2615	50.1998	-1.53937	0.410297	-3.75184	0.000175545	0.00724147
i2_HQ_LWC_c21661/f4p6/2648	562.752	1.43835	0.233787	6.15237	7.63347e-10	2.76048e-07
i2_HQ_LWC_c28885/f37p1/2097	139.506	1.8231	0.298073	6.1163	9.57731e-10	3.34331e-07
i2_LQ_LWC_c26034/f1p1/2394	74.7175	1.7002	0.297606	5.71291	1.11059e-08	2.86627e-06
i1_LQ_LWC_c36194/f1p0/1971	109.588	1.28162	0.41829	3.06394	0.00218441	0.0465294
i1_HQ_LWC_c1420/f4p0/1831	517.782	-1.19598	0.253453	-4.71875	2.37297e-06	0.000248799
i2_LQ_LWC_c27044/f1p1/2055	42.0057	1.60203	0.45286	3.53758	0.00040381	0.013842
i1_LQ_LWC_c21847/f1p2/1860	85.9963	-1.41133	0.449568	-3.13931	0.00169348	0.0390055
i2_LQ_LWC_c27329/f1p1/2072	61.8643	1.37772	0.299518	4.59978	4.22944e-06	0.000390262
i1_LQ_LWC_c9718/f1p1/1915	50.1383	-9.87176	2.759	-3.57802	0.000346208	0.0123571
i2_HQ_LWC_c74218/f2p1/2063	374.446	-1.57214	0.419162	-3.75067	0.00017636	0.00725526
i1_LQ_LWC_c14722/f31p0/1959	91.8479	2.46578	0.628281	3.92464	8.68582e-05	0.0042279
i2_LQ_LWC_c28043/f1p0/2077	410.819	1.22834	0.225198	5.4545	4.91111e-08	9.98624e-06
i2_LQ_LWC_c28070/f1p1/2050	190.244	1.4068	0.437653	3.21442	0.00130706	0.0321753
i2_HQ_LWC_c3339/f2p3/2212	154.872	5.30615	1.63034	3.25462	0.00113542	0.029117
i1_HQ_LWC_c1225/f12p0/1945	244.991	1.19107	0.304279	3.91442	9.06226e-05	0.00436001
i1_HQ_LWC_c36746/f2p1/1555	413.04	1.40684	0.453895	3.09949	0.00193852	0.0426956
i1_LQ_LWC_c1667/f9p0/2005	400.644	1.69177	0.365305	4.6311	3.63724e-06	0.000346467
i1_HQ_LWC_c40487/f4p0/1928	186.088	2.11382	0.6656	3.17581	0.00149419	0.0355264
i2_HQ_LWC_c31317/f2p2/2234	119.3	1.24114	0.374185	3.31693	0.000910138	0.0248927
i2_LQ_LWC_c2970/f1p0/2171	103.626	1.29262	0.403249	3.20552	0.00134819	0.0328173
i2_LQ_LWC_c2990/f1p2/2962	531.038	1.80675	0.348409	5.18573	2.15169e-07	3.56014e-05
i2_HQ_LWC_c60188/f19p4/2457	220.653	3.03421	0.948742	3.19814	0.00138318	0.0334935
i2_HQ_LWC_c10120/f3p1/2263	63.4414	-1.02212	0.326343	-3.13203	0.00173602	0.0397205
i2_HQ_LWC_c127693/f28p3/2714	1575.4	1.22948	0.36386	3.37898	0.000727541	0.0212464
i2_LQ_LWC_c32399/f1p0/2119	63.9852	2.02765	0.45064	4.49948	6.81185e-06	0.000568206
i2_LQ_LWC_c32629/f1p7/2392	22.1636	6.49313	1.95081	3.32843	0.000873381	0.0241951
i2_LQ_LWC_c32802/f1p0/2135	17.2358	-2.06288	0.503268	-4.09897	4.14991e-05	0.00237556
i2_LQ_LWC_c32882/f1p4/2160	116.496	-24.1873	5.39804	-4.48075	7.4382e-06	0.000610336
i2_HQ_LWC_c9187/f2p2/2388	96.246	-1.52408	0.496754	-3.06808	0.00215439	0.0460071
i2_LQ_LWC_c33186/f1p0/2235	138.184	1.19119	0.229777	5.18411	2.17054e-07	3.58151e-05
i2_LQ_LWC_c33325/f1p2/2413	29.2898	-2.05765	0.528712	-3.89181	9.94986e-05	0.00467984
i2_LQ_LWC_c33329/f1p1/2412	167.166	-1.60664	0.284082	-5.65554	1.55357e-08	3.7985e-06
i2_LQ_LWC_c33571/f1p3/2581	99.4202	1.69226	0.242909	6.96664	3.24594e-12	2.33368e-09
i2_LQ_LWC_c33839/f1p0/2129	291.038	1.37122	0.344701	3.97801	6.94958e-05	0.00354775
i1_LQ_LWC_c21797/f1p5/1636	460.899	1.89945	0.497804	3.81567	0.000135816	0.00597827
i2_LQ_LWC_c33939/f1p2/2520	506.094	1.60069	0.338035	4.73529	2.18739e-06	0.000234637
i1_HQ_LWC_c39616/f33p0/1438	14276.3	-1.05187	0.280987	-3.7435	0.000181474	0.00740513
i2_LQ_LWC_c11862/f1p7/2258	66.2255	21.3384	4.76078	4.48212	7.39046e-06	0.000608072
i2_LQ_LWC_c133580/f1p4/2006	21.444	20.0471	5.46275	3.66979	0.000242749	0.0093436
i2_LQ_LWC_c34207/f1p4/2333	31.2134	20.4412	3.76782	5.4252	5.78898e-08	1.14626e-05
i2_LQ_LWC_c3434/f1p7/2798	192.396	1.18463	0.375506	3.15476	0.00160631	0.0374839
i2_LQ_LWC_c14530/f1p1/2077	1087.72	1.52486	0.306593	4.97358	6.57292e-07	9.00118e-05
i2_LQ_LWC_c3304/f1p1/2319	366.882	1.50146	0.369268	4.06603	4.78205e-05	0.00263983
i2_LQ_LWC_c34712/f1p1/2131	956.803	1.61085	0.322492	4.99499	5.88385e-07	8.28292e-05
i1_LQ_LWC_c32872/f1p11/1957	362.665	-1.17675	0.231923	-5.07387	3.89806e-07	5.8853e-05
i2_LQ_LWC_c3509/f1p4/2131	22.9955	-6.82722	1.91644	-3.56244	0.000367424	0.0128934
i2_HQ_LWC_c1267/f23p1/2600	929.886	1.27733	0.285438	4.475	7.64105e-06	0.000621074
i2_LQ_LWC_c35136/f1p1/2741	220.744	1.30071	0.251541	5.17097	2.32879e-07	3.80109e-05
i2_LQ_LWC_c35192/f1p1/2898	33.1587	-1.75563	0.549568	-3.19457	0.00140039	0.033802
i2_LQ_LWC_c3525/f1p0/2495	87.8314	1.02577	0.327151	3.13546	0.00171584	0.0394003
i1_LQ_LWC_c16987/f1p0/1725	270.509	1.23368	0.307434	4.01284	5.99937e-05	0.00315604
i2_LQ_LWC_c35375/f1p1/2817	17.3741	7.32671	1.82146	4.02243	5.76017e-05	0.00306762
i2_LQ_LWC_c35494/f1p5/2229	30.1706	4.29369	1.2599	3.40795	0.00065453	0.0196363
i2_LQ_LWC_c35701/f1p5/2701	24.0127	18.7314	3.88081	4.82666	1.38843e-06	0.000166369
i2_LQ_LWC_c35725/f1p2/2759	34.4596	-1.34501	0.386496	-3.48001	0.000501404	0.0162016
i2_LQ_LWC_c35810/f1p1/2307	126.383	1.15551	0.324577	3.56004	0.000370795	0.012989
i2_LQ_LWC_c35833/f1p0/2334	23.3474	1.47864	0.485721	3.04421	0.00233292	0.0486627
i2_LQ_LWC_c35878/f1p1/2225	59.233	-1.37333	0.375559	-3.65675	0.00025543	0.00973245
i2_LQ_LWC_c36064/f1p11/2917	344.012	1.11359	0.269065	4.13876	3.49194e-05	0.00206144
i2_LQ_LWC_c36073/f1p0/2250	33.1353	17.7297	4.23921	4.18231	2.88564e-05	0.00176744
i2_LQ_LWC_c36780/f1p0/2114	249.502	1.14009	0.249489	4.56971	4.88408e-06	0.000438928
i2_HQ_LWC_c18319/f2p1/2275	464.571	-1.0032	0.229959	-4.36252	1.28576e-05	0.000945735
i2_LQ_LWC_c36885/f1p1/2675	87.4577	1.77939	0.488471	3.64278	0.000269708	0.0101548
i2_LQ_LWC_c14919/f24p4/2221	669.711	2.46953	0.713281	3.46221	0.000535756	0.0169577
i2_LQ_LWC_c37172/f1p1/3009	153.483	1.22874	0.237813	5.16683	2.38098e-07	3.86539e-05
i2_LQ_LWC_c37178/f1p1/2429	26.1252	7.81348	2.56055	3.05148	0.00227715	0.0479337
i2_LQ_LWC_c37348/f1p12/2336	10.0615	-3.85274	1.18169	-3.26037	0.00111266	0.0287161
i2_LQ_LWC_c37468/f1p23/2732	33.3125	-1.9279	0.536005	-3.5968	0.000322153	0.0116981
i2_LQ_LWC_c37570/f1p2/2632	1153.63	2.21301	0.210742	10.501	8.54375e-26	1.28994e-21
i2_LQ_LWC_c37666/f1p1/2615	40.2639	1.69458	0.50597	3.34917	0.000810545	0.022973
i2_LQ_LWC_c37693/f1p1/2434	230.893	-1.02232	0.242147	-4.22191	2.42239e-05	0.0015448
i1_LQ_LWC_c20511/f1p11/1740	85.408	1.77277	0.560772	3.1613	0.00157069	0.036852
i1_LQ_LWC_c29748/f2p0/1727	144.545	1.23299	0.365515	3.3733	0.000742738	0.0215444
i2_LQ_LWC_c37978/f1p1/2203	178.544	2.11253	0.409293	5.16141	2.45102e-07	3.95781e-05
i2_LQ_LWC_c20657/f1p3/2389	778.209	-1.92282	0.629947	-3.05234	0.00227063	0.0478296
i2_LQ_LWC_c38381/f1p4/2781	3623.6	-1.28342	0.396448	-3.2373	0.00120664	0.0303524
i2_LQ_LWC_c3024/f1p0/2769	807.881	1.43488	0.402132	3.56818	0.000359465	0.0126928
i2_LQ_LWC_c3843/f1p4/2891	10.9996	-6.26302	1.5855	-3.95019	7.80891e-05	0.00387826
i2_LQ_LWC_c3851/f1p1/2439	242.122	-1.45816	0.294389	-4.95318	7.30121e-07	9.60641e-05
i0_LQ_LWC_c2006/f1p0/551	165.728	1.13011	0.317379	3.56077	0.000369768	0.0129605
i2_LQ_LWC_c38624/f1p1/2414	63.2424	1.24524	0.388141	3.20823	0.00133555	0.0325885
i2_LQ_LWC_c38679/f1p0/2320	29.209	8.21326	2.34995	3.49508	0.000473921	0.0155465
i2_LQ_LWC_c3876/f2p4/2765	113.575	-3.17414	0.404259	-7.85173	4.10333e-15	6.52127e-12
i2_LQ_LWC_c38801/f1p0/2118	369.44	1.435	0.315136	4.5536	5.27356e-06	0.000469736
i2_LQ_LWC_c39457/f1p2/2525	230.696	1.14048	0.37595	3.03359	0.0024166	0.049793
i2_LQ_LWC_c39596/f1p0/2299	111.459	1.43764	0.232823	6.17482	6.62401e-10	2.45422e-07
i2_LQ_LWC_c39851/f2p2/2936	377.071	-1.0785	0.268638	-4.0147	5.95222e-05	0.00314219
i2_LQ_LWC_c39908/f1p5/2089	59.8608	1.89942	0.597108	3.18104	0.0014675	0.0350159
i2_LQ_LWC_c39935/f1p3/2256	7.81448	-6.63947	2.0616	-3.22055	0.00127946	0.0316547
i2_LQ_LWC_c133648/f1p1/2036	222.754	-1.16275	0.382503	-3.03985	0.00236698	0.0490852
i1_HQ_LWC_c29207/f8p0/1963	763.373	-1.49047	0.313935	-4.7477	2.05746e-06	0.000225098
i1_HQ_LWC_c16639/f3p0/2004	391.579	-1.8395	0.283272	-6.49373	8.37343e-11	3.9029e-08
i1_LQ_LWC_c17840/f1p0/1933	43.1902	20.6342	2.9962	6.8868	5.70597e-12	3.82883e-09
i2_LQ_LWC_c43004/f1p0/2033	2954.62	-2.66726	0.227039	-11.748	7.22795e-32	4.3651e-27
i2_LQ_LWC_c43122/f1p2/2049	435.137	1.45472	0.449239	3.23819	0.00120291	0.0302945
i2_LQ_LWC_c43161/f1p4/2052	117.673	-1.42115	0.349122	-4.07064	4.68846e-05	0.00260484
i2_LQ_LWC_c4349/f1p2/2746	89.1556	1.27377	0.36593	3.48092	0.000499689	0.0161721
i2_LQ_LWC_c4549/f1p2/2511	63.9871	1.36586	0.423317	3.22656	0.00125289	0.031183
i2_LQ_LWC_c4561/f1p0/2206	813.114	1.84213	0.270251	6.81638	9.33642e-12	5.63845e-09
i2_LQ_LWC_c4625/f1p6/2393	20.5242	17.4663	4.65477	3.75234	0.000175189	0.00723666
i2_LQ_LWC_c46933/f1p1/2239	154.994	-1.20941	0.252963	-4.78096	1.74461e-06	0.000199546
i2_LQ_LWC_c46947/f1p6/2541	537.25	-1.28214	0.363652	-3.52575	0.000422292	0.0142794
i2_LQ_LWC_c4704/f1p1/2944	241.642	1.1762	0.320183	3.67354	0.000239215	0.00923862
i2_LQ_LWC_c47083/f1p0/2479	52.0394	-1.81765	0.557763	-3.25883	0.00111874	0.028836
i2_LQ_LWC_c47294/f1p4/2933	37.8048	1.52837	0.444364	3.43945	0.000582901	0.0180341
i2_LQ_LWC_c31936/f1p0/2096	220.458	-6.01844	1.59106	-3.78266	0.000155163	0.00661417
i2_HQ_LWC_c7391/f6p2/2766	213.577	10.8726	2.22625	4.88382	1.0405e-06	0.000128766
i2_LQ_LWC_c47783/f1p0/2170	157.596	1.18791	0.191687	6.19715	5.74938e-10	2.1701e-07
i2_LQ_LWC_c12017/f1p3/1931	36.7774	2.72707	0.505292	5.39702	6.77555e-08	1.3115e-05
i2_LQ_LWC_c47890/f1p1/2209	18.2299	17.5476	5.44532	3.2225	0.00127076	0.031485
i2_LQ_LWC_c48019/f1p6/2674	45.0918	-4.38827	1.40965	-3.11303	0.00185178	0.0413339
i1_LQ_LWC_c35925/f1p0/1519	253.981	-11.2096	1.7315	-6.47395	9.5475e-11	4.27106e-08
i2_LQ_LWC_c48189/f1p0/2514	288.858	1.79805	0.379052	4.74354	2.10012e-06	0.000228523
i2_LQ_LWC_c48289/f1p2/2321	29.5672	-1.8785	0.50807	-3.69733	0.000217882	0.00856662
i2_LQ_LWC_c48306/f1p2/2356	94.0346	-1.14053	0.307837	-3.70498	0.000211409	0.00837209
i2_LQ_LWC_c48427/f1p0/2960	53.7948	1.6209	0.339386	4.77598	1.78836e-06	0.000203012
i2_LQ_LWC_c17422/f1p1/2694	32.7669	8.21844	2.41164	3.40782	0.000654845	0.0196363
i2_LQ_LWC_c48763/f1p2/2260	79.0125	-1.25629	0.377249	-3.33013	0.000868058	0.0241029
i1_HQ_LWC_c39677/f11p2/1875	1081.22	-1.25894	0.408282	-3.0835	0.00204582	0.0442678
i2_LQ_LWC_c48801/f1p0/2610	45.4314	2.31811	0.634887	3.65122	0.000260998	0.00986989
i2_LQ_LWC_c48898/f1p0/2509	72.9236	-1.20649	0.391379	-3.08266	0.00205157	0.0443604
i2_LQ_LWC_c49008/f1p0/2160	424.052	-1.27972	0.240023	-5.33163	9.73334e-08	1.78667e-05
i2_LQ_LWC_c49051/f1p3/2199	36.7492	-1.67847	0.522379	-3.21314	0.00131294	0.0322583
i1_HQ_LWC_c2518/f3p5/1840	789.129	-1.57668	0.37343	-4.22215	2.41985e-05	0.0015448
i2_LQ_LWC_c49520/f1p0/2873	491.941	1.80405	0.438327	4.11576	3.85913e-05	0.00224047
i1_LQ_LWC_c20017/f1p0/1496	153.64	2.22531	0.670515	3.3188	0.000904038	0.0247829
i2_LQ_LWC_c49685/f1p3/2210	137.763	1.31051	0.386975	3.38655	0.000707777	0.0208077
i2_LQ_LWC_c49702/f1p0/2341	139.493	-1.20556	0.271061	-4.44757	8.68482e-06	0.000690123
i2_LQ_LWC_c49728/f1p2/2571	28.1942	2.31498	0.672452	3.44259	0.000576169	0.01789
i2_HQ_LWC_c16590/f5p5/2286	159.011	2.61298	0.690375	3.78486	0.000153793	0.00657783
i2_LQ_LWC_c18376/f1p0/2163	84.3671	-1.12338	0.265869	-4.22532	2.38598e-05	0.00152642
i1_HQ_LWC_c19689/f2p0/1506	161.22	-24.6821	3.19203	-7.73243	1.0551e-14	1.3852e-11
i1_HQ_LWC_c2940/f5p3/1592	852.929	1.10695	0.283358	3.90656	9.36206e-05	0.00445543
i2_LQ_LWC_c50107/f1p3/2385	1301.96	1.74649	0.364335	4.79364	1.63785e-06	0.000189126
i2_HQ_LWC_c100754/f2p0/2711	28.13	6.81367	1.82076	3.74221	0.000182412	0.00742334
i1_LQ_LWC_c33172/f1p5/1898	45.5866	-1.29253	0.364834	-3.5428	0.000395901	0.0136468
i2_LQ_LWC_c50502/f1p7/1977	63.6691	1.57432	0.487451	3.2297	0.00123919	0.0309373
i2_HQ_LWC_c47833/f2p3/2512	866.42	1.80581	0.23128	7.8079	5.81476e-15	8.565e-12
i2_LQ_LWC_c22358/f1p1/2202	22.0896	7.7675	1.79415	4.32935	1.4955e-05	0.00106379
i2_LQ_LWC_c5179/f1p0/2939	90.9448	1.63825	0.359842	4.55269	5.2964e-06	0.000471075
i2_LQ_LWC_c51797/f1p1/2167	119.771	-1.17706	0.300725	-3.91408	9.07494e-05	0.00436001
i2_LQ_LWC_c5206/f1p0/2197	104.482	9.02158	1.9355	4.66111	3.14508e-06	0.00031358
i2_LQ_LWC_c52318/f2p2/2667	90.7532	1.98205	0.528418	3.75091	0.000176194	0.00725526
i2_LQ_LWC_c52383/f1p4/2209	271.533	-1.01498	0.315515	-3.2169	0.00129582	0.0319546
i2_HQ_LWC_c24990/f3p1/2741	322.788	-1.18887	0.199086	-5.97166	2.34857e-09	7.46718e-07
i2_LQ_LWC_c52673/f1p3/2726	73.957	-1.21215	0.381675	-3.17587	0.00149387	0.0355264
i2_LQ_LWC_c52830/f1p1/2627	88.5318	3.2402	0.645046	5.0232	5.08172e-07	7.38579e-05
i2_LQ_LWC_c52853/f1p1/2620	37.391	-1.50393	0.453292	-3.31781	0.000907275	0.0248491
i2_LQ_LWC_c53309/f1p1/2085	74.9787	1.11562	0.367007	3.03977	0.00236762	0.0490852
i1_HQ_LWC_c3901/f5p0/2008	27.4474	-24.2206	5.39802	-4.48694	7.22532e-06	0.000596109
i2_LQ_LWC_c53458/f1p2/2486	147.073	1.25363	0.241322	5.19485	2.04883e-07	3.41803e-05
i2_LQ_LWC_c53582/f1p0/2146	108.293	1.6463	0.450802	3.65194	0.000260262	0.00985437
i2_LQ_LWC_c53617/f1p2/2277	30.4468	1.36753	0.448181	3.0513	0.00227856	0.0479466
i2_LQ_LWC_c53850/f1p1/2325	17.1837	7.49642	1.83498	4.08528	4.40244e-05	0.00248246
i2_LQ_LWC_c54033/f1p1/2839	1729.16	-1.21944	0.139588	-8.73601	2.41499e-18	7.67611e-15
i2_LQ_LWC_c54095/f2p0/2928	89.3079	1.07262	0.31049	3.45459	0.000551128	0.0173262
i2_LQ_LWC_c6391/f1p8/2717	344.74	1.0441	0.246144	4.24182	2.21717e-05	0.00144288
i1_LQ_LWC_c4056/f1p0/1896	143.167	1.19926	0.287701	4.16845	3.06684e-05	0.00184475
i2_LQ_LWC_c55163/f1p2/2857	370.797	1.71987	0.409299	4.20198	2.64592e-05	0.00164904
i2_HQ_LWC_c1994/f12p4/2238	763.489	-1.18785	0.132626	-8.95644	3.35332e-19	1.44653e-15
i2_LQ_LWC_c55218/f1p4/2745	44.0696	1.24684	0.36121	3.45184	0.000556788	0.0174316
i2_HQ_LWC_c46794/f2p3/2206	362.971	1.42053	0.276705	5.13372	2.84078e-07	4.50289e-05
i2_LQ_LWC_c55691/f1p1/2783	52.0952	1.11886	0.312668	3.57842	0.000345671	0.0123571
i2_HQ_LWC_c63499/f2p1/2781	118.302	-1.48277	0.430733	-3.44244	0.000576492	0.0178908
i1_LQ_LWC_c5550/f3p0/1890	110.445	-1.33763	0.355703	-3.76053	0.000169553	0.00708134
i2_LQ_LWC_c57880/f1p1/2056	365.421	-1.28841	0.25753	-5.00296	5.6457e-07	7.9849e-05
i2_LQ_LWC_c26968/f1p1/2021	152.56	2.18914	0.377109	5.80505	6.43474e-09	1.77446e-06
i2_LQ_LWC_c64295/f1p0/2185	85.0978	2.01256	0.601899	3.34368	0.000826742	0.0233093
i2_LQ_LWC_c58607/f1p18/1959	2285.1	1.70024	0.224228	7.58263	3.3863e-14	4.25869e-11
i2_LQ_LWC_c58708/f1p0/2035	38.2192	-1.23055	0.369022	-3.33463	0.000854122	0.0237925
i2_LQ_LWC_c133548/f1p0/2017	158.57	-1.57302	0.291256	-5.40081	6.63397e-08	1.28823e-05
i1_HQ_LWC_c6391/f2p8/1990	34.1605	19.0147	5.46338	3.4804	0.000500669	0.0161865
i1_HQ_LWC_c39369/f4p0/1833	927.533	1.3246	0.400743	3.30536	0.000948547	0.0255166
i2_LQ_LWC_c5937/f1p1/2173	30.6896	-2.55581	0.810319	-3.15408	0.00161004	0.0375273
i0_LQ_LWC_c720/f1p0/949	29.9649	2.46998	0.793129	3.11422	0.00184433	0.0411919
i2_HQ_LWC_c22551/f2p0/2366	48.8328	-21.5939	5.39984	-3.999	6.36113e-05	0.00329187
i2_LQ_LWC_c6390/f1p1/2495	134.607	-1.1695	0.30332	-3.85566	0.00011542	0.00525673
i2_LQ_LWC_c64571/f1p1/2482	36.9374	-2.06195	0.621171	-3.31946	0.000901925	0.0247587
i2_LQ_LWC_c65006/f1p0/2396	126.011	1.45041	0.410816	3.53056	0.000414683	0.0141221
i2_LQ_LWC_c65009/f1p0/2222	87.6433	-1.17282	0.3121	-3.75783	0.000171392	0.00714335
i2_LQ_LWC_c54265/f1p6/2138	116.428	10.4843	2.83258	3.70132	0.00021448	0.00846042
i2_LQ_LWC_c65363/f1p1/2279	414.898	-1.00902	0.164526	-6.13289	8.62989e-10	3.08388e-07
i2_LQ_LWC_c3771/f1p3/2247	124.407	-1.29485	0.222624	-5.81632	6.01585e-09	1.68981e-06
i2_LQ_LWC_c65667/f1p0/2693	29.1279	-1.36916	0.438966	-3.11905	0.00181436	0.0407334
i2_LQ_LWC_c6594/f1p1/2151	263.83	1.35109	0.425687	3.17391	0.001504	0.0356379
i2_LQ_LWC_c66162/f1p3/2303	76.5619	1.47378	0.357223	4.12566	3.69672e-05	0.00217129
i2_LQ_LWC_c66179/f1p8/2028	38.2556	-7.75238	1.81403	-4.27356	1.92377e-05	0.00129377
i2_LQ_LWC_c66210/f1p1/2119	99.1691	1.06982	0.224073	4.77445	1.80198e-06	0.000203792
i2_HQ_LWC_c81389/f5p4/2210	53.9496	-23.3123	3.51314	-6.63575	3.22864e-11	1.72552e-08
i2_LQ_LWC_c66398/f1p1/2501	200	-1.03422	0.330488	-3.12938	0.00175173	0.0398759
i2_LQ_LWC_c66505/f1p2/2412	176.356	1.22222	0.277667	4.40174	1.07384e-05	0.000824034
i2_LQ_LWC_c66510/f1p68/2070	199.621	-1.21892	0.26262	-4.64137	3.46112e-06	0.000333522
i2_LQ_LWC_c66534/f1p1/2753	9.81904	-6.22371	1.75701	-3.54222	0.000396779	0.0136568
i2_LQ_LWC_c66644/f1p0/2098	92.9257	-1.08863	0.340018	-3.20167	0.00136633	0.033152
i2_LQ_LWC_c66744/f1p0/2384	126.536	3.7628	0.942352	3.99298	6.52468e-05	0.00335924
i2_LQ_LWC_c66757/f1p1/2804	9.04394	6.48606	1.73713	3.73378	0.00018863	0.00763523
i2_LQ_LWC_c66883/f1p2/2089	9.23239	-6.33639	2.06455	-3.06914	0.00214679	0.045864
i2_LQ_LWC_c66953/f1p0/2387	20.8815	4.04365	0.924479	4.37397	1.22007e-05	0.000907126
i2_HQ_LWC_c116511/f12p4/2239	632.944	1.78329	0.468264	3.8083	0.000139928	0.0061316
i1_HQ_LWC_c11457/f2p10/1789	60.6138	-1.46228	0.380499	-3.84305	0.000121512	0.00550103
i2_LQ_LWC_c67057/f1p1/2895	192.348	3.29995	0.368198	8.96245	3.17547e-19	1.44653e-15
i2_LQ_LWC_c67089/f1p8/2587	9.08121	-7.32983	1.54864	-4.73306	2.21159e-06	0.000236813
i2_LQ_LWC_c67362/f1p4/2910	31.7024	1.37249	0.438458	3.13027	0.00174645	0.0398566
i2_HQ_LWC_c16770/f6p1/2348	4549.67	1.69911	0.265601	6.39722	1.58231e-10	6.87475e-08
i2_HQ_LWC_c24657/f3p5/2973	18.9281	-2.80481	0.746307	-3.75826	0.0001711	0.0071361
i2_HQ_LWC_c17129/f4p1/2249	16.724	19.3768	4.33105	4.47392	7.67988e-06	0.000622555
i2_HQ_LWC_c5960/f17p3/2390	646.414	1.37831	0.387793	3.55425	0.000379062	0.0131868
i2_LQ_LWC_c67868/f1p0/2095	38.7452	-1.45261	0.437743	-3.31841	0.000905313	0.0248066
i2_LQ_LWC_c68015/f1p0/2771	8.19781	-3.14048	1.03058	-3.04729	0.00230916	0.0483379
i2_LQ_LWC_c68106/f1p0/2488	135.832	1.48207	0.396697	3.73603	0.000186948	0.00758238
i2_LQ_LWC_c68119/f1p0/2132	96.7909	19.0683	3.33016	5.72595	1.02855e-08	2.68901e-06
i2_LQ_LWC_c12740/f2p1/2693	20.3365	17.4853	5.38759	3.24548	0.00117253	0.0297902
i2_LQ_LWC_c68282/f1p0/2473	140.011	1.46733	0.408582	3.59127	0.000329076	0.011883
i2_LQ_LWC_c68390/f1p2/2297	40.4108	2.37257	0.630657	3.76206	0.000168523	0.00704808
i2_LQ_LWC_c28078/f1p2/2116	50.0942	-6.85372	2.10382	-3.25775	0.00112299	0.0289209
i2_HQ_LWC_c1528/f28p7/2166	4156.51	-1.15755	0.205832	-5.62375	1.86854e-08	4.408e-06
i2_LQ_LWC_c68657/f1p4/2837	89.4358	-1.05685	0.268056	-3.94266	8.05816e-05	0.0039824
i2_LQ_LWC_c68758/f1p5/2455	103.064	1.7601	0.512373	3.43519	0.000592139	0.0182139
i2_LQ_LWC_c68761/f1p2/2701	346.56	1.49592	0.412283	3.62838	0.000285204	0.0106256
i2_LQ_LWC_c68798/f1p1/2898	44.5043	1.3283	0.426029	3.11787	0.00182165	0.0408515
i2_LQ_LWC_c68986/f1p3/2300	269.838	1.19739	0.244926	4.88878	1.01463e-06	0.000126954
i2_LQ_LWC_c6906/f1p4/2168	94.7275	1.5996	0.398608	4.01297	5.99587e-05	0.00315604
i1_HQ_LWC_c11528/f2p0/1974	2852.21	1.3242	0.377744	3.50556	0.000455652	0.0151286
i1_HQ_LWC_c31851/f2p0/1684	147.369	22.6025	3.77638	5.98522	2.16095e-09	7.05428e-07
i2_LQ_LWC_c69201/f1p54/2962	33.0316	2.48264	0.778542	3.18883	0.00142851	0.0343297
i1_LQ_LWC_c4385/f1p0/1773	209.275	1.49106	0.407679	3.65744	0.00025475	0.00971882
i2_LQ_LWC_c69269/f1p2/2455	211.692	1.36771	0.306229	4.46631	7.95792e-06	0.000643367
i2_LQ_LWC_c32563/f1p0/2452	234.276	1.9172	0.454744	4.216	2.48678e-05	0.0015792
i2_LQ_LWC_c69713/f1p0/2488	109.598	1.23568	0.383077	3.22566	0.00125682	0.031261
i2_LQ_LWC_c69765/f1p1/2661	60.4893	2.0943	0.577012	3.62956	0.000283904	0.0105967
i2_LQ_LWC_c69867/f1p1/2324	270.859	1.89982	0.500132	3.79864	0.000145495	0.00629872
i2_LQ_LWC_c8865/f1p1/2454	174.063	1.99986	0.553588	3.61254	0.00030321	0.0111519
i2_HQ_LWC_c92021/f4p2/2037	480.935	1.92432	0.489251	3.9332	8.38208e-05	0.00410219
i2_LQ_LWC_c69900/f1p0/2381	28.9894	-1.77085	0.42397	-4.17684	2.95589e-05	0.00179229
i2_LQ_LWC_c70041/f1p3/2542	705.394	2.11033	0.28945	7.29081	3.08103e-13	2.91685e-10
i2_LQ_LWC_c7006/f1p1/2400	31.1547	1.34393	0.414913	3.23906	0.00119922	0.0302456
i2_LQ_LWC_c70221/f1p4/2272	9.24382	6.31195	1.94998	3.23693	0.00120823	0.0303524
i1_LQ_LWC_c13280/f1p0/1414	552.308	1.71251	0.400156	4.2796	1.87231e-05	0.00126479
i2_HQ_LWC_c111603/f2p4/2087	633.858	2.85729	0.660708	4.3246	1.52812e-05	0.00108272
i2_LQ_LWC_c70360/f1p3/2157	174.2	-1.08267	0.327025	-3.31067	0.000930724	0.0252395
i1_LQ_LWC_c25213/f1p1/1954	20.0051	7.66265	2.31363	3.31196	0.000926432	0.025191
i2_LQ_LWC_c7074/f1p5/2920	28.2634	5.38756	1.44603	3.72575	0.000194734	0.00783221
i2_HQ_LWC_c116647/f13p4/2488	1797.47	1.30317	0.361204	3.60785	0.000308746	0.0113211
i2_LQ_LWC_c71027/f1p1/2133	76.2806	3.51032	0.763368	4.59846	4.25619e-06	0.000391232
i2_HQ_LWC_c48102/f4p0/2835	254.918	1.04316	0.289767	3.59999	0.000318229	0.0115922
i2_LQ_LWC_c71105/f1p8/2720	124.829	20.618	4.15794	4.95871	7.09644e-07	9.46138e-05
i2_HQ_LWC_c128114/f4p9/2059	199.698	3.47223	0.424531	8.17897	2.86269e-16	5.23889e-13
i2_LQ_LWC_c7512/f1p8/2341	272.351	3.77673	0.622064	6.07129	1.26885e-09	4.28092e-07
i2_LQ_LWC_c71150/f1p0/2334	87.9873	-1.1722	0.286413	-4.0927	4.26376e-05	0.00242922
i2_LQ_LWC_c71174/f1p1/2471	704.21	2.11409	0.271942	7.77407	7.60063e-15	1.06748e-11
i2_LQ_LWC_c71216/f1p4/2891	72.0872	9.38618	1.64816	5.69494	1.23418e-08	3.09273e-06
i1_HQ_LWC_c14772/f17p0/1698	729.759	1.52364	0.320325	4.75655	1.96929e-06	0.000217421
i2_LQ_LWC_c71935/f2p4/2814	45.0427	-1.34283	0.440863	-3.04591	0.00231975	0.0484609
i1_LQ_LWC_c36200/f1p1/1476	126.705	-1.58924	0.463571	-3.42825	0.000607478	0.0185381
i2_LQ_LWC_c7333/f1p1/2129	30.8155	1.98985	0.636159	3.12792	0.0017605	0.0399594
i2_HQ_LWC_c7146/f7p0/2584	306.337	1.87581	0.397491	4.71913	2.36856e-06	0.000248799
i2_HQ_LWC_c5169/f15p10/2321	593.121	-1.13132	0.285253	-3.96603	7.30801e-05	0.00367482
i2_LQ_LWC_c49373/f1p9/2183	227.184	20.0638	4.10771	4.88442	1.03736e-06	0.000128641
i2_LQ_LWC_c75057/f1p1/2031	72.754	8.97656	2.38991	3.75603	0.000172629	0.00718004
i2_LQ_LWC_c75065/f1p3/1944	143.404	-1.18343	0.289058	-4.0941	4.2381e-05	0.00241688
i3_HQ_LWC_c41463/f8p0/3132	39.8221	7.87362	1.83023	4.30199	1.69273e-05	0.00117368
i2_LQ_LWC_c19047/f1p3/2518	32.0285	8.50268	1.86236	4.56554	4.9822e-06	0.00044708
i2_LQ_LWC_c75178/f1p2/2148	115.607	3.75039	0.963853	3.89104	9.98156e-05	0.0046911
i1_HQ_LWC_c17236/f2p3/2000	1691.45	1.44154	0.373694	3.85754	0.000114534	0.00522033
i2_LQ_LWC_c14254/f1p4/2076	1226.54	1.47492	0.473396	3.11562	0.00183561	0.0410579
i2_LQ_LWC_c75468/f1p1/2016	44.125	-7.70004	2.52506	-3.04945	0.0022926	0.0481079
i2_LQ_LWC_c75543/f1p0/2058	222.755	1.23119	0.282424	4.35936	1.30444e-05	0.000953725
i2_LQ_LWC_c75576/f1p1/2047	122.42	1.47463	0.432374	3.41053	0.000648366	0.0194903
i4_HQ_LWC_c18895/f3p9/4931	10.7919	7.17992	2.2882	3.13781	0.00170215	0.0391457
i2_LQ_LWC_c76007/f1p3/2060	206.479	1.01161	0.265841	3.80531	0.000141628	0.00617113
i1_LQ_LWC_c36342/f1p3/1568	1257.64	1.43708	0.265058	5.42174	5.90207e-08	1.16103e-05
i2_HQ_LWC_c12451/f2p8/2723	66.1507	1.61224	0.356682	4.52011	6.18079e-06	0.000526028
i2_LQ_LWC_c7516/f1p2/2593	16.2855	2.86973	0.887203	3.23458	0.00121821	0.030527
i2_LQ_LWC_c76778/f1p2/2173	107.342	1.10035	0.306403	3.59118	0.000329187	0.011883
i2_LQ_LWC_c76863/f1p0/2063	78.6636	-1.00191	0.304716	-3.28801	0.00100899	0.026685
i2_LQ_LWC_c77162/f1p0/2104	48.3507	3.46662	1.04501	3.31732	0.000908857	0.0248811
i1_HQ_LWC_c4232/f2p12/1865	61.9795	5.80283	1.51092	3.84058	0.000122743	0.00553601
i2_LQ_LWC_c8007/f1p0/2280	531.046	-1.00669	0.144602	-6.96178	3.36007e-12	2.38731e-09
i2_LQ_LWC_c8037/f1p0/2601	54.7611	-1.51078	0.485955	-3.10888	0.00187796	0.0417268
i2_LQ_LWC_c8155/f1p1/2116	85.4358	-1.15661	0.351506	-3.29045	0.00100029	0.0265484
i2_LQ_LWC_c81803/f1p19/2350	17.0995	19.0865	5.46384	3.49324	0.000477193	0.0155957
i2_LQ_LWC_c82034/f1p0/2454	15.0292	2.58344	0.846828	3.05072	0.0022829	0.0479782
i2_LQ_LWC_c82067/f1p1/2867	111.606	2.12351	0.56123	3.78367	0.000154533	0.00660013
i2_LQ_LWC_c67042/f2p7/2340	224.077	1.78443	0.384135	4.64533	3.39525e-06	0.000330966
i2_LQ_LWC_c82276/f1p1/2778	18.709	-7.38844	1.95511	-3.77904	0.000157436	0.00667815
i2_HQ_LWC_c38331/f3p0/2208	10.6547	7.31136	2.41097	3.03253	0.00242509	0.0499339
i2_LQ_LWC_c82490/f1p7/2514	162.049	-1.63316	0.507658	-3.21705	0.00129517	0.0319518
i1_LQ_LWC_c20142/f1p0/1648	562.881	-2.35966	0.33514	-7.04083	1.91104e-12	1.51857e-09
i2_LQ_LWC_c82549/f1p3/2191	1412.38	-1.16549	0.29302	-3.97751	6.96403e-05	0.00354913
i2_LQ_LWC_c52550/f1p8/2156	83.2475	19.757	3.09504	6.38344	1.73148e-10	7.38245e-08
i2_LQ_LWC_c34384/f1p6/2460	18.1136	7.28444	1.90254	3.8288	0.000128772	0.00572243
i2_LQ_LWC_c82704/f1p4/2174	383.169	1.98136	0.417549	4.74521	2.08288e-06	0.000227468
i2_HQ_LWC_c2785/f4p4/2701	354.892	-1.53112	0.386246	-3.96411	7.36696e-05	0.00370138
i2_LQ_LWC_c83295/f1p1/2707	79.543	4.8542	0.830677	5.84367	5.10629e-09	1.48885e-06
i2_LQ_LWC_c8424/f1p2/2556	46.3746	5.02579	0.810414	6.20151	5.59234e-10	2.1241e-07
i2_LQ_LWC_c83378/f1p0/2779	58.1911	1.16808	0.338264	3.45318	0.000554028	0.0173812
i2_LQ_LWC_c83491/f1p0/3045	32.3034	-1.28957	0.37621	-3.4278	0.000608488	0.0185595
i2_LQ_LWC_c83553/f1p4/1929	111.601	1.24256	0.379387	3.27518	0.00105594	0.0276181
i2_LQ_LWC_c83560/f1p0/2224	144.642	22.1379	3.44823	6.42008	1.36205e-10	5.96066e-08
i2_LQ_LWC_c83575/f1p4/2436	69.6185	-1.35917	0.437165	-3.10904	0.00187695	0.0417197
i2_HQ_LWC_c3466/f5p1/2321	56.4794	2.32322	0.659319	3.52367	0.000425607	0.0143374
i1_HQ_LWC_c1964/f6p0/1677	2477.8	1.05229	0.160867	6.54138	6.09553e-11	3.01739e-08
i2_LQ_LWC_c83722/f2p2/2107	138.197	-2.32595	0.475381	-4.89282	9.94012e-07	0.000125356
i2_HQ_LWC_c128016/f18p5/2052	91.3169	8.35678	2.35647	3.54631	0.00039067	0.0135128
i2_HQ_LWC_c7907/f7p5/2564	72.0916	-1.13417	0.336239	-3.37311	0.000743246	0.0215488
i2_LQ_LWC_c84089/f1p1/2698	238.458	1.08255	0.263234	4.11251	3.91374e-05	0.00226614
i2_LQ_LWC_c47128/f1p0/2152	87.5539	2.92023	0.851014	3.43147	0.000600309	0.0183681
i2_LQ_LWC_c21292/f1p2/2238	58.1028	-7.6336	1.68549	-4.529	5.92621e-06	0.000512011
i2_LQ_LWC_c84453/f1p0/2495	722.898	-1.25008	0.24752	-5.05042	4.40846e-07	6.52539e-05
i1_LQ_LWC_c7010/f1p0/1755	88.878	1.80211	0.429441	4.1964	2.7119e-05	0.00168149
i2_LQ_LWC_c84791/f1p0/2234	242.832	1.10131	0.271151	4.06161	4.87352e-05	0.00268053
i2_LQ_LWC_c84816/f1p5/2720	162.129	1.48846	0.403143	3.69214	0.000222379	0.00869811
i2_HQ_LWC_c57020/f2p1/2161	279.082	-1.4718	0.418294	-3.51857	0.000433872	0.0145488
i2_LQ_LWC_c27554/f1p0/2348	20.3918	1.95402	0.568863	3.43496	0.000592635	0.0182139
i2_LQ_LWC_c8516/f1p1/2175	412.004	1.09475	0.227785	4.80608	1.53919e-06	0.000179796
i2_HQ_LWC_c48879/f2p1/2715	52.9547	-8.72158	1.94811	-4.47694	7.57214e-06	0.000618542
i2_LQ_LWC_c85253/f1p0/2490	77.9672	-1.02252	0.272964	-3.74598	0.000179694	0.00736733
i2_LQ_LWC_c85339/f1p2/2709	183.779	-1.18254	0.19313	-6.12304	9.18041e-10	3.24327e-07
i2_LQ_LWC_c85348/f1p0/2456	682.183	-1.31789	0.303766	-4.33851	1.43451e-05	0.00103135
i2_LQ_LWC_c8875/f2p3/2134	241.663	-1.03627	0.286219	-3.62054	0.00029399	0.0108879
i2_HQ_LWC_c75780/f2p30/2024	3132.16	1.36586	0.326479	4.18361	2.86918e-05	0.00175914
i2_LQ_LWC_c20698/f1p1/2121	116.626	1.4198	0.282509	5.02568	5.01649e-07	7.31778e-05
i2_LQ_LWC_c85742/f1p1/2768	274.494	1.72346	0.337481	5.10684	3.27592e-07	5.12537e-05
i2_HQ_LWC_c54076/f2p3/2126	311.724	-1.40228	0.420315	-3.33625	0.000849159	0.023695
i2_LQ_LWC_c82364/f1p7/2730	40.0671	9.18159	2.83716	3.2362	0.00121134	0.0304181
i1_LQ_LWC_c41298/f1p0/1945	73.2286	8.26462	2.51661	3.28402	0.00102337	0.0269295
i2_LQ_LWC_c86249/f1p0/2459	33.3629	-3.12856	0.990003	-3.16015	0.00157687	0.0369568
i1_LQ_LWC_c41063/f1p0/2006	35.6982	19.1099	2.9028	6.58327	4.60215e-11	2.35536e-08
i2_LQ_LWC_c86439/f1p0/2292	79.2606	1.06198	0.260834	4.07147	4.67169e-05	0.00259791
i2_LQ_LWC_c86444/f1p3/2527	210.261	2.5301	0.371324	6.81371	9.51143e-12	5.68727e-09
i2_LQ_LWC_c86501/f1p0/2118	925.68	1.49009	0.414369	3.59603	0.000323105	0.0117125
i2_LQ_LWC_c21006/f1p6/2596	33.955	8.88459	1.866	4.76129	1.92355e-06	0.000213936
i2_LQ_LWC_c65313/f1p2/2368	166.22	-1.61298	0.3544	-4.55129	5.33181e-06	0.000472832
i2_LQ_LWC_c87522/f1p0/2544	61.541	-1.25957	0.339724	-3.70764	0.000209196	0.00831153
i2_LQ_LWC_c88053/f1p4/2272	104.62	2.17758	0.492361	4.42273	9.7462e-06	0.000756546
i2_LQ_LWC_c59640/f21p6/2387	214.846	-1.22694	0.250999	-4.88823	1.01745e-06	0.000126954
i2_LQ_LWC_c88772/f1p1/2963	25.999	-2.87526	0.821079	-3.50181	0.000462111	0.015292
i2_LQ_LWC_c89205/f1p1/2182	153.851	-1.03315	0.284569	-3.63057	0.000282798	0.010562
i1_HQ_LWC_c39326/f2p12/1930	587.581	1.36963	0.334692	4.09221	4.27282e-05	0.00243209
i2_LQ_LWC_c89354/f1p0/2196	63.798	-1.25725	0.323826	-3.88247	0.0001034	0.00483699
i1_LQ_LWC_c9520/f8p0/1867	274.287	1.28945	0.402217	3.20586	0.00134657	0.0327913
i2_LQ_LWC_c89521/f1p0/2834	12.8403	-6.97213	1.66948	-4.17624	2.96372e-05	0.00179329
i2_LQ_LWC_c89761/f1p2/2468	10.2603	7.57348	1.97664	3.83148	0.000127374	0.00568962
i2_LQ_LWC_c89779/f1p2/2370	69.509	-1.40722	0.383513	-3.66929	0.000243223	0.0093496
i2_LQ_LWC_c89786/f1p2/2845	11.1377	7.29205	2.20142	3.31243	0.000924882	0.0251714
i2_LQ_LWC_c72006/f1p2/2681	505.67	-1.15798	0.376999	-3.07158	0.0021293	0.0455842
i2_HQ_LWC_c54040/f3p7/2200	104.298	8.23445	1.63962	5.02216	5.10939e-07	7.39967e-05
i2_LQ_LWC_c8403/f1p0/2298	400.438	1.06345	0.231774	4.58829	4.4689e-06	0.000407229
i2_HQ_LWC_c53629/f2p1/2486	16.6318	19.8967	5.46291	3.64215	0.000270371	0.010167
i2_LQ_LWC_c90111/f1p1/2064	23.403	18.7854	4.34502	4.32343	1.53619e-05	0.00108554
i2_LQ_LWC_c89019/f1p3/2506	22.6921	2.23283	0.731302	3.05323	0.00226394	0.0477532
i2_HQ_LWC_c4340/f7p1/2439	351.744	2.87405	0.703737	4.08398	4.42701e-05	0.00248776
i2_LQ_LWC_c68558/f1p1/2482	63.6081	3.52954	1.02232	3.45249	0.000555433	0.0174072
i2_LQ_LWC_c85224/f1p1/2202	83.2245	4.68388	1.49947	3.12369	0.00178597	0.0403314
i2_LQ_LWC_c90312/f1p1/2642	133.485	1.06418	0.315198	3.37622	0.000734899	0.0214096
i2_LQ_LWC_c54612/f1p3/2480	52.6274	9.91156	3.04724	3.25264	0.0011434	0.0292593
i2_LQ_LWC_c90389/f1p1/2450	214.799	1.23031	0.376568	3.26716	0.00108631	0.0282412
i2_LQ_LWC_c65176/f1p0/2332	16.9551	8.93626	2.74548	3.2549	0.00113431	0.0291106
i2_LQ_LWC_c90399/f1p1/2118	15.909	3.34985	0.991033	3.38016	0.000724448	0.0211779
i2_LQ_LWC_c20245/f2p10/2255	44.7049	20.7896	5.46207	3.80617	0.000141135	0.006163
i1_LQ_LWC_c24632/f1p1/2016	150.67	2.912	0.571008	5.09976	3.4008e-07	5.27972e-05
i2_LQ_LWC_c93333/f1p3/2049	249.673	-1.17344	0.386325	-3.03745	0.00238592	0.0494137
i1_HQ_LWC_c28044/f8p0/1848	302.262	2.50475	0.563065	4.44842	8.65034e-06	0.000689197
i2_LQ_LWC_c64213/f1p1/2543	197.622	1.62305	0.359013	4.52085	6.15905e-06	0.000525364
i2_LQ_LWC_c13642/f1p1/2036	89.5781	3.04222	0.974985	3.12028	0.00180681	0.0406626
i0_LQ_LWC_c1860/f1p0/480	303.59	3.94945	0.998662	3.95474	7.66185e-05	0.00382093
i1_HQ_LWC_c40305/f122p0/1873	3309.8	1.45546	0.419124	3.47263	0.000515386	0.0164945
i2_HQ_LWC_c7296/f3p5/2758	44.5046	18.7719	2.87825	6.52197	6.93892e-11	3.33398e-08
i1_HQ_LWC_c40176/f78p0/1957	412.482	1.376	0.423228	3.25121	0.00114914	0.0293466
i1_HQ_LWC_c1449/f4p0/1999	42.7301	-4.19663	1.26591	-3.31512	0.000916031	0.0249982
i2_LQ_LWC_c94427/f1p6/1910	1074.77	1.59199	0.406263	3.91862	8.90571e-05	0.00430957
i1_LQ_LWC_c39715/f2p0/1957	236.61	2.24793	0.654077	3.43679	0.000588647	0.0181531
i2_HQ_LWC_c71318/f2p0/2157	190.949	3.36266	1.07323	3.13321	0.00172906	0.0396236
i2_HQ_LWC_c78395/f65p9/2155	227.013	1.31117	0.375298	3.49368	0.000476413	0.0155859
i2_HQ_LWC_c11508/f5p0/2139	24.1675	-1.83221	0.570933	-3.20914	0.00133132	0.0325115
i2_HQ_LWC_c78058/f23p3/2689	58.6717	19.1541	3.22355	5.94193	2.81692e-09	8.76903e-07
i2_LQ_LWC_c95077/f1p3/2085	15.2118	6.50727	1.97704	3.29142	0.00099682	0.0264965
i2_LQ_LWC_c95214/f1p1/2089	35.8233	1.7457	0.465257	3.75211	0.00017535	0.00723836
i2_LQ_LWC_c95743/f1p0/2074	130.174	-1.0898	0.351059	-3.10434	0.00190705	0.0421871
i2_HQ_LWC_c77750/f5p1/2130	389.507	1.1744	0.305505	3.84414	0.000120975	0.0054808
i2_HQ_LWC_c127472/f7p0/2111	626.91	1.10222	0.342045	3.22244	0.00127103	0.031485
i2_LQ_LWC_c20262/f1p3/2383	28.6508	2.0751	0.679968	3.05176	0.00227503	0.0479057
i2_LQ_LWC_c96306/f15p4/2644	251.982	-1.35033	0.383913	-3.51729	0.000435982	0.0146033
i2_HQ_LWC_c8945/f4p2/2655	247.824	1.42345	0.31148	4.56996	4.87827e-06	0.000438928
i3_HQ_LWC_c11735/f2p1/3810	94.179	1.35149	0.242196	5.58017	2.4029e-08	5.27695e-06
i3_HQ_LWC_c1968/f7p1/3928	216.35	-1.11672	0.357026	-3.12784	0.00176098	0.0399594
i3_HQ_LWC_c19949/f2p0/3739	238.466	-1.15334	0.294976	-3.90994	9.23171e-05	0.00441051
i3_HQ_LWC_c20469/f2p0/3244	583.043	1.21914	0.390007	3.12593	0.00177241	0.0401224
i3_HQ_LWC_c23120/f2p3/3302	86.6889	7.96634	1.86687	4.26721	1.9793e-05	0.00132374
i2_HQ_LWC_c38389/f2p1/2806	68.1914	-2.72951	0.613313	-4.45043	8.56967e-06	0.000685482
i3_HQ_LWC_c2690/f3p0/3158	121.941	-1.35641	0.298618	-4.5423	5.56448e-06	0.000489869
i3_HQ_LWC_c27611/f2p0/3243	33.2801	7.75091	2.31461	3.34869	0.000811948	0.0229996
i3_HQ_LWC_c41510/f18p0/3175	14.7984	-5.02969	1.39036	-3.61755	0.000297405	0.0109785
i3_HQ_LWC_c31890/f2p0/3154	45.4172	-1.92538	0.484053	-3.97761	6.96111e-05	0.00354913
i3_HQ_LWC_c32471/f14p0/3054	47.1033	9.0268	2.58482	3.49223	0.000478998	0.015645
i3_HQ_LWC_c41036/f2p0/3346	19.9855	6.22509	1.72327	3.61237	0.000303414	0.0111526
i3_HQ_LWC_c41241/f54p0/3611	67.0985	7.24603	2.11412	3.42745	0.000609288	0.0185745
i3_HQ_LWC_c41354/f16p0/3291	26.9162	16.8511	4.30646	3.91298	9.11658e-05	0.00437306
i3_HQ_LWC_c41415/f23p0/3129	558.303	1.16864	0.331116	3.52941	0.000416491	0.0141546
i3_HQ_LWC_c44542/f9p0/3683	121.485	-1.86498	0.383081	-4.86837	1.12522e-06	0.000137838
i3_HQ_LWC_c5743/f2p0/3163	25.6216	8.03189	2.01083	3.99431	6.48828e-05	0.0033462
i3_HQ_LWC_c7436/f4p0/3651	730.855	-1.00972	0.248885	-4.05697	4.97127e-05	0.00271451
i3_HQ_LWC_c7451/f2p11/3542	113.106	-1.58127	0.361415	-4.37522	1.21309e-05	0.000903342
i3_HQ_LWC_c7996/f5p0/3365	171.327	-1.76722	0.240584	-7.34554	2.04926e-13	2.09761e-10
i3_HQ_LWC_c8160/f2p6/3668	295.425	-1.2223	0.1832	-6.67198	2.5238e-11	1.39833e-08
i3_HQ_LWC_c8560/f2p14/3922	9.84359	7.76438	2.52319	3.07721	0.0020895	0.0450033
i3_HQ_LWC_c8873/f4p11/3577	1099.42	1.11814	0.273564	4.08732	4.3639e-05	0.00246534
i3_LQ_LWC_c10002/f1p3/3285	102.879	1.92127	0.405352	4.73975	2.13978e-06	0.000231173
i3_LQ_LWC_c10006/f1p14/3528	105.067	2.02235	0.549083	3.68314	0.000230381	0.00895312
i3_LQ_LWC_c10058/f1p7/3420	13.3855	6.42705	2.0907	3.07411	0.00211131	0.045263
i3_LQ_LWC_c10111/f1p0/3847	56.9767	2.74755	0.844962	3.25168	0.00114725	0.0293455
i2_LQ_LWC_c48298/f1p4/2524	719.657	-1.55335	0.461537	-3.36561	0.000763751	0.021985
i3_LQ_LWC_c10207/f1p0/3130	576.694	-1.61524	0.513179	-3.14751	0.00164665	0.0381892
i3_LQ_LWC_c10879/f1p0/3531	15.2129	2.11613	0.673916	3.14005	0.00168919	0.0389801
i3_LQ_LWC_c11107/f1p3/3742	38.0578	-3.22082	0.955427	-3.37108	0.00074875	0.0216667
i3_LQ_LWC_c11219/f1p1/3906	168.542	-1.25779	0.349711	-3.59667	0.000322322	0.0116981
i3_LQ_LWC_c11240/f1p0/3294	12.8757	7.39456	1.88916	3.9142	9.07038e-05	0.00436001
i1_LQ_LWC_c17417/f1p0/1612	702.435	-1.13241	0.324311	-3.49175	0.000479868	0.0156526
i3_LQ_LWC_c11406/f1p2/3929	18.9438	-2.55262	0.7372	-3.46259	0.000534998	0.0169515
i3_LQ_LWC_c11480/f1p1/3122	16.9777	2.08669	0.643926	3.24057	0.0011929	0.0301304
i2_LQ_LWC_c57550/f1p5/2028	158.648	1.60692	0.44564	3.60587	0.000311106	0.0114007
i2_LQ_LWC_c114284/f1p3/2027	1825.56	1.36414	0.340119	4.01078	6.05184e-05	0.00317535
i2_LQ_LWC_c20480/f1p4/2647	1150.52	-1.13992	0.194256	-5.86815	4.40696e-09	1.31755e-06
i3_HQ_LWC_c9342/f2p0/3227	108.513	-1.47768	0.363659	-4.06338	4.83677e-05	0.00266516
i3_LQ_LWC_c12094/f1p0/3445	327.39	1.47309	0.301099	4.89236	9.96335e-07	0.000125356
i3_LQ_LWC_c12211/f1p0/3288	152.595	-1.01755	0.278826	-3.64939	0.000262864	0.00992801
i2_HQ_LWC_c4989/f2p0/2193	217.498	-12.3668	3.40812	-3.62862	0.000284938	0.0106256
i2_LQ_LWC_c64999/f2p0/2322	829.296	1.95458	0.434832	4.49502	6.95631e-06	0.000577068
i3_HQ_LWC_c3606/f3p125/3365	24.339	7.0767	2.26517	3.12413	0.00178329	0.0403056
i2_LQ_LWC_c103845/f1p5/2570	15.3656	7.25253	1.70336	4.25777	2.06474e-05	0.00136726
i3_LQ_LWC_c10686/f1p4/3545	58.5382	3.59736	0.829757	4.33544	1.45469e-05	0.00104317
i1_HQ_LWC_c42045/f9p0/1908	995.127	7.90487	0.938167	8.42586	3.58115e-17	8.0101e-14
i1_LQ_LWC_c15064/f1p0/1655	163.75	-25.1529	3.78235	-6.65006	2.92982e-11	1.59403e-08
i2_LQ_LWC_c41668/f1p22/1915	85.5753	22.4785	5.29762	4.24313	2.2042e-05	0.00144065
i3_LQ_LWC_c13335/f1p0/3425	67.5505	-1.22591	0.369376	-3.31885	0.000903875	0.0247829
i3_LQ_LWC_c14024/f1p0/3077	75.3371	20.6637	2.47979	8.33284	7.89252e-17	1.7023e-13
i3_HQ_LWC_c33655/f4p2/3297	20.2091	-7.49575	1.94217	-3.85948	0.000113628	0.00519077
i3_LQ_LWC_c14086/f1p10/3085	96.8475	1.64146	0.38845	4.22567	2.38233e-05	0.0015257
i2_LQ_LWC_c36615/f1p16/2229	637.386	1.06115	0.28853	3.67778	0.000235271	0.00911385
i3_LQ_LWC_c14162/f1p0/3052	262.603	-1.00074	0.158248	-6.32391	2.55033e-10	1.04067e-07
i3_LQ_LWC_c14201/f1p1/3041	178.184	-1.2608	0.193216	-6.52533	6.78505e-11	3.30454e-08
i2_LQ_LWC_c16945/f2p3/2678	76.5471	-22.0804	5.39904	-4.08969	4.31953e-05	0.00245636
i2_LQ_LWC_c87601/f1p3/2166	81.876	-9.67861	2.69821	-3.58705	0.000334439	0.0120366
i3_LQ_LWC_c14388/f1p2/3080	336.607	11.208	1.53737	7.29037	3.09111e-13	2.91685e-10
i3_LQ_LWC_c14450/f1p1/3104	90.9633	1.12942	0.364698	3.09685	0.00195587	0.042921
i3_LQ_LWC_c14579/f1p0/3035	48.9082	-1.35396	0.432479	-3.13069	0.00174398	0.0398344
i3_LQ_LWC_c14597/f1p0/3093	29.0461	-2.20038	0.528738	-4.16157	3.16073e-05	0.00188806
i2_HQ_LWC_c22842/f6p0/2953	52.3084	-18.6365	5.01619	-3.71526	0.000202993	0.00811864
i2_LQ_LWC_c23124/f1p3/2985	26.2565	-1.60354	0.518675	-3.09161	0.00199074	0.0434339
i3_LQ_LWC_c14840/f1p0/3022	162.292	1.32318	0.294254	4.49671	6.90145e-06	0.000574846
i2_LQ_LWC_c63975/f1p7/2958	438.788	1.30412	0.273895	4.76137	1.92284e-06	0.000213936
i3_LQ_LWC_c10515/f1p2/3531	271.916	1.24558	0.265289	4.69521	2.66339e-06	0.000274483
i2_LQ_LWC_c104614/f1p8/2168	10.0678	-3.08472	0.991419	-3.11142	0.00186189	0.0414615
i3_LQ_LWC_c18054/f1p3/3212	576.261	1.07381	0.288219	3.72567	0.000194794	0.00783221
i2_LQ_LWC_c89430/f1p2/2878	16.6402	-19.9058	5.40542	-3.68257	0.000230892	0.00896723
i2_LQ_LWC_c83750/f1p4/2958	37.2685	-9.15893	2.24023	-4.08838	4.34396e-05	0.00245948
i1_LQ_LWC_c42308/f1p0/1008	594.116	1.00451	0.2616	3.83986	0.000123103	0.00554808
i3_LQ_LWC_c18318/f1p0/3187	95.2342	1.91024	0.501814	3.80667	0.000140852	0.0061551
i3_HQ_LWC_c2421/f4p4/3539	59.9095	8.77728	1.94827	4.50517	6.63208e-06	0.000555513
i3_LQ_LWC_c18567/f1p3/3215	120.547	-1.57354	0.402335	-3.91102	9.19084e-05	0.00439828
i2_LQ_LWC_c88682/f1p0/2103	12.3379	7.81975	2.26396	3.45402	0.000552304	0.0173362
i3_LQ_LWC_c18726/f1p3/3124	777.983	1.04262	0.272688	3.82348	0.000131582	0.0058216
i3_LQ_LWC_c18859/f1p3/3199	41.9011	-2.43163	0.71632	-3.39461	0.000687256	0.0203654
i3_LQ_LWC_c18993/f1p19/3156	350.039	1.70824	0.360593	4.73731	2.16574e-06	0.00023356
i3_LQ_LWC_c19480/f1p0/3183	86.5821	8.67094	2.28197	3.79976	0.000144836	0.00628824
i3_LQ_LWC_c11687/f1p5/3315	28.6565	7.23468	2.22549	3.25083	0.00115069	0.0293466
i3_LQ_LWC_c14436/f1p1/3066	113.543	1.47603	0.486469	3.03416	0.00241204	0.0497392
i3_HQ_LWC_c2625/f7p0/4012	228.104	-1.17525	0.249559	-4.70932	2.48546e-06	0.000258796
i3_LQ_LWC_c20248/f1p2/3260	59.6296	1.41831	0.312753	4.53491	5.76277e-06	0.000501478
i3_LQ_LWC_c20293/f1p14/3589	475.338	1.01612	0.203039	5.00455	5.59927e-07	7.93782e-05
i3_LQ_LWC_c20389/f1p6/3793	223.691	1.13576	0.34208	3.32017	0.000899621	0.0247067
i2_HQ_LWC_c9480/f3p1/2700	264.091	1.5739	0.461181	3.41276	0.000643083	0.0193605
i3_LQ_LWC_c20452/f1p0/3210	663.296	1.33559	0.218178	6.12158	9.26525e-10	3.25318e-07
i3_LQ_LWC_c20517/f1p0/3351	86.6617	-1.78027	0.441164	-4.03539	5.45118e-05	0.00292889
i3_LQ_LWC_c20568/f1p0/3135	8.50012	-6.37141	1.78401	-3.57139	0.000355091	0.0125849
i3_LQ_LWC_c20629/f1p0/3216	32.0799	1.72809	0.344235	5.02009	5.16466e-07	7.46183e-05
i3_LQ_LWC_c20728/f1p0/3558	16.8506	-1.86383	0.585836	-3.18149	0.00146522	0.0349753
i3_HQ_LWC_c2700/f2p7/3512	44.5388	1.6884	0.379111	4.45358	8.44511e-06	0.000678214
i1_LQ_LWC_c22285/f1p6/1849	304.027	-1.55514	0.484254	-3.21141	0.00132087	0.0323588
i3_LQ_LWC_c20930/f1p15/3729	20.1386	2.34985	0.682449	3.44325	0.000574763	0.0178698
i0_LQ_LWC_c1292/f1p0/595	546.74	-1.82983	0.315482	-5.80011	6.62704e-09	1.81918e-06
i3_LQ_LWC_c21248/f1p0/3190	75.5694	1.4234	0.467063	3.04755	0.00230714	0.0483124
i1_HQ_LWC_c2163/f10p3/2007	111.87	20.9599	3.1926	6.56516	5.19778e-11	2.61587e-08
i3_LQ_LWC_c21039/f1p1/3850	171.338	-1.5175	0.245198	-6.18886	6.06012e-10	2.27318e-07
i3_LQ_LWC_c21582/f1p3/3760	310.702	1.67778	0.444277	3.77642	0.000159096	0.00673783
i3_LQ_LWC_c21868/f1p0/3448	359.316	1.85226	0.347363	5.33234	9.69565e-08	1.78518e-05
i3_LQ_LWC_c21931/f1p1/3412	317.913	1.05195	0.207832	5.06154	4.15878e-07	6.2014e-05
i2_HQ_LWC_c1553/f27p3/2988	92.8483	19.6234	2.86499	6.8494	7.4162e-12	4.71452e-09
i1_HQ_LWC_c14794/f10p0/1862	786.757	1.8741	0.460575	4.06904	4.72077e-05	0.00261797
i2_HQ_LWC_c3693/f4p8/2400	561.651	1.33561	0.238218	5.60668	2.0624e-08	4.7179e-06
i2_LQ_LWC_c65317/f1p1/2665	53.4517	-8.32828	1.71948	-4.84348	1.27583e-06	0.000154409
i2_LQ_LWC_c65380/f1p4/2776	104.579	-1.56165	0.280834	-5.56077	2.68592e-08	5.83483e-06
i1_HQ_LWC_c40331/f2p0/1484	39.0133	20.4181	3.72382	5.48311	4.17923e-08	8.64357e-06
i2_HQ_LWC_c128173/f29p1/2911	462.899	1.26953	0.39781	3.19129	0.00141637	0.0341059
i2_LQ_LWC_c101969/f1p6/2205	47.8146	-7.15665	2.2957	-3.11741	0.00182447	0.0408996
i4_HQ_LWC_c1468/f8p0/4717	35.6323	19.487	3.73247	5.22095	1.78007e-07	3.08913e-05
i3_LQ_LWC_c23245/f1p0/3902	117.133	2.06422	0.437383	4.71947	2.36454e-06	0.000248799
i2_LQ_LWC_c12026/f2p0/2480	38.7078	2.08996	0.659273	3.1701	0.00152385	0.0359746
i2_LQ_LWC_c6998/f1p0/2872	323.629	1.47422	0.314311	4.69033	2.72764e-06	0.000279199
i3_LQ_LWC_c22904/f1p4/3904	432.953	1.65151	0.34417	4.79854	1.59823e-06	0.000185098
i3_LQ_LWC_c23466/f1p24/3236	22.8882	1.92427	0.564899	3.4064	0.000658265	0.0197094
i2_LQ_LWC_c32038/f1p11/2346	67.3693	22.8307	5.4617	4.18014	2.91331e-05	0.00177647
i3_LQ_LWC_c24279/f1p1/3590	288.551	-1.20409	0.229581	-5.24471	1.56527e-07	2.73208e-05
i3_HQ_LWC_c5535/f2p2/3319	80.9501	2.96582	0.590912	5.01906	5.1926e-07	7.48428e-05
i2_LQ_LWC_c84380/f1p3/2580	20.0882	19.4267	4.47761	4.33863	1.43371e-05	0.00103135
i2_LQ_LWC_c53736/f1p7/2411	375.668	2.01916	0.338127	5.97161	2.34926e-09	7.46718e-07
i1_LQ_LWC_c9086/f1p0/1832	612.233	1.58729	0.265444	5.97974	2.23497e-09	7.17948e-07
i3_HQ_LWC_c2579/f4p0/3355	354.129	2.67182	0.419564	6.36808	1.91404e-10	8.02726e-08
i3_LQ_LWC_c20455/f1p0/3531	110.033	2.38528	0.345565	6.90256	5.1075e-12	3.46576e-09
i3_LQ_LWC_c24503/f1p0/3911	51.4249	2.39674	0.420117	5.70493	1.1639e-08	2.9784e-06
i2_LQ_LWC_c49134/f1p5/2166	315.511	-1.31518	0.299831	-4.3864	1.15243e-05	0.000871722
i3_LQ_LWC_c24706/f1p4/3310	15.0185	19.7832	5.46292	3.62136	0.000293059	0.0108646
i3_LQ_LWC_c24798/f1p46/3736	63.0153	1.86934	0.31421	5.94932	2.69257e-09	8.42538e-07
i3_LQ_LWC_c27810/f1p14/3519	86.2931	-1.35203	0.442064	-3.05845	0.00222487	0.047162
i3_LQ_LWC_c4622/f1p0/3103	13.7136	4.3526	1.24412	3.49854	0.000467811	0.015389
i3_LQ_LWC_c24985/f1p0/3245	48.9317	1.98425	0.495413	4.00525	6.19516e-05	0.00322533
i3_LQ_LWC_c25348/f1p7/3619	36.8389	-1.79526	0.577762	-3.10727	0.00188826	0.0418788
i3_LQ_LWC_c25570/f1p2/3149	211.323	1.81506	0.587255	3.09076	0.00199645	0.0435426
i4_HQ_LWC_c31514/f2p0/4060	515.847	-1.09582	0.327866	-3.34228	0.000830933	0.0233729
i3_LQ_LWC_c25605/f1p52/3292	27.2455	8.57253	2.7599	3.1061	0.00189572	0.0419825
i1_LQ_LWC_c23027/f1p29/1590	556.945	1.17504	0.380914	3.08479	0.00203697	0.044187
i2_HQ_LWC_c36017/f2p0/2949	27.3165	7.26902	2.23991	3.24523	0.00117357	0.0297915
i3_HQ_LWC_c33919/f2p7/3426	157.278	-1.42812	0.389302	-3.6684	0.000244073	0.00935283
i2_HQ_LWC_c16701/f12p2/2948	339.888	1.31354	0.308379	4.25949	2.04895e-05	0.00135978
i2_LQ_LWC_c94600/f1p2/2054	249.933	2.23024	0.680595	3.27689	0.00104956	0.0274871
i2_LQ_LWC_c106719/f1p3/2998	73.2447	-8.20643	2.24491	-3.65557	0.000256609	0.00975276
i3_LQ_LWC_c26648/f1p0/4019	260.457	1.22294	0.37171	3.29003	0.00100178	0.0265698
i3_LQ_LWC_c26783/f1p0/3552	97.3935	1.77683	0.525012	3.38436	0.000713442	0.0209461
i2_LQ_LWC_c2976/f1p0/2743	38.5437	-1.96061	0.600365	-3.2657	0.00109195	0.0283512
i2_LQ_LWC_c93040/f1p5/2098	140.445	1.08725	0.338703	3.21003	0.00132723	0.0324425
i3_LQ_LWC_c27044/f1p1/3676	229.974	-1.52711	0.426651	-3.57929	0.000344529	0.0123409
i2_HQ_LWC_c111657/f2p0/2019	125.471	-9.55248	2.62741	-3.6357	0.000277228	0.0103796
i2_LQ_LWC_c58933/f1p9/3065	62.4803	2.34598	0.558399	4.20125	2.65444e-05	0.00165265
i3_HQ_LWC_c2299/f2p2/3152	115.905	9.28597	2.26451	4.10064	4.12e-05	0.00236292
i3_LQ_LWC_c27307/f1p0/3480	116.275	-1.46479	0.382923	-3.8253	0.000130615	0.0057873
i3_LQ_LWC_c27317/f1p1/3617	107.105	-1.12652	0.352264	-3.19794	0.00138415	0.0335036
i3_LQ_LWC_c27609/f1p2/3213	54.4244	-2.14764	0.67961	-3.16011	0.00157708	0.0369568
i3_HQ_LWC_c21535/f2p2/3478	673.343	-1.11349	0.325425	-3.42167	0.000622388	0.0188377
i3_LQ_LWC_c27950/f1p5/3472	248.805	-1.07772	0.299012	-3.60426	0.000313047	0.0114649
i2_LQ_LWC_c6847/f1p3/2500	236.344	1.82031	0.555352	3.27776	0.00104633	0.0274142
i2_LQ_LWC_c82096/f1p0/2767	205.938	1.01635	0.295875	3.43505	0.000592438	0.0182139
i3_LQ_LWC_c28255/f1p0/3679	458.959	2.08328	0.353087	5.9002	3.63052e-09	1.10734e-06
i3_LQ_LWC_c2829/f1p0/3607	158.201	1.51252	0.405691	3.72826	0.000192808	0.00776788
i3_LQ_LWC_c28546/f1p3/3791	23.2862	-3.28073	0.929145	-3.53091	0.000414137	0.0141143
i3_HQ_LWC_c31579/f18p0/3355	95.9604	19.8735	3.40479	5.8369	5.31798e-09	1.53667e-06
i3_LQ_LWC_c29643/f1p0/3082	43.2012	1.54299	0.456307	3.38148	0.000720977	0.0210956
i3_HQ_LWC_c32007/f19p0/3190	18.6888	18.5215	5.46505	3.38908	0.000701284	0.0206807
i3_LQ_LWC_c29683/f1p0/3109	31.1376	-2.01416	0.650814	-3.09484	0.00196922	0.0430976
i3_HQ_LWC_c18029/f2p0/3554	66.6274	-1.58659	0.521071	-3.04486	0.00232789	0.0485951
i3_LQ_LWC_c29823/f1p0/3083	179.497	1.55653	0.337231	4.61563	3.91905e-06	0.000367515
i2_LQ_LWC_c17380/f1p2/2861	37.8498	8.51814	2.53564	3.35936	0.00078122	0.0223399
i3_LQ_LWC_c30359/f1p0/3042	32.6687	-8.02219	2.62716	-3.05356	0.00226143	0.0477277
i4_HQ_LWC_c18883/f3p1/4859	63.7177	1.36483	0.358656	3.8054	0.000141575	0.00617113
i3_LQ_LWC_c30411/f1p0/3042	136.751	-1.10731	0.302287	-3.6631	0.000249181	0.00953646
i2_HQ_LWC_c17148/f3p0/2946	17.3116	-20.2878	4.48094	-4.52757	5.96645e-06	0.000514751
i2_LQ_LWC_c32448/f1p0/2186	41.5958	-7.18994	1.79882	-3.99704	6.41389e-05	0.00331349
i3_LQ_LWC_c5715/f1p238/3186	56.5668	1.40775	0.460865	3.05458	0.00225378	0.0476274
i3_LQ_LWC_c30942/f1p0/3028	371.39	1.87959	0.480281	3.91352	9.0962e-05	0.00436675
i3_HQ_LWC_c41105/f5p0/3101	97.8496	9.8983	2.73154	3.6237	0.000290419	0.0107799
i3_LQ_LWC_c30988/f1p0/3172	16.2218	1.8081	0.555317	3.25597	0.00113005	0.0290533
i3_LQ_LWC_c31003/f1p0/3042	64.2339	2.94114	0.722893	4.06857	4.73032e-05	0.00262086
i3_HQ_LWC_c9174/f2p1/3167	324.713	1.17083	0.333611	3.50956	0.000448845	0.0149513
i3_LQ_LWC_c31145/f1p3/3032	23.8939	17.3077	4.31743	4.00879	6.10294e-05	0.00318556
i3_LQ_LWC_c31314/f1p0/3074	61.3435	20.715	3.50983	5.90201	3.59104e-09	1.10086e-06
i2_LQ_LWC_c67407/f1p0/2773	90.4714	-1.14424	0.322181	-3.55155	0.000382973	0.0132881
i2_HQ_LWC_c50831/f4p5/2866	37.5231	-8.20907	2.62681	-3.1251	0.00177742	0.0402023
i3_LQ_LWC_c23361/f1p0/3185	76.11	5.92862	1.70588	3.47541	0.000510079	0.0163885
i3_LQ_LWC_c31557/f15p0/3861	32.0408	-8.03608	2.33697	-3.43868	0.000584558	0.0180523
i2_LQ_LWC_c108742/f1p3/2370	52.1957	10.0557	2.70017	3.72411	0.000196006	0.00787049
i3_HQ_LWC_c41468/f33p0/3592	27.0339	19.3826	3.47327	5.58052	2.398e-08	5.27695e-06
i3_LQ_LWC_c33937/f4p2/3362	167.397	1.84916	0.443154	4.17273	3.00965e-05	0.00181577
i2_HQ_LWC_c34034/f2p1/2755	385.878	1.02048	0.289311	3.52727	0.000419875	0.0142536
i3_LQ_LWC_c34058/f1p0/3136	133.011	1.12753	0.336758	3.34818	0.000813443	0.0230204
i3_LQ_LWC_c34242/f1p1/3159	125.171	1.4143	0.443427	3.18948	0.00142529	0.0342659
i2_LQ_LWC_c23073/f1p2/2487	32.9353	18.3996	3.89899	4.71906	2.36933e-06	0.000248799
i3_LQ_LWC_c34408/f1p58/3144	21.5795	2.62062	0.823126	3.18374	0.00145384	0.0347449
i3_LQ_LWC_c3444/f1p0/3973	232.486	1.09137	0.317272	3.43986	0.000582008	0.0180183
i3_LQ_LWC_c3447/f1p4/3472	71.3881	1.39366	0.357641	3.8968	9.74738e-05	0.00460993
i2_LQ_LWC_c8180/f1p3/2855	176.044	1.46851	0.349155	4.2059	2.60044e-05	0.0016308
i3_LQ_LWC_c34508/f1p5/3351	45.9584	1.74181	0.521054	3.34286	0.000829195	0.0233401
i2_HQ_LWC_c3071/f18p2/2951	859.324	-1.34987	0.322352	-4.18757	2.81951e-05	0.00173405
i2_LQ_LWC_c70436/f1p5/2672	100.808	-1.47776	0.344771	-4.28621	1.8175e-05	0.00123746
i3_LQ_LWC_c34781/f1p5/3315	205.615	1.85468	0.535202	3.46538	0.00052948	0.0168208
i2_HQ_LWC_c34265/f2p2/2390	62.8965	1.46362	0.378983	3.86197	0.000112476	0.00514984
i3_LQ_LWC_c28537/f1p0/3452	1197.61	1.32032	0.305317	4.32443	1.52927e-05	0.00108272
i3_HQ_LWC_c15304/f11p0/3593	799.987	1.27609	0.350204	3.64384	0.000268597	0.0101192
i3_LQ_LWC_c35072/f1p1/3394	71.4492	-2.70126	0.425646	-6.34627	2.206e-10	9.12497e-08
i2_LQ_LWC_c49673/f1p1/2164	117.478	2.1678	0.637344	3.40131	0.000670644	0.0199909
i3_LQ_LWC_c35104/f1p0/3526	12.7217	7.32341	2.02864	3.61002	0.000306177	0.0112337
i3_LQ_LWC_c35113/f1p0/3354	13.2939	7.73974	1.84761	4.18905	2.80121e-05	0.00172623
i3_LQ_LWC_c35156/f1p3/3614	361.929	1.04945	0.311595	3.36798	0.000757205	0.0218382
i3_LQ_LWC_c44672/f1p0/3036	283.068	-1.24732	0.211801	-5.88909	3.88328e-09	1.17849e-06
i3_HQ_LWC_c41511/f9p0/3109	24.8703	-8.34484	2.72448	-3.06292	0.00219191	0.0466269
i3_HQ_LWC_c1633/f11p0/3205	387.548	1.35502	0.421833	3.21222	0.00131714	0.0322958
i2_LQ_LWC_c85727/f1p0/3026	126.13	2.47301	0.623194	3.96829	7.23911e-05	0.00365844
i2_LQ_LWC_c38870/f1p2/2140	23.6045	5.84335	1.86754	3.1289	0.0017546	0.0399261
i3_LQ_LWC_c35591/f1p0/3336	91.6736	1.01426	0.309302	3.27919	0.00104105	0.0273116
i3_LQ_LWC_c35595/f1p0/3810	170.491	-1.12217	0.326056	-3.44166	0.000578166	0.0179152
i3_LQ_LWC_c35630/f1p8/3718	146.591	1.18166	0.347468	3.40076	0.000671985	0.0200111
i2_HQ_LWC_c128510/f91p9/2264	385.941	2.25825	0.313413	7.20536	5.789e-13	5.14131e-10
i2_LQ_LWC_c90436/f1p8/2317	44.0095	-23.5924	3.02002	-7.81201	5.62819e-15	8.49744e-12
i3_LQ_LWC_c36012/f1p1/3679	7.7266	4.20009	1.28932	3.2576	0.0011236	0.0289243
i3_HQ_LWC_c41367/f24p0/3410	1082.07	1.04272	0.231736	4.4996	6.80801e-06	0.000568206
i3_LQ_LWC_c36263/f1p2/3925	26.1667	-1.55983	0.424828	-3.67167	0.000240973	0.00929894
i3_LQ_LWC_c25548/f1p2/3518	25.6815	20.1374	5.46259	3.68642	0.000227431	0.00886703
i2_HQ_LWC_c78817/f9p7/2446	101.44	-2.51584	0.822313	-3.05947	0.00221725	0.0470335
i3_LQ_LWC_c4640/f1p1/3722	7.78187	-3.78176	1.17889	-3.20789	0.00133712	0.0326137
i2_LQ_LWC_c70128/f1p30/2855	35.1316	19.3535	3.7754	5.12622	2.95622e-07	4.6614e-05
i3_LQ_LWC_c21234/f1p1/3665	198.192	1.92354	0.33089	5.81322	6.12817e-09	1.71257e-06
i3_LQ_LWC_c36676/f1p0/3184	120.389	1.07193	0.331385	3.2347	0.00121769	0.0305266
i1_LQ_LWC_c20154/f1p3/1663	313.74	-1.08502	0.280246	-3.87168	0.000108089	0.00498299
i2_HQ_LWC_c13393/f2p0/2047	569.838	-1.04774	0.181264	-5.78019	7.46173e-09	2.02076e-06
i3_LQ_LWC_c36779/f1p0/3217	35.3909	1.78483	0.501684	3.55769	0.000374136	0.0130681
i3_LQ_LWC_c4269/f1p0/3893	45.3413	8.47428	2.29163	3.69793	0.000217365	0.00855746
i1_LQ_LWC_c24239/f1p0/1830	167.224	1.02476	0.337	3.04082	0.00235932	0.049025
i3_LQ_LWC_c36945/f1p5/3824	18.8935	-2.48092	0.721427	-3.43891	0.000584063	0.0180523
i2_HQ_LWC_c88429/f2p5/2711	40.2948	-8.64702	2.43134	-3.55648	0.000375857	0.0131207
i3_LQ_LWC_c36966/f1p0/3262	45.919	-1.64045	0.510496	-3.21345	0.00131149	0.0322359
i2_LQ_LWC_c64789/f1p1/2609	258.285	1.60209	0.442641	3.61939	0.000295298	0.0109275
i3_LQ_LWC_c8532/f1p2/3161	13.3955	20.328	5.4628	3.72117	0.000198305	0.0079575
i2_LQ_LWC_c6810/f1p12/2366	1203.64	-27.4811	3.40695	-8.06618	7.25345e-16	1.28838e-12
i3_LQ_LWC_c37138/f1p1/3344	89.0595	1.14077	0.325098	3.50902	0.000449769	0.0149655
i3_LQ_LWC_c37258/f1p1/3795	85.114	1.45381	0.430891	3.37396	0.00074094	0.0215118
i3_LQ_LWC_c37470/f1p3/3492	50.6301	-1.42456	0.411001	-3.46608	0.000528102	0.0167859
i3_LQ_LWC_c37500/f1p0/3457	151.019	2.77384	0.909361	3.05032	0.00228598	0.0479856
i3_HQ_LWC_c41348/f37p0/3837	403.789	-1.09788	0.246981	-4.4452	8.78091e-06	0.000695016
i3_HQ_LWC_c12609/f3p0/3143	132.975	-1.20033	0.231567	-5.18352	2.17739e-07	3.58302e-05
i3_HQ_LWC_c31546/f21p0/3316	34.1137	-7.59587	2.0694	-3.67056	0.000242022	0.00932748
i3_LQ_LWC_c37929/f1p0/3137	34.3809	17.9248	3.65074	4.90991	9.11164e-07	0.000116299
i2_HQ_LWC_c128984/f4p0/2657	37.3573	19.9761	5.21986	3.82694	0.000129745	0.00576145
i3_LQ_LWC_c26848/f1p0/3608	126.376	1.83285	0.571181	3.20888	0.00133255	0.0325284
i3_LQ_LWC_c39147/f1p0/3061	113.94	8.20031	2.17453	3.77106	0.000162553	0.00683626
i3_LQ_LWC_c3977/f1p3/3199	30.872	2.17543	0.690021	3.1527	0.00161767	0.0376472
i3_LQ_LWC_c40088/f1p9/3066	213.472	-2.40472	0.369084	-6.51539	7.25033e-11	3.44773e-08
i2_LQ_LWC_c33467/f1p5/2552	436.767	1.73425	0.447628	3.8743	0.000106933	0.00494551
i3_HQ_LWC_c29483/f2p0/3034	486.477	-11.8529	1.37574	-8.61563	6.95593e-18	1.90947e-14
i2_LQ_LWC_c105827/f1p5/2626	14.0093	-7.91556	1.88839	-4.1917	2.76868e-05	0.00171142
i2_HQ_LWC_c41043/f3p5/2623	49.2545	9.61773	2.45423	3.91884	8.89753e-05	0.00430906
i3_LQ_LWC_c40391/f1p0/3073	84.4257	2.84	0.626459	4.53343	5.80344e-06	0.000503565
i3_LQ_LWC_c40425/f1p0/3066	3540.78	1.18575	0.203232	5.8345	5.39529e-09	1.54423e-06
i3_LQ_LWC_c14640/f1p0/3058	92.3049	1.25445	0.359269	3.49167	0.000480007	0.0156526
i2_LQ_LWC_c5656/f1p17/2911	54.3534	20.4925	5.20371	3.93805	8.21479e-05	0.00403997
i3_LQ_LWC_c24202/f1p0/3092	35.6677	18.0602	2.51599	7.17816	7.06535e-13	6.09558e-10
i1_LQ_LWC_c17127/f1p0/1539	58.0866	20.7202	5.118	4.04849	5.15487e-05	0.00279706
i2_HQ_LWC_c115645/f4p6/2251	244.451	1.13401	0.334359	3.3916	0.000694861	0.0205505
i3_LQ_LWC_c41506/f1p0/3182	45.1612	-8.03945	1.91651	-4.19484	2.73068e-05	0.0016914
i2_LQ_LWC_c8501/f1p14/2373	19.1157	17.5134	4.73027	3.70242	0.000213557	0.00842948
i2_LQ_LWC_c89696/f1p14/2992	331.041	1.83017	0.368557	4.96577	6.84277e-07	9.26567e-05
i3_HQ_LWC_c6565/f2p4/3910	149.034	2.10993	0.662677	3.18395	0.00145282	0.0347342
i2_LQ_LWC_c86573/f1p27/3017	40.348	-7.96065	2.3947	-3.32427	0.000886499	0.0244575
i3_HQ_LWC_c1796/f7p0/3408	189.364	3.95254	1.21199	3.26119	0.00110946	0.0286581
i2_LQ_LWC_c25748/f1p2/2583	33.0075	7.48495	1.79066	4.18	2.91508e-05	0.00177647
i3_HQ_LWC_c41424/f61p0/3107	192.59	21.1624	2.71398	7.79753	6.31329e-15	9.07791e-12
i2_HQ_LWC_c130440/f3p7/2986	22.7135	-24.0095	5.3981	-4.44777	8.67651e-06	0.000690123
i2_HQ_LWC_c131799/f5p4/2947	478.283	5.26014	1.61806	3.25089	0.00115042	0.0293466
i2_HQ_LWC_c8941/f2p25/2603	759.882	10.0903	2.3273	4.33561	1.45359e-05	0.00104317
i2_HQ_LWC_c93835/f3p3/2947	50.6055	5.25305	1.56848	3.34914	0.000810627	0.022973
i2_HQ_LWC_c99560/f4p8/2946	50.6055	5.25305	1.56848	3.34914	0.000810627	0.022973
i2_LQ_LWC_c102098/f1p26/2945	934.783	7.94933	2.47099	3.21706	0.00129511	0.0319518
i2_LQ_LWC_c123985/f1p5/2945	478.283	5.26014	1.61806	3.25089	0.00115042	0.0293466
i2_LQ_LWC_c133099/f1p4/2944	478.283	5.26014	1.61806	3.25089	0.00115042	0.0293466
i2_LQ_LWC_c84454/f1p8/2730	3884.15	25.132	2.81661	8.92279	4.54674e-19	1.71617e-15
i2_LQ_LWC_c36185/f1p7/2442	20.5402	-6.47301	1.70813	-3.78954	0.000150929	0.00648596
i2_LQ_LWC_c8906/f1p8/2990	102.889	8.71341	1.9305	4.51356	6.37481e-06	0.000539198
i3_LQ_LWC_c8515/f1p4/3891	47.1643	2.5538	0.787261	3.24391	0.00117901	0.0298801
i3_LQ_LWC_c43539/f1p0/3073	20.9025	8.4215	2.6853	3.13615	0.00171183	0.0393233
i3_LQ_LWC_c23322/f1p0/3711	28.2125	3.55647	1.12546	3.16002	0.0015776	0.0369568
i3_HQ_LWC_c31582/f8p0/3295	106.737	-1.43315	0.364066	-3.93652	8.26719e-05	0.00405912
i2_LQ_LWC_c24079/f1p5/3213	78.4087	20.8469	4.59756	4.53434	5.77845e-06	0.000502118
i3_HQ_LWC_c32593/f138p0/3453	142.295	21.4067	4.02556	5.31769	1.05094e-07	1.89458e-05
i1_LQ_LWC_c2350/f2p2/1572	320.85	1.47395	0.360909	4.08398	4.42704e-05	0.00248776
i3_LQ_LWC_c14264/f1p0/3023	70.0983	9.41591	2.72124	3.46016	0.000539851	0.0170427
i2_LQ_LWC_c108320/f1p4/2625	83.2771	2.23486	0.680477	3.28425	0.00102253	0.0269191
i2_LQ_LWC_c24945/f1p6/2990	14.3666	2.20371	0.701905	3.13961	0.00169173	0.0389801
i2_LQ_LWC_c3882/f14p7/3002	56.8279	-2.03346	0.592648	-3.43115	0.00060103	0.0183784
i2_LQ_LWC_c105335/f1p6/2949	24.8089	5.83087	1.38666	4.20497	2.61113e-05	0.00163487
i1_LQ_LWC_c4896/f1p0/2013	76.4448	1.99117	0.619465	3.21434	0.00130743	0.0321753
i2_LQ_LWC_c66450/f1p3/2974	930.56	-1.16393	0.333732	-3.48761	0.000487351	0.0158493
i2_LQ_LWC_c4852/f1p27/2608	47.5438	-9.70313	2.6996	-3.59428	0.000325286	0.0117633
i3_HQ_LWC_c42146/f24p0/3194	233.284	7.25906	2.30453	3.14991	0.00163319	0.0379352
i3_LQ_LWC_c44878/f1p0/3069	48.9209	1.64407	0.470561	3.49385	0.000476101	0.0155859
i3_LQ_LWC_c30911/f1p0/3052	74.8175	1.53799	0.321416	4.78505	1.70947e-06	0.000195898
i2_HQ_LWC_c11335/f4p1/2972	54.708	19.6882	3.82808	5.14309	2.7025e-07	4.31771e-05
i2_LQ_LWC_c25193/f1p3/2958	14.3229	18.6302	5.46433	3.40943	0.000650997	0.01955
i2_LQ_LWC_c66427/f1p3/2950	173.601	-1.21753	0.365753	-3.32883	0.000872128	0.024172
i2_HQ_LWC_c21490/f2p10/2803	73.7278	7.95077	2.07612	3.82963	0.000128336	0.00572243
i3_HQ_LWC_c11455/f4p0/3244	106.56	-6.34827	2.09116	-3.03576	0.00239927	0.0496207
i3_LQ_LWC_c5548/f1p0/4043	56.7293	9.08886	2.95095	3.07998	0.00207016	0.0446505
i3_LQ_LWC_c5582/f1p10/3375	11.1969	6.09988	1.74444	3.49676	0.000470949	0.0154742
i4_HQ_LWC_c31606/f2p0/4232	24.3687	20.6581	5.46268	3.78169	0.00015577	0.00663417
i3_LQ_LWC_c6078/f1p0/3500	12.0712	-6.47251	1.95453	-3.31155	0.000927813	0.0251945
i3_LQ_LWC_c6216/f1p1/3732	213.797	-1.98878	0.527097	-3.77308	0.000161246	0.00679501
i3_LQ_LWC_c6306/f1p0/3214	583.58	1.30662	0.335488	3.89467	9.83345e-05	0.00463592
i3_LQ_LWC_c8209/f1p0/3665	60.7252	-1.39724	0.391022	-3.57331	0.000352492	0.0125075
i3_LQ_LWC_c6981/f1p0/3180	24.1617	1.76313	0.540863	3.25985	0.00111471	0.0287566
i3_LQ_LWC_c7118/f1p0/3775	152.626	22.2336	2.49036	8.92789	4.34227e-19	1.71617e-15
i3_LQ_LWC_c5239/f1p0/3739	27.6722	1.8132	0.433688	4.18088	2.90386e-05	0.0017732
i2_LQ_LWC_c51111/f1p7/2565	60.5316	-1.24205	0.380662	-3.26288	0.00110288	0.0285582
i3_LQ_LWC_c7418/f1p0/3892	66.8255	1.51025	0.487701	3.09666	0.00195713	0.0429285
i3_HQ_LWC_c17702/f2p0/3430	30.7977	20.697	4.36428	4.74237	2.11233e-06	0.00022938
i2_HQ_LWC_c10430/f2p3/2624	398.459	1.76695	0.506708	3.48712	0.000488257	0.015869
i3_LQ_LWC_c7597/f1p2/3649	37.8757	-1.75211	0.571369	-3.06651	0.00216577	0.0462174
i3_HQ_LWC_c11568/f2p0/3473	2318.67	-1.0811	0.242157	-4.46445	8.02738e-06	0.000648115
i3_LQ_LWC_c7875/f1p3/3554	230.264	-1.0775	0.234429	-4.5963	4.30065e-06	0.000394119
i3_LQ_LWC_c7886/f1p0/3250	128.248	1.76632	0.224597	7.86437	3.70962e-15	6.0549e-12
i3_LQ_LWC_c8115/f1p0/3880	46.373	1.12058	0.323695	3.46183	0.000536516	0.0169729
i3_LQ_LWC_c8151/f1p0/3389	200.772	1.34704	0.376704	3.57585	0.000349096	0.012416
i3_LQ_LWC_c8271/f1p2/3462	33.1906	2.43582	0.587068	4.14913	3.33747e-05	0.00198382
i2_HQ_LWC_c15215/f2p16/2061	51.6862	3.33466	1.00797	3.30828	0.000938704	0.0253691
i2_HQ_LWC_c96093/f4p7/2345	22.2399	-20.9056	4.42745	-4.72182	2.33746e-06	0.000247656
i4_HQ_LWC_c31576/f2p3/4162	84.3485	-1.26813	0.413089	-3.06988	0.00214143	0.0457951
i1_LQ_LWC_c12625/f1p0/1734	201.923	-1.42353	0.375511	-3.79092	0.000150093	0.00645615
i3_LQ_LWC_c9186/f1p2/3736	180.177	1.20605	0.33529	3.59703	0.00032187	0.0116958
i3_LQ_LWC_c9305/f1p14/3234	94.2673	1.28238	0.414183	3.09616	0.00196042	0.0429584
i3_LQ_LWC_c9384/f1p0/3783	46.42	2.69701	0.664606	4.05806	4.94813e-05	0.00270922
i2_LQ_LWC_c121210/f1p5/2537	413.589	-1.55226	0.400264	-3.87809	0.00010528	0.00489835
i1_HQ_LWC_c2733/f3p1/1966	70.6011	19.2223	2.6254	7.32169	2.44868e-13	2.46341e-10
i4_HQ_LWC_c17360/f3p1/4140	144.001	-2.29826	0.739704	-3.107	0.00188994	0.0419005
i4_HQ_LWC_c19185/f2p4/4748	14.4454	-7.13151	1.95237	-3.65274	0.000259454	0.00984849
i4_HQ_LWC_c19226/f2p0/4413	28.72	-2.31945	0.696054	-3.33228	0.000861374	0.0239503
i4_HQ_LWC_c2193/f3p6/4838	13.9564	2.98903	0.963472	3.10235	0.00191991	0.0423939
i4_HQ_LWC_c2214/f2p7/4918	17.6976	1.98138	0.637638	3.10737	0.0018876	0.0418788
i4_HQ_LWC_c2296/f2p3/4925	243.308	-2.96293	0.601901	-4.92261	8.53967e-07	0.000109729
i4_HQ_LWC_c2346/f3p2/4771	266.143	1.52578	0.326142	4.67829	2.89281e-06	0.000294112
i4_HQ_LWC_c2461/f3p2/4480	44.7968	4.335	1.26293	3.43248	0.000598082	0.018348
i4_HQ_LWC_c31568/f2p0/4085	2550.14	1.25311	0.234068	5.3536	8.62191e-08	1.63227e-05
i1_LQ_LWC_c18997/f1p3/1724	156.449	-1.00623	0.27967	-3.59792	0.000320773	0.0116629
i4_LQ_LWC_c10630/f1p0/4516	28.2373	2.05077	0.675357	3.03657	0.00239287	0.0495237
i4_LQ_LWC_c10952/f1p0/4596	52.7422	-1.85193	0.393661	-4.70437	2.5465e-06	0.000263788
i4_LQ_LWC_c11217/f1p9/5042	111.754	-1.11092	0.222358	-4.9961	5.85007e-07	8.25462e-05
i4_LQ_LWC_c11274/f1p1/4926	99.2825	-1.84147	0.519013	-3.54802	0.000388142	0.0134331
i1_LQ_LWC_c38771/f1p0/1234	312.513	1.24953	0.249301	5.01213	5.38303e-07	7.7036e-05
i4_LQ_LWC_c11958/f1p1/5002	63.9129	1.57883	0.481943	3.27597	0.001053	0.027565
i2_HQ_LWC_c1174/f73p11/2258	1100.2	1.24595	0.246755	5.04935	4.43318e-07	6.54593e-05
i4_LQ_LWC_c13179/f1p0/4531	77.0778	1.19064	0.390519	3.04887	0.00229705	0.0481847
i1_LQ_LWC_c21642/f1p0/1694	67.1568	1.74227	0.456833	3.8138	0.000136845	0.00601921
i4_LQ_LWC_c13295/f1p0/4831	449.534	1.66971	0.261585	6.38306	1.73584e-10	7.38245e-08
i2_HQ_LWC_c47008/f2p1/2415	29.8831	9.21571	2.16663	4.25348	2.10473e-05	0.00138614
i2_LQ_LWC_c5522/f1p5/2100	85.9895	-21.4582	4.12491	-5.20209	1.97057e-07	3.30575e-05
i3_LQ_LWC_c18223/f1p5/3975	26.0725	-4.7812	0.940666	-5.08278	3.71957e-07	5.65825e-05
i4_LQ_LWC_c15537/f1p0/4070	57.7747	1.10736	0.319739	3.46333	0.000533541	0.0169142
i2_LQ_LWC_c133031/f1p2/2016	52.0558	-24.6192	3.37081	-7.30365	2.80073e-13	2.72809e-10
i2_LQ_LWC_c89894/f1p5/2256	61.8132	4.40304	0.797168	5.52335	3.32597e-08	7.07261e-06
i3_HQ_LWC_c41357/f17p0/3526	55.3914	-8.3352	2.55751	-3.2591	0.00111765	0.0288203
i2_HQ_LWC_c129092/f3p7/2142	19.4936	18.4621	4.12401	4.47674	7.57917e-06	0.000618542
i2_HQ_LWC_c129356/f3p6/2145	19.4936	18.4621	4.12401	4.47674	7.57917e-06	0.000618542
i4_LQ_LWC_c15782/f1p0/4103	161.95	1.13231	0.302054	3.7487	0.000177753	0.00729271
i4_LQ_LWC_c15807/f1p0/4103	52.6401	9.13308	2.03308	4.49224	7.04783e-06	0.000583058
i4_LQ_LWC_c15872/f1p0/4142	16.2162	-6.23501	1.57731	-3.95295	7.71944e-05	0.0038433
i4_LQ_LWC_c15914/f1p0/4092	25.8942	18.8846	4.48021	4.21511	2.49652e-05	0.0015804
i4_LQ_LWC_c16083/f1p0/4314	27.5626	-1.9791	0.505077	-3.91841	8.91354e-05	0.0043099
i4_LQ_LWC_c16148/f1p0/4074	53.5163	20.1092	2.2325	9.00745	2.10895e-19	1.06136e-15
i4_LQ_LWC_c16178/f1p0/4249	220.397	1.3334	0.434194	3.07098	0.00213355	0.0456589
i4_LQ_LWC_c12454/f1p0/4683	19.6623	19.379	4.58974	4.22224	2.4189e-05	0.0015448
i4_LQ_LWC_c16403/f1p0/4349	185.751	1.00908	0.283521	3.55911	0.000372109	0.0130124
i2_LQ_LWC_c6925/f1p18/2336	67.982	8.99873	2.85374	3.15331	0.00161431	0.0375835
i4_LQ_LWC_c16689/f1p0/4180	11.4917	6.34673	1.51896	4.17835	2.93628e-05	0.00178398
i2_LQ_LWC_c128636/f19p2/2441	72.5543	15.0292	4.57668	3.28387	0.00102393	0.0269326
i2_LQ_LWC_c60071/f14p0/2441	387.864	10.6466	2.8724	3.70653	0.000210118	0.00833189
i2_LQ_LWC_c83998/f1p1/2289	37.0735	20.5762	5.46266	3.76671	0.000165414	0.0069373
i2_LQ_LWC_c88616/f1p0/2441	283.774	9.47095	3.11248	3.04289	0.00234317	0.048813
i4_LQ_LWC_c24049/f1p0/4777	22.7696	18.7447	4.69713	3.99067	6.58859e-05	0.00338925
i1_HQ_LWC_c14893/f8p0/1795	970.122	-1.24853	0.325607	-3.83448	0.000125833	0.00563746
i2_HQ_LWC_c5884/f4p7/2498	35.3599	5.37443	1.7546	3.06306	0.00219089	0.0466216
i4_HQ_LWC_c9254/f4p1/4707	173.459	-1.8504	0.401867	-4.6045	4.13452e-06	0.000384141
i4_HQ_LWC_c31610/f2p0/4075	171.075	-1.04159	0.310702	-3.35236	0.000801248	0.0227927
i2_LQ_LWC_c133283/f1p7/2020	25.5243	-3.08797	0.863004	-3.57817	0.000346012	0.0123571
i4_HQ_LWC_c7162/f2p0/4941	33.9487	19.1516	3.40971	5.61678	1.94549e-08	4.53638e-06
i4_LQ_LWC_c21876/f1p0/4528	50.7792	-1.99795	0.652339	-3.06275	0.00219312	0.0466362
i1_LQ_LWC_c19185/f1p4/1923	11.326	4.78312	1.32908	3.59883	0.000319658	0.0116294
i4_LQ_LWC_c22019/f1p0/4881	238.126	-2.38108	0.421768	-5.64548	1.64722e-08	3.97915e-06
i4_LQ_LWC_c15678/f1p0/4120	25.5346	7.90057	2.13857	3.69433	0.000220464	0.00864002
i1_LQ_LWC_c13264/f1p0/1475	40.0734	2.46891	0.784687	3.14636	0.00165315	0.0382957
i4_LQ_LWC_c2233/f2p0/4642	633.288	-1.07765	0.348327	-3.09378	0.00197626	0.0431873
i4_HQ_LWC_c17303/f3p4/4333	39.4022	18.4888	3.28405	5.6299	1.80319e-08	4.30428e-06
i4_LQ_LWC_c22956/f1p3/4607	14.0548	5.73122	1.66672	3.43862	0.000584684	0.0180523
i4_LQ_LWC_c9538/f1p0/4819	88.2818	-2.12341	0.376644	-5.63771	1.72328e-08	4.12986e-06
i2_HQ_LWC_c46907/f2p11/2552	196.337	2.14978	0.541479	3.97019	7.1816e-05	0.00363852
i2_HQ_LWC_c9876/f2p13/2962	322.426	2.70934	0.327514	8.27242	1.31262e-16	2.73351e-13
i2_LQ_LWC_c20206/f1p9/2263	581.726	2.23653	0.392667	5.69574	1.22837e-08	3.09099e-06
i3_HQ_LWC_c17937/f2p0/3589	87.7472	10.2354	1.87594	5.45612	4.86649e-08	9.92896e-06
i4_LQ_LWC_c23814/f1p6/4718	284.901	-1.17635	0.199282	-5.90294	3.57085e-09	1.10026e-06
i4_LQ_LWC_c25331/f1p1/4470	17.7239	3.39706	0.927709	3.66178	0.000250473	0.00957379
i4_LQ_LWC_c25631/f1p3/4391	707.243	2.0196	0.495176	4.07854	4.53189e-05	0.00253416
i2_LQ_LWC_c25538/f1p6/2352	29.9825	-2.07756	0.607076	-3.42223	0.000621097	0.0188205
i4_LQ_LWC_c11580/f1p5/4758	25.4167	6.73659	1.6128	4.17695	2.95448e-05	0.00179229
i2_HQ_LWC_c28624/f2p1/2038	82.6964	2.87521	0.457152	6.28941	3.18678e-10	1.25788e-07
i2_LQ_LWC_c54457/f1p22/2730	119.73	-9.18809	2.40129	-3.82632	0.000130076	0.00577188
i2_LQ_LWC_c16997/f1p9/2228	58.5009	8.02739	2.00033	4.01303	5.99455e-05	0.00315604
i6_HQ_LWC_c1625/f3p0/6127	100.029	19.3819	2.92515	6.62595	3.45016e-11	1.82774e-08
i4_LQ_LWC_c19347/f1p0/4594	64.7747	21.2164	3.29588	6.43725	1.21654e-10	5.36273e-08
i4_LQ_LWC_c27862/f1p0/4379	298.822	-1.07808	0.281219	-3.83359	0.000126285	0.00564933
i4_HQ_LWC_c1764/f6p2/4941	73.4607	1.90297	0.577054	3.29774	0.000974654	0.0260448
i4_HQ_LWC_c494/f31p0/4939	77.7586	-2.34914	0.764168	-3.07412	0.00211128	0.045263
i1_LQ_LWC_c23444/f1p2/1841	321.119	23.4317	2.91657	8.034	9.43471e-16	1.62795e-12
i2_LQ_LWC_c130671/f1p5/2452	49.5572	19.6067	5.46192	3.58971	0.000331044	0.0119286
i2_LQ_LWC_c126805/f3p2/2444	1067.77	-27.0293	2.70755	-9.98293	1.81033e-23	1.21477e-19
i2_LQ_LWC_c86238/f1p6/2236	239.997	22.8106	4.86616	4.6876	2.76431e-06	0.000282474
i4_HQ_LWC_c2098/f4p0/4570	29.148	8.04187	1.90239	4.22724	2.36571e-05	0.00151828
i4_LQ_LWC_c29620/f1p0/4638	60.6288	-1.10636	0.280903	-3.9386	8.19585e-05	0.00403541
i4_HQ_LWC_c8520/f2p0/4788	25.3791	17.4979	4.66211	3.75321	0.000174586	0.00722165
i4_HQ_LWC_c35767/f201p3/4831	141.449	-1.46971	0.475951	-3.08794	0.00201546	0.0438622
i4_HQ_LWC_c16959/f27p0/4601	504.593	-1.38785	0.351016	-3.95379	7.69214e-05	0.00383287
i4_LQ_LWC_c29948/f1p0/4874	515.748	1.27838	0.193428	6.6091	3.86676e-11	2.03062e-08
i4_LQ_LWC_c3110/f1p1/4729	43.1483	1.18392	0.335691	3.52681	0.000420601	0.0142699
i4_LQ_LWC_c31522/f2p0/4205	21.6308	7.38132	1.78535	4.13439	3.55891e-05	0.00209688
i4_HQ_LWC_c18929/f3p1/4435	138.754	-1.06863	0.343317	-3.11267	0.00185401	0.0413469
i1_LQ_LWC_c39691/f2p0/1810	26.3302	2.00773	0.648748	3.09477	0.00196962	0.0430976
i4_LQ_LWC_c31967/f1p5/4273	14.2387	-3.47972	0.972417	-3.57842	0.000345674	0.0123571
i2_LQ_LWC_c11966/f1p20/2628	27.7718	-19.691	5.11806	-3.84736	0.000119396	0.00542147
i3_LQ_LWC_c10861/f1p9/3220	115.629	1.2579	0.339281	3.70753	0.000209288	0.00831153
i2_LQ_LWC_c106698/f1p16/2093	71.4165	2.65306	0.850581	3.11911	0.00181397	0.0407334
i4_LQ_LWC_c32338/f1p1/4289	246.903	2.29529	0.392438	5.84879	4.95151e-09	1.45869e-06
i1_HQ_LWC_c1748/f7p0/1928	49.2809	1.94286	0.61442	3.16211	0.00156631	0.0367921
i4_LQ_LWC_c33207/f1p0/4131	101.31	1.37159	0.387722	3.53755	0.000403855	0.013842
i2_HQ_LWC_c116079/f13p0/2285	40.191	-24.5394	5.39791	-4.54609	5.46509e-06	0.000483232
i2_HQ_LWC_c127068/f6p9/2103	391.85	2.21644	0.730354	3.03475	0.00240733	0.0497038
i2_HQ_LWC_c132909/f9p6/2090	102.841	-24.0169	4.54594	-5.28316	1.26975e-07	2.22915e-05
i4_LQ_LWC_c33757/f1p8/4184	38.5667	2.66361	0.772672	3.44728	0.000566272	0.0176553
i1_HQ_LWC_c9470/f3p0/2004	123.465	-24.5849	4.04191	-6.0825	1.18319e-09	4.03703e-07
i2_LQ_LWC_c131222/f1p11/2343	25.8268	-6.60152	2.17084	-3.04099	0.00235798	0.0490201
i2_HQ_LWC_c34141/f3p10/2771	365.757	1.77437	0.259313	6.84257	7.7785e-12	4.88605e-09
i2_LQ_LWC_c6700/f1p9/2283	197.098	2.03174	0.383194	5.30211	1.14472e-07	2.02141e-05
i1_HQ_LWC_c11529/f2p0/1921	103.543	-2.06023	0.649162	-3.17368	0.00150522	0.0356414
i3_LQ_LWC_c41469/f27p4/3745	20.91	19.4834	4.85068	4.01663	5.90372e-05	0.00313194
i2_LQ_LWC_c50051/f1p0/2400	14.4065	-7.92766	1.94119	-4.08392	4.42831e-05	0.00248776
i4_LQ_LWC_c34662/f1p1/4156	26.1419	-1.45411	0.389013	-3.73795	0.000185524	0.00753983
i1_LQ_LWC_c31625/f1p0/1923	198.353	1.30997	0.310531	4.21847	2.45961e-05	0.00156359
i3_HQ_LWC_c41163/f4p0/3295	222.412	-1.14662	0.336975	-3.40268	0.000667282	0.0199413
i4_HQ_LWC_c34937/f3p0/4319	257.412	-1.2148	0.344044	-3.53093	0.000414094	0.0141143
i5_HQ_LWC_c11195/f2p0/5477	19.9159	18.1272	4.46406	4.06069	4.89282e-05	0.00268869
i4_LQ_LWC_c40327/f1p0/4001	22.7831	1.95889	0.46329	4.22822	2.35553e-05	0.00151335
i3_HQ_LWC_c1945/f8p0/3976	68.1159	20.5079	3.16144	6.48688	8.76325e-11	4.00932e-08
i3_HQ_LWC_c31607/f11p1/3973	85.8981	-25.7307	5.3979	-4.7668	1.87176e-06	0.00020972
i3_LQ_LWC_c11310/f1p0/3565	29.4747	17.4358	4.65636	3.74451	0.000180749	0.00740054
i4_LQ_LWC_c40456/f1p0/4057	30.4773	2.14566	0.67487	3.17936	0.00147599	0.0351768
i4_LQ_LWC_c40582/f1p0/4083	39.155	19.4921	2.98885	6.5216	6.95591e-11	3.33398e-08
i2_LQ_LWC_c112924/f1p9/2851	118.822	2.82834	0.714059	3.96094	7.46564e-05	0.00373851
i4_LQ_LWC_c16126/f1p0/4084	144.432	-1.05982	0.340133	-3.11592	0.00183374	0.0410313
i1_HQ_LWC_c2293/f8p0/1886	155.346	1.70574	0.484412	3.52126	0.000429506	0.0144399
i1_LQ_LWC_c23095/f1p3/1815	7.54987	7.14312	2.07517	3.44218	0.000577049	0.0178989
i2_LQ_LWC_c121008/f1p23/2106	113.9	-10.9706	2.48228	-4.41959	9.88898e-06	0.00076566
i4_LQ_LWC_c40328/f1p0/4037	976.498	-1.56327	0.285484	-5.47587	4.35361e-08	8.94296e-06
i4_LQ_LWC_c41124/f1p0/4013	51.1243	9.02733	1.93672	4.66113	3.14472e-06	0.00031358
i3_LQ_LWC_c23571/f1p0/3128	57.2185	-21.7234	3.52987	-6.15416	7.54761e-10	2.74588e-07
i3_HQ_LWC_c5193/f2p0/3169	276.958	-1.33563	0.304697	-4.38347	1.16805e-05	0.000881079
i4_LQ_LWC_c40808/f1p0/4027	113.554	9.71291	2.02932	4.7863	1.69884e-06	0.00019505
i4_LQ_LWC_c41286/f1p0/4061	95.1261	9.09088	2.44892	3.7122	0.000205467	0.0081959
i2_LQ_LWC_c21721/f1p37/2784	36.9706	-21.8412	5.0095	-4.35996	1.30087e-05	0.000952269
i4_HQ_LWC_c34881/f14p1/4660	97.2352	10.0139	2.20132	4.54905	5.38882e-06	0.000477188
i4_LQ_LWC_c4707/f1p0/4670	7.8114	-5.88128	1.801	-3.26557	0.00109243	0.0283516
i4_LQ_LWC_c4733/f1p0/4648	32.6413	-1.32456	0.398802	-3.32136	0.000895814	0.0246469
i2_LQ_LWC_c68019/f1p5/2232	242.751	1.1338	0.222083	5.10528	3.30309e-07	5.15453e-05
i2_LQ_LWC_c32036/f1p4/2377	17.188	-2.59694	0.768472	-3.37936	0.000726557	0.021228
i4_LQ_LWC_c6382/f1p5/4475	45.2049	-1.10115	0.321463	-3.42543	0.000613826	0.0186846
i4_LQ_LWC_c6774/f1p0/4677	76.424	-2.54689	0.697502	-3.65144	0.000260775	0.00986762
i4_LQ_LWC_c6884/f1p2/4700	530.07	1.57498	0.345243	4.56195	5.06808e-06	0.000453439
i2_LQ_LWC_c20823/f1p0/2404	20.0469	17.5214	5.3524	3.27357	0.00106199	0.027711
i2_HQ_LWC_c78130/f16p3/2271	17.0647	6.69826	2.01134	3.33026	0.000867663	0.0241029
i4_LQ_LWC_c7225/f1p0/5075	33.1692	1.26912	0.41423	3.0638	0.00218541	0.0465294
i4_LQ_LWC_c7401/f1p0/4880	77.8946	1.41435	0.374176	3.7799	0.000156893	0.00666789
i4_LQ_LWC_c7576/f1p11/4838	24.2052	-1.60161	0.525638	-3.04698	0.00231153	0.0483467
i4_LQ_LWC_c8126/f1p0/4419	31.5321	18.6239	3.82484	4.8692	1.12048e-06	0.000137537
i3_LQ_LWC_c31456/f1p0/3060	127.304	1.5519	0.454524	3.41433	0.000639382	0.0192586
i2_LQ_LWC_c133141/f1p9/2024	134.972	1.59516	0.431198	3.69937	0.000216136	0.00852016
i4_LQ_LWC_c9535/f1p1/4971	10.2413	19.3555	5.46432	3.54216	0.000396869	0.0136568
i4_LQ_LWC_c9574/f1p1/4517	45.9601	1.73887	0.552829	3.1454	0.00165858	0.0384045
i4_LQ_LWC_c9610/f1p0/4751	52.1174	-7.54942	2.08196	-3.6261	0.000287729	0.0107064
i5_HQ_LWC_c1246/f2p0/5213	37.7138	19.5305	3.41601	5.71734	1.08205e-08	2.81668e-06
i5_HQ_LWC_c1262/f8p0/5283	106.557	-1.72284	0.352687	-4.88491	1.03478e-06	0.000128641
i5_HQ_LWC_c1944/f2p0/5152	87.5622	-1.08856	0.317451	-3.42906	0.000605678	0.0184925
i4_HQ_LWC_c1284/f4p0/4657	64.7499	9.89626	3.16588	3.12591	0.00177253	0.0401224
i5_HQ_LWC_c2088/f2p5/5774	46.7186	9.01571	2.48085	3.63412	0.000278929	0.0104304
i2_LQ_LWC_c84404/f1p2/2543	103.695	1.59183	0.479098	3.32257	0.000891936	0.0245738
i2_HQ_LWC_c126906/f3p0/2368	50.5236	-20.8352	5.19603	-4.00983	6.07631e-05	0.00318542
i2_HQ_LWC_c129128/f2p10/2566	196.918	17.4486	4.30328	4.05473	5.01929e-05	0.00273825
i2_HQ_LWC_c131139/f2p3/2574	69.1769	19.6471	5.46292	3.59645	0.000322585	0.0117006
i2_HQ_LWC_c61106/f32p0/2573	102.76	17.9864	5.46854	3.28907	0.00100519	0.0266253
i2_LQ_LWC_c103060/f1p0/2572	35.0076	-25.1866	5.39794	-4.66597	3.07166e-06	0.000308146
i2_LQ_LWC_c126473/f15p0/2584	147.429	22.1585	4.04475	5.47834	4.29328e-08	8.84915e-06
i2_LQ_LWC_c129705/f1p3/2585	148.971	21.5394	4.66006	4.62212	3.79836e-06	0.000356751
i2_LQ_LWC_c130219/f1p1/2576	30.9581	14.2744	4.1085	3.47436	0.000512076	0.0164147
i2_LQ_LWC_c131175/f1p1/2564	83.3287	22.3778	5.46168	4.09724	4.18104e-05	0.00238885
i2_LQ_LWC_c12640/f1p13/2315	560.833	1.75839	0.340618	5.16236	2.43855e-07	3.94823e-05
i5_LQ_LWC_c10548/f1p12/5049	449.664	1.1418	0.318816	3.58138	0.000341789	0.0122646
i4_HQ_LWC_c6791/f4p0/5021	650.192	1.27803	0.38765	3.29686	0.000977705	0.0261033
i2_HQ_LWC_c68323/f2p28/2538	119.577	21.4631	4.83033	4.4434	8.85464e-06	0.000699568
i5_LQ_LWC_c10705/f1p0/5056	31.3164	20.5101	4.52109	4.53654	5.71855e-06	0.000498348
i5_LQ_LWC_c11062/f15p6/5728	957.624	4.18171	0.93359	4.47917	7.49341e-06	0.000614032
i5_HQ_LWC_c11078/f12p178/5259	1210.3	1.98599	0.453075	4.38336	1.16861e-05	0.000881079
i5_HQ_LWC_c11686/f2p4/5318	26.762	-6.47276	2.01412	-3.2137	0.00131038	0.0322218
i4_LQ_LWC_c27332/f1p0/4783	8.35649	5.92193	1.7405	3.40242	0.000667921	0.0199491
i5_LQ_LWC_c2526/f1p7/5600	21.6553	-6.01822	1.53246	-3.92717	8.59518e-05	0.00418951
i5_LQ_LWC_c2593/f1p3/5767	36.7022	-1.30721	0.409675	-3.19084	0.0014186	0.0341459
i2_HQ_LWC_c1700/f6p0/2889	343.996	-5.81047	1.49767	-3.87967	0.000104598	0.00487413
i2_LQ_LWC_c106427/f1p5/2972	26.462	-7.84995	2.54158	-3.0886	0.00201099	0.0437965
i5_LQ_LWC_c2852/f1p3/5444	35.432	8.72976	2.67666	3.26144	0.00110849	0.0286451
i2_HQ_LWC_c108852/f3p3/2787	54.4331	22.5077	5.4618	4.12093	3.77346e-05	0.00220607
i4_LQ_LWC_c27600/f1p3/4742	46.629	7.94372	1.83652	4.32543	1.52234e-05	0.00108034
i2_LQ_LWC_c82277/f1p61/2830	60.1435	19.7673	5.46251	3.61873	0.000296054	0.010942
i5_LQ_LWC_c3072/f1p28/5532	16.738	2.9458	0.966264	3.04864	0.00229878	0.048197
i5_LQ_LWC_c3412/f1p0/5372	9.62165	6.40766	1.73527	3.6926	0.000221972	0.00868783
i5_LQ_LWC_c3567/f1p1/5469	79.3252	-1.31131	0.307114	-4.2698	1.95645e-05	0.00131282
i2_LQ_LWC_c85880/f1p1/2820	18.3946	7.25553	2.15283	3.37024	0.000751035	0.0217198
i5_HQ_LWC_c11021/f21p0/5773	47.6891	2.08667	0.593713	3.51462	0.000440389	0.0147428
i2_LQ_LWC_c120926/f1p15/2617	818.035	-1.44066	0.436158	-3.30307	0.000956317	0.0256456
i4_HQ_LWC_c18986/f3p10/4982	12.9078	19.1048	5.46353	3.4968	0.000470877	0.0154742
i5_LQ_LWC_c4235/f1p1/5299	67.5349	-1.50098	0.344126	-4.36173	1.29038e-05	0.000945735
i2_HQ_LWC_c19046/f2p21/2987	100.704	-1.57374	0.47582	-3.30743	0.00094156	0.0254078
i5_LQ_LWC_c4530/f1p0/5273	188.504	1.95925	0.455909	4.29746	1.72764e-05	0.00118698
i5_LQ_LWC_c4574/f1p9/5700	156.447	2.32998	0.385835	6.0388	1.55263e-09	5.20924e-07
i4_HQ_LWC_c2402/f5p1/4834	74.5503	8.68167	2.65184	3.27382	0.00106103	0.027711
i4_LQ_LWC_c23058/f1p0/4751	352.836	1.88271	0.423794	4.44252	8.89099e-06	0.000700972
i5_LQ_LWC_c4681/f1p0/5783	28.9546	-1.78951	0.477975	-3.74394	0.000181157	0.00740513
i4_LQ_LWC_c20315/f1p0/4666	144.797	-1.60419	0.451851	-3.55027	0.000384843	0.0133265
i5_LQ_LWC_c4799/f1p0/5425	59.5171	-1.65139	0.451796	-3.65516	0.000257026	0.00976245
i1_LQ_LWC_c13359/f1p0/1102	1802.67	1.05322	0.326427	3.22649	0.00125317	0.031183
i2_HQ_LWC_c100478/f3p0/2468	123.908	-9.09566	2.52951	-3.59582	0.000323374	0.0117152
i2_HQ_LWC_c112874/f3p0/2474	355.713	1.94764	0.501268	3.88542	0.000102152	0.00478599
i2_HQ_LWC_c114745/f2p1/2320	103.386	9.49084	2.77381	3.42159	0.00062255	0.0188377
i2_HQ_LWC_c129798/f2p0/2323	66.8292	17.4439	3.44319	5.0662	4.05826e-07	6.09668e-05
i2_HQ_LWC_c44394/f3p0/2473	193.744	10.8741	2.26621	4.79834	1.5999e-06	0.000185098
i2_HQ_LWC_c77871/f15p0/2471	305.577	3.52807	0.649657	5.43066	5.61444e-08	1.11903e-05
i2_HQ_LWC_c78616/f19p0/2472	314.94	2.87409	0.92747	3.09884	0.00194277	0.0427583
i2_LQ_LWC_c101501/f1p1/2185	156.815	9.71491	2.12158	4.5791	4.66988e-06	0.000422824
i2_LQ_LWC_c105078/f1p8/2488	106.628	3.63371	0.933131	3.89411	9.85614e-05	0.00463938
i2_LQ_LWC_c112404/f1p0/2196	108.78	9.77056	2.43304	4.01578	5.925e-05	0.00313604
i2_LQ_LWC_c115195/f1p0/2041	154.43	-9.98216	1.78028	-5.60707	2.05785e-08	4.7179e-06
i2_LQ_LWC_c118436/f1p2/2474	214.253	4.59404	1.45913	3.14847	0.00164126	0.0380788
i2_LQ_LWC_c118775/f1p1/2443	73.0431	19.9649	4.64358	4.29945	1.71219e-05	0.00118174
i2_LQ_LWC_c125169/f1p0/2361	60.8878	17.7338	3.79547	4.67236	2.97752e-06	0.0003007
i2_LQ_LWC_c128526/f1p0/2319	81.9681	19.6118	3.40475	5.76015	8.40412e-09	2.25574e-06
i2_LQ_LWC_c128697/f1p7/2469	57.0957	9.10757	2.80808	3.24334	0.00118137	0.0299142
i2_LQ_LWC_c129049/f1p2/2468	66.4735	21.8955	4.61497	4.74445	2.0907e-06	0.000227909
i2_LQ_LWC_c129428/f1p5/2115	193.147	10.6755	2.20696	4.83718	1.31694e-06	0.000159066
i2_LQ_LWC_c129627/f1p12/2069	94.1801	9.83709	2.94894	3.33581	0.000850518	0.023714
i2_LQ_LWC_c129757/f1p1/2443	51.8436	-24.025	5.22454	-4.5985	4.25553e-06	0.000391232
i2_LQ_LWC_c129872/f1p2/2053	50.3557	-23.0022	5.39848	-4.26087	2.03631e-05	0.00135513
i2_LQ_LWC_c130143/f1p0/2089	440.835	2.48857	0.574035	4.33522	1.45614e-05	0.00104317
i2_LQ_LWC_c130425/f1p1/2075	23.1249	17.9834	5.4652	3.29053	0.000999989	0.0265484
i2_LQ_LWC_c130730/f1p0/2206	46.7492	16.669	4.41766	3.77327	0.000161121	0.00679501
i2_LQ_LWC_c131147/f1p6/2172	166.206	9.47482	2.40746	3.93561	8.29872e-05	0.00407129
i2_LQ_LWC_c131407/f1p2/2080	427.994	5.01441	0.820403	6.11213	9.83107e-10	3.41217e-07
i2_LQ_LWC_c131548/f1p1/2472	198.648	10.4893	2.38517	4.39773	1.09387e-05	0.000833048
i2_LQ_LWC_c131721/f1p3/2466	81.0587	-15.5895	5.04517	-3.08999	0.00200161	0.0436238
i2_LQ_LWC_c132870/f4p1/2466	103.365	19.5881	2.63046	7.44664	9.57455e-14	1.05132e-10
i2_LQ_LWC_c133788/f1p0/2072	86.0479	-22.8239	4.07386	-5.60253	2.11242e-08	4.77802e-06
i2_LQ_LWC_c35614/f1p0/2468	83.3064	-9.78781	2.66403	-3.67406	0.000238728	0.00923001
i2_LQ_LWC_c59099/f1p1/2072	31.5307	-20.8528	4.22229	-4.93874	7.8627e-07	0.000102558
i2_LQ_LWC_c64740/f1p0/2445	55.9468	-8.83356	2.85301	-3.09623	0.00196001	0.0429584
i2_LQ_LWC_c82654/f2p1/2473	449.536	1.81893	0.540166	3.36736	0.000758903	0.0218767
i2_LQ_LWC_c88606/f1p1/2316	84.9643	19.1521	4.45734	4.29675	1.73323e-05	0.00118812
i2_LQ_LWC_c90425/f1p0/2237	202.236	11.3781	2.12079	5.36504	8.09332e-08	1.54675e-05
i5_LQ_LWC_c5236/f1p0/5728	15.4165	2.36677	0.770314	3.07248	0.00212291	0.0454956
i4_HQ_LWC_c22171/f3p12/5108	84.6752	-7.85513	2.22276	-3.53395	0.000409392	0.0139921
i1_LQ_LWC_c6894/f1p0/1601	555.275	1.16238	0.339605	3.42273	0.000619968	0.0188152
i2_HQ_LWC_c112382/f2p10/2453	27.8784	17.9849	4.18376	4.29873	1.71782e-05	0.00118292
i5_LQ_LWC_c5827/f1p1/5339	17.6825	7.08274	2.09758	3.37662	0.000733811	0.0213882
i2_LQ_LWC_c32636/f2p7/2194	368.837	1.01746	0.218558	4.65533	3.23459e-06	0.000320235
i2_LQ_LWC_c55448/f1p8/2146	57.0288	-5.05808	1.31885	-3.83521	0.000125459	0.00562906
i1_LQ_LWC_c935/f3p0/1769	1712.6	2.14032	0.688177	3.11013	0.00187002	0.0415812
i4_HQ_LWC_c35464/f2p2/4457	26.9373	-7.65209	2.22763	-3.43508	0.000592378	0.0182139
i2_LQ_LWC_c23141/f1p3/2395	36.2776	19.2046	3.70888	5.17802	2.24257e-07	3.68026e-05
i1_LQ_LWC_c19502/f1p0/1450	48.0594	-1.26451	0.392338	-3.22301	0.00126852	0.031485
i1_LQ_LWC_c32067/f1p0/1422	96.4382	3.18393	0.90244	3.52813	0.000418505	0.0142151
i5_LQ_LWC_c6531/f1p0/5890	1553.91	-1.03196	0.190308	-5.42258	5.87456e-08	1.1594e-05
i5_LQ_LWC_c6559/f1p0/5136	20.6386	3.93897	1.03398	3.80954	0.000139227	0.00611504
i5_LQ_LWC_c6646/f1p6/5180	44.4655	18.9262	2.72829	6.937	4.00501e-12	2.81245e-09
i5_LQ_LWC_c6718/f1p0/5980	46.5013	4.1441	1.32406	3.12985	0.00174894	0.0398566
i2_HQ_LWC_c111396/f3p22/2078	276.011	11.787	1.8655	6.3184	2.6429e-10	1.06407e-07
i5_LQ_LWC_c11876/f1p9/5269	53.5782	-2.66168	0.736355	-3.61467	0.000300735	0.0110676
i2_LQ_LWC_c34114/f1p22/2925	83.6348	20.9291	5.462	3.83176	0.000127231	0.00568744
i5_LQ_LWC_c7743/f1p0/5883	238.87	1.05145	0.279686	3.75938	0.000170335	0.00710909
i2_LQ_LWC_c71795/f1p6/2689	79.8504	21.2555	3.27585	6.48856	8.66633e-11	3.99524e-08
i4_LQ_LWC_c27202/f1p0/4824	347.92	1.1698	0.327977	3.56672	0.000361483	0.0127367
i3_LQ_LWC_c19759/f1p2/3323	97.6098	9.16127	2.66577	3.43663	0.000589	0.0181531
i2_HQ_LWC_c61596/f11p0/2552	497.968	6.75186	1.53365	4.40247	1.07027e-05	0.000822336
i2_HQ_LWC_c10918/f2p1/2594	38.1918	14.8261	3.37699	4.39035	1.13169e-05	0.00085753
i5_HQ_LWC_c1471/f2p1/5579	754.809	1.5017	0.464224	3.23486	0.00121702	0.0305225
i5_LQ_LWC_c8533/f1p0/5649	115.348	1.02881	0.310666	3.31163	0.000927544	0.0251945
i5_LQ_LWC_c11883/f1p0/5525	22.9537	20.4008	5.00184	4.07866	4.52954e-05	0.00253416
i2_LQ_LWC_c64491/f3p24/2896	101.754	-1.79645	0.518841	-3.46242	0.000535336	0.0169533
i3_LQ_LWC_c9442/f1p0/3242	144.049	-1.72729	0.474204	-3.6425	0.000270004	0.0101596
i1_HQ_LWC_c4630/f3p0/1958	95.4524	-25.0128	5.3979	-4.6338	3.59012e-06	0.000343604
i2_HQ_LWC_c38906/f3p0/2338	23.4478	18.9424	3.78099	5.00989	5.44604e-07	7.757e-05
i5_LQ_LWC_c8706/f1p0/5711	193.85	1.63374	0.426584	3.82981	0.000128241	0.00572243
i0_LQ_LWC_c1082/f1p0/817	100.349	-9.57178	2.07814	-4.60593	4.10625e-06	0.000382692
i3_HQ_LWC_c31824/f3p0/3098	276.033	1.35266	0.289528	4.67196	2.98341e-06	0.000300792
i2_LQ_LWC_c13677/f1p37/2099	325.045	1.01796	0.272487	3.73581	0.000187114	0.00758401
i5_HQ_LWC_c1118/f3p0/5613	53.7381	9.78207	2.81979	3.46908	0.000522244	0.0166523
i5_LQ_LWC_c4263/f1p3/5615	72.2715	19.3245	4.51029	4.28453	1.83124e-05	0.00124401
i2_LQ_LWC_c129400/f1p65/2123	219.671	2.16359	0.333207	6.49323	8.4014e-11	3.9029e-08
i5_LQ_LWC_c9113/f1p0/5426	59.182	1.46006	0.414838	3.5196	0.0004322	0.0145008
i4_HQ_LWC_c1787/f4p0/4877	19.9403	16.4844	5.31423	3.10193	0.0019226	0.0423939
i2_LQ_LWC_c51980/f1p1/2811	52.9813	19.0873	3.89933	4.89501	9.83025e-07	0.00012472
i5_LQ_LWC_c9348/f1p0/5229	10.5155	3.67704	1.03726	3.54494	0.000392701	0.0135597
i2_LQ_LWC_c12950/f1p5/2190	71.9328	8.0998	2.56646	3.15602	0.0015994	0.037393
i5_HQ_LWC_c7780/f3p0/5449	78.6884	-5.28077	1.33748	-3.94829	7.87124e-05	0.00390474
i5_LQ_LWC_c9483/f1p1/5590	31.5309	-2.86781	0.755992	-3.79345	0.000148571	0.0064123
i2_LQ_LWC_c27333/f1p7/2061	332.099	-4.8335	1.35334	-3.57153	0.000354897	0.0125849
i2_HQ_LWC_c127498/f2p23/2256	524.782	-2.36261	0.672573	-3.51279	0.000443421	0.0148196
i5_LQ_LWC_c9543/f1p0/5257	268.087	1.41069	0.457663	3.08238	0.00205352	0.0443867
i5_LQ_LWC_c9619/f1p13/5183	27.5595	-1.80127	0.591395	-3.0458	0.00232065	0.0484609
i5_LQ_LWC_c9688/f1p0/5177	307.358	1.49791	0.32202	4.6516	3.29375e-06	0.000324732
i5_LQ_LWC_c9817/f1p0/5308	339.905	1.31238	0.309787	4.23639	2.2714e-05	0.00147341
i2_HQ_LWC_c103795/f3p0/2614	25.5149	-21.2964	4.44923	-4.78654	1.69684e-06	0.00019505
i2_HQ_LWC_c121548/f3p2/2625	29.5686	9.038	2.87229	3.14662	0.0016517	0.0382793
i2_HQ_LWC_c128541/f3p0/2624	25.54	19.529	4.56072	4.282	1.85224e-05	0.00125264
i2_HQ_LWC_c128611/f2p1/2515	32.3697	16.7433	5.01541	3.33837	0.000842715	0.0236273
i2_HQ_LWC_c132535/f2p0/2578	19.9633	18.9069	4.79656	3.94176	8.08864e-05	0.00399419
i2_HQ_LWC_c132891/f3p0/2616	28.0098	18.1312	5.38586	3.36643	0.000761471	0.0219403
i2_HQ_LWC_c43696/f17p0/2617	27.1459	18.8648	4.09798	4.60343	4.15597e-06	0.000385541
i2_HQ_LWC_c63300/f5p0/2615	34.0183	19.1603	5.06426	3.78344	0.000154674	0.00660145
i2_HQ_LWC_c98522/f3p3/2614	34.9154	18.7359	4.5399	4.12694	3.67621e-05	0.00216177
i2_HQ_LWC_c98804/f2p0/2436	48.9798	9.35064	2.22206	4.20809	2.57536e-05	0.00161675
i2_LQ_LWC_c101874/f1p2/2615	13.7351	18.3598	5.46487	3.35961	0.000780524	0.0223399
i2_LQ_LWC_c107269/f1p0/2616	19.2671	-21.8044	5.23424	-4.16573	3.10358e-05	0.00185944
i2_LQ_LWC_c118423/f1p0/2618	11.4269	19.1186	5.46358	3.49927	0.000466535	0.0153723
i2_LQ_LWC_c125943/f1p1/2617	19.8553	17.4168	4.60444	3.78261	0.000155191	0.00661417
i2_LQ_LWC_c126865/f1p1/2575	40.2271	18.8055	4.40017	4.27382	1.92151e-05	0.00129369
i2_LQ_LWC_c128571/f1p3/2617	27.7901	19.412	5.42988	3.57504	0.000350179	0.0124327
i2_LQ_LWC_c128807/f1p6/2615	24.0949	19.3449	5.21661	3.70833	0.000208628	0.00830004
i2_LQ_LWC_c129921/f1p6/2201	57.7996	19.0684	2.87009	6.64383	3.05637e-11	1.64804e-08
i2_LQ_LWC_c130094/f1p3/2617	21.3805	18.9652	5.46324	3.47142	0.000517712	0.0165427
i2_LQ_LWC_c130983/f1p0/2577	18.7856	18.4334	5.46512	3.37291	0.000743772	0.0215537
i2_LQ_LWC_c131181/f1p0/2630	17.9439	18.6604	4.53136	4.11806	3.8207e-05	0.00222226
i2_LQ_LWC_c131402/f1p0/2613	25.355	17.2028	5.46712	3.1466	0.00165181	0.0382793
i2_LQ_LWC_c131419/f1p1/2618	20.9266	19.4324	5.35938	3.62587	0.000287992	0.0107096
i2_LQ_LWC_c131559/f1p30/2625	21.0994	19.253	5.463	3.52426	0.000424669	0.0143374
i2_LQ_LWC_c131707/f1p1/2612	30.4762	19.9056	5.36962	3.70707	0.000209668	0.00831948
i2_LQ_LWC_c131746/f1p0/2617	30.8473	18.8906	3.70752	5.0952	3.48369e-07	5.37151e-05
i2_LQ_LWC_c132724/f1p3/2610	16.7545	19.7155	4.86431	4.05309	5.05462e-05	0.00275256
i2_LQ_LWC_c20848/f1p0/2311	27.1679	18.6498	4.38965	4.24858	2.15128e-05	0.00140911
i2_LQ_LWC_c23532/f1p11/2630	22.3208	19.703	4.88759	4.03124	5.54843e-05	0.00297058
i2_LQ_LWC_c25152/f1p31/2610	31.8025	16.6354	4.29267	3.8753	0.000106491	0.0049395
i2_LQ_LWC_c34002/f1p32/2625	11.3761	18.9551	5.4636	3.46935	0.000521728	0.0166446
i2_LQ_LWC_c83662/f1p1/2603	24.6951	19.2903	4.49728	4.28932	1.79219e-05	0.00122436
i2_LQ_LWC_c83937/f1p1/2614	35.8967	20.0165	3.27896	6.10453	1.03102e-09	3.55804e-07
i5_LQ_LWC_c9886/f1p0/5819	724.815	1.42337	0.347533	4.09562	4.21034e-05	0.00240331
i2_LQ_LWC_c10239/f1p14/2769	41.794	8.08164	2.38445	3.38931	0.000700677	0.0206807
i5_HQ_LWC_c1687/f3p0/6020	57.9544	-3.72152	1.18813	-3.13225	0.00173473	0.0397205
i1_LQ_LWC_c40896/f1p0/1096	493.535	1.50185	0.182948	8.20914	2.22783e-16	4.34011e-13
i5_HQ_LWC_c11086/f7p0/5523	41.0543	7.46473	2.31624	3.22278	0.00126951	0.031485
i4_LQ_LWC_c9462/f1p0/4313	26.3671	18.8017	4.53844	4.14278	3.43127e-05	0.00203158
i2_HQ_LWC_c92434/f3p4/2747	411.936	1.00752	0.31827	3.16563	0.0015475	0.0363928
i2_LQ_LWC_c123307/f1p28/2522	135.362	-24.8162	4.2528	-5.83527	5.37047e-09	1.54423e-06
i3_LQ_LWC_c35006/f1p0/3108	52.1244	18.4388	5.46522	3.37385	0.000741257	0.0215118
i6_LQ_LWC_c1364/f1p0/6270	39.6828	18.9868	3.72822	5.09271	3.52981e-07	5.42423e-05
i1_HQ_LWC_c34778/f4p0/1879	1373.14	1.61994	0.455116	3.55939	0.000371712	0.013006
i1_LQ_LWC_c14087/f1p1/1333	410.106	-26.5829	3.87876	-6.85345	7.2089e-12	4.63149e-09
i1_LQ_LWC_c24390/f1p1/1515	563.113	1.0247	0.292071	3.50839	0.000450824	0.0149924
i2_HQ_LWC_c131882/f2p56/2152	727.6	1.51956	0.368863	4.11957	3.79581e-05	0.00221271
i2_HQ_LWC_c97894/f2p32/2040	28.8768	19.6138	5.46345	3.59	0.000330675	0.0119225
i2_LQ_LWC_c124822/f1p45/2491	69.7662	-25.4744	5.3978	-4.71941	2.36529e-06	0.000248799
i2_LQ_LWC_c127378/f1p20/2376	244.037	22.7643	5.46163	4.16805	3.07217e-05	0.00184611
i2_LQ_LWC_c93131/f1p72/2267	351.541	-25.8706	4.68912	-5.51716	3.44525e-08	7.30055e-06
i3_LQ_LWC_c10540/f1p125/3738	74.1316	20.9584	5.46206	3.8371	0.000124498	0.00560261
i5_LQ_LWC_c5742/f1p2/5345	64.9758	8.74691	1.93058	4.53071	5.87849e-06	0.000508616
i5_LQ_LWC_c9334/f1p0/5913	12.5601	19.669	5.46342	3.60013	0.000318064	0.0115922
i6_LQ_LWC_c1475/f1p0/6107	329.697	-1.68444	0.287238	-5.86425	4.51178e-09	1.34224e-06
i3_LQ_LWC_c8754/f1p6/3875	67.2292	2.70132	0.597306	4.52251	6.11107e-06	0.000522747
i3_LQ_LWC_c34037/f1p1/3509	26.3641	-3.14199	0.904442	-3.47395	0.000512857	0.016431
i5_HQ_LWC_c1122/f5p0/5607	44.6556	19.963	3.7489	5.32502	1.0094e-07	1.84168e-05
i2_LQ_LWC_c24582/f1p33/2919	18.8654	20.0454	5.46316	3.66919	0.000243325	0.0093496
i2_LQ_LWC_c68822/f1p2/2140	186.29	1.65578	0.502427	3.29557	0.000982227	0.0261864
i1_LQ_LWC_c18979/f1p3/1804	115.083	-8.83343	2.28988	-3.85759	0.000114511	0.00522033
i2_LQ_LWC_c52480/f1p8/2301	974.066	1.29349	0.297639	4.34584	1.38745e-05	0.00100353
i4_HQ_LWC_c35505/f2p0/4368	17.9354	18.9399	4.61373	4.10513	4.04089e-05	0.00232196
i2_HQ_LWC_c68378/f2p3/2606	708.972	1.32685	0.330971	4.00896	6.09869e-05	0.00318556
i2_LQ_LWC_c26149/f1p3/2290	325.814	2.9393	0.750938	3.91417	9.07165e-05	0.00436001
i2_HQ_LWC_c17578/f3p30/2311	69.2515	-8.89533	2.31995	-3.83428	0.000125931	0.00563769
i6_LQ_LWC_c548/f1p0/6564	16.7187	16.4904	4.9831	3.30926	0.000935414	0.0253259
i6_LQ_LWC_c580/f1p0/6437	160.571	1.91486	0.53429	3.58393	0.000338464	0.0121525
i6_LQ_LWC_c588/f1p3/6217	28.0195	-1.9501	0.542434	-3.59509	0.000324276	0.0117338
i6_LQ_LWC_c644/f1p0/6741	54.3657	-1.2631	0.381248	-3.31306	0.000922815	0.0251565
i4_LQ_LWC_c22259/f1p4/4801	304.463	1.12409	0.345577	3.25279	0.00114279	0.0292562
i2_LQ_LWC_c57915/f1p33/2267	390.007	1.1163	0.301369	3.70408	0.000212159	0.00839627
i6_LQ_LWC_c698/f1p0/6327	99.4187	-1.1373	0.368494	-3.08634	0.00202635	0.0440675
i5_HQ_LWC_c1222/f3p0/5574	24.4381	-20.8194	4.36486	-4.76977	1.84438e-06	0.000207037
i5_LQ_LWC_c11484/f1p13/5373	18.2846	19.6648	5.04738	3.89605	9.7776e-05	0.0046132
i5_LQ_LWC_c11986/f1p1/5384	39.3761	19.7816	4.27609	4.6261	3.72616e-06	0.000352592
i5_LQ_LWC_c12018/f1p1/5355	20.2989	18.7939	5.44452	3.4519	0.000556657	0.0174316
i6_LQ_LWC_c788/f1p0/6386	33.4968	-1.63879	0.532701	-3.07638	0.00209532	0.0450964
i0_LQ_LWC_c528/f1p0/384	52.1714	1.56247	0.333054	4.69133	2.71436e-06	0.000278335
i6_LQ_LWC_c804/f1p0/6561	170.412	1.34558	0.365233	3.68416	0.000229458	0.00892302
i2_LQ_LWC_c47645/f1p94/2528	187.242	1.99998	0.553255	3.61493	0.000300431	0.0110676
i5_HQ_LWC_c11281/f3p1/5150	51.2817	9.84266	1.69335	5.81253	6.15361e-09	1.71257e-06
i5_HQ_LWC_c1305/f6p3/5505	33.5302	-21.6346	3.67919	-5.88025	4.09639e-09	1.23695e-06
i2_LQ_LWC_c84557/f1p42/2345	23.1189	17.3967	3.74343	4.64726	3.36372e-06	0.000328708
i3_LQ_LWC_c4970/f1p1/3527	155.618	1.42286	0.43243	3.29038	0.00100053	0.0265484
i6_LQ_LWC_c889/f1p0/7073	49.071	2.83755	0.648214	4.37749	1.20053e-05	0.000898422
i2_LQ_LWC_c7884/f1p30/2726	24.5534	19.4216	5.463	3.55512	0.0003778	0.0131657
i5_HQ_LWC_c1366/f6p0/5540	38.5176	19.1949	4.02286	4.77146	1.82892e-06	0.000206068
i5_LQ_LWC_c8380/f1p0/5146	20.8812	20.4167	5.46271	3.73746	0.000185888	0.00754954
i2_HQ_LWC_c71293/f2p7/2392	749.578	1.41217	0.252325	5.59664	2.18548e-08	4.88835e-06
i4_HQ_LWC_c1964/f2p0/4770	47.7399	7.58214	1.99103	3.80815	0.00014001	0.0061316
i6_LQ_LWC_c962/f1p0/6232	31.4575	7.13972	2.17249	3.28641	0.00101472	0.0267837
i3_LQ_LWC_c43033/f1p0/3288	532.161	-26.1877	2.44345	-10.7175	8.42327e-27	1.69566e-22
i2_LQ_LWC_c32061/f1p5/2318	43.8958	-9.62002	2.93926	-3.27294	0.00106436	0.0277424
i7_LQ_LWC_c124/f1p0/7247	356.66	1.27956	0.339589	3.76797	0.000164577	0.0069118
i3_HQ_LWC_c7109/f5p0/3419	245.046	1.39575	0.338793	4.11978	3.79234e-05	0.00221271
i7_LQ_LWC_c145/f1p0/7774	22.502	3.34081	0.864027	3.86655	0.000110384	0.00507717
i3_HQ_LWC_c8960/f2p0/3903	18.7185	17.8628	5.40265	3.3063	0.000945378	0.0254767
i2_LQ_LWC_c84190/f1p99/2922	9.0666	-7.95007	1.84287	-4.31397	1.60351e-05	0.00112213
i2_LQ_LWC_c13811/f1p24/2065	153.48	11.1233	2.67248	4.16217	3.15241e-05	0.00188495
i7_LQ_LWC_c286/f1p0/7949	16.2626	2.95062	0.722745	4.08252	4.45506e-05	0.00249785
i2_LQ_LWC_c36299/f1p56/2570	17.5273	16.6227	4.30496	3.86128	0.000112795	0.00515662
i5_HQ_LWC_c6538/f2p0/6030	33.9464	-22.3509	3.65033	-6.12299	9.18333e-10	3.24327e-07
i1_LQ_LWC_c22303/f1p19/1963	38.7846	-23.2243	2.72965	-8.50817	1.76699e-17	4.43841e-14
i1_LQ_LWC_c16476/f1p0/1968	89.1568	2.37898	0.633883	3.75303	0.000174707	0.00722169
i7_LQ_LWC_c373/f1p0/7424	34.9341	2.14789	0.616068	3.48644	0.000489489	0.0158846
i2_HQ_LWC_c129000/f2p26/2256	168.115	11.5288	2.55063	4.51999	6.18426e-06	0.000526028
i2_LQ_LWC_c83023/f1p97/2560	352.031	1.51017	0.397428	3.79986	0.000144776	0.00628824
i5_HQ_LWC_c11149/f5p2/5509	38.8648	4.03363	0.975434	4.13522	3.54619e-05	0.00209142
i6_HQ_LWC_c101/f3p0/7152	21.0895	20.1601	5.46264	3.69055	0.000223773	0.008747
i7_LQ_LWC_c449/f1p0/7089	61.4585	21.6734	5.46199	3.96805	7.24637e-05	0.00365906
i2_LQ_LWC_c84066/f1p8/2998	96.9232	5.20188	1.59891	3.2534	0.00114033	0.0292057
i2_LQ_LWC_c84205/f1p151/2283	225.039	-1.24649	0.355675	-3.50458	0.000457335	0.0151588
i8_LQ_LWC_c202/f1p0/8274	291.893	-1.29897	0.353936	-3.67007	0.000242487	0.00933946
i2_LQ_LWC_c53005/f1p42/2518	13.0605	-7.69768	2.45299	-3.13808	0.00170057	0.0391306
i2_LQ_LWC_c53998/f1p4/2164	484.151	-1.1289	0.289753	-3.89607	9.77651e-05	0.0046132
i5_HQ_LWC_c11237/f3p0/5170	46.8433	-25.5615	5.398	-4.73536	2.18669e-06	0.000234637
i4_LQ_LWC_c20034/f1p2/4617	124.117	-10.2649	2.63418	-3.89679	9.74778e-05	0.00460993
i5_LQ_LWC_c3925/f1p2/5584	86.5871	9.49858	2.58949	3.66813	0.000244328	0.00935665
i5_LQ_LWC_c6059/f1p0/5068	30.2384	19.532	4.75497	4.1077	3.99623e-05	0.00230287
i3_HQ_LWC_c2222/f6p0/3579	32.441	8.22683	2.50006	3.29065	0.000999554	0.0265484
i2_LQ_LWC_c71169/f1p12/2225	45.3155	17.7691	4.19019	4.24065	2.22872e-05	0.00144884
i4_LQ_LWC_c33080/f1p4/4164	94.4442	-1.757	0.56852	-3.09048	0.00199832	0.0435677
i3_HQ_LWC_c11064/f2p4/3110	158.247	19.404	3.44934	5.62542	1.85058e-08	4.40002e-06
[truncated: 6 more rows]

## Sheet: DEGs at 3h
Supplemental Table 1. DEGs at 3h after drought treatment
ID	baseMean	log2FoldChange	lfcSE	stat	pvalue	padj
i0_HQ_LWC_c87/f4p0/776	384.21	3.73658	0.621965	6.00769	1.88182e-09	4.89171e-07
i0_LQ_LWC_c1125/f1p0/887	710.532	1.06698	0.131967	8.08517	6.20787e-16	5.84358e-13
i1_HQ_LWC_c37321/f3p0/1256	8208.71	1.11684	0.216193	5.16591	2.39275e-07	3.56486e-05
i0_LQ_LWC_c1261/f1p0/936	2682.33	1.09554	0.296679	3.69268	0.000221907	0.00922782
i0_LQ_LWC_c1382/f1p2/958	10.8781	2.39637	0.683323	3.50693	0.000453301	0.0161759
i0_LQ_LWC_c1522/f1p0/888	154.211	-1.18357	0.220193	-5.37513	7.65282e-08	1.29549e-05
i0_LQ_LWC_c1598/f1p0/360	62.0737	1.54672	0.484828	3.19025	0.00142152	0.0362838
i0_LQ_LWC_c1824/f1p6/661	62.3109	-1.42261	0.341507	-4.16568	3.10424e-05	0.00203007
i0_LQ_LWC_c1826/f1p0/563	703.257	2.11917	0.419882	5.04705	4.48672e-07	6.04656e-05
i0_LQ_LWC_c1887/f1p0/985	1025.92	1.91207	0.415478	4.60211	4.18239e-06	0.000400987
i0_LQ_LWC_c1947/f1p0/676	40.3027	1.74239	0.518357	3.36137	0.000775574	0.0237477
i0_LQ_LWC_c2020/f1p0/697	67.3476	-1.37393	0.362539	-3.78974	0.000150803	0.00693997
i0_LQ_LWC_c2034/f1p0/529	2214.37	-1.29126	0.204238	-6.32232	2.57669e-10	8.33762e-08
i0_HQ_LWC_c259/f2p0/736	50.0193	2.22384	0.683854	3.25192	0.00114628	0.0312482
i0_LQ_LWC_c2259/f1p1/780	630.649	2.91739	0.628017	4.6454	3.39411e-06	0.000334708
i0_HQ_LWC_c253/f2p0/615	66.1689	1.45325	0.473669	3.06808	0.00215442	0.0481467
i0_LQ_LWC_c320/f1p0/699	63.6594	2.27255	0.446999	5.08402	3.69523e-07	5.12441e-05
i0_LQ_LWC_c366/f1p0/601	1520.4	-1.459	0.332291	-4.39072	1.12976e-05	0.000917496
i0_LQ_LWC_c46/f6p0/855	24560.1	-1.11726	0.287426	-3.88713	0.000101437	0.00519423
i0_LQ_LWC_c924/f1p0/811	12624.9	1.37713	0.357579	3.85125	0.000117516	0.00581283
i0_HQ_LWC_c239/f2p0/997	491.826	-1.46924	0.320166	-4.58901	4.45358e-06	0.00042178
i0_LQ_LWC_c490/f1p0/962	73.998	-1.60366	0.495992	-3.23325	0.00122392	0.0324951
i0_LQ_LWC_c539/f1p0/660	140.531	-1.12027	0.339352	-3.30119	0.000962751	0.0276783
i0_LQ_LWC_c570/f1p0/610	141.768	2.17522	0.516596	4.21067	2.54613e-05	0.00173828
i0_LQ_LWC_c604/f1p0/627	99.3665	1.74623	0.373117	4.68011	2.86722e-06	0.000290521
i0_LQ_LWC_c630/f1p0/844	8421.61	2.10787	0.227254	9.27539	1.76969e-20	2.74863e-17
i0_LQ_LWC_c681/f1p0/536	58.2422	1.21424	0.342465	3.54559	0.000391731	0.0144177
i0_LQ_LWC_c739/f1p0/1007	14.9843	-38.7164	3.70569	-10.4478	1.49931e-25	5.82172e-22
i0_LQ_LWC_c744/f1p0/869	101.443	1.2342	0.263572	4.68258	2.83288e-06	0.00028805
i0_LQ_LWC_c75/f4p0/597	517.861	4.11746	0.54258	7.58867	3.23194e-14	2.30794e-11
i0_LQ_LWC_c811/f1p0/940	14.9555	4.35001	0.965085	4.50738	6.56323e-06	0.000578374
i0_LQ_LWC_c869/f1p0/438	8.5879	3.03162	0.945828	3.20526	0.00134941	0.0350334
i0_LQ_LWC_c892/f1p0/960	1329.47	1.84739	0.390591	4.72973	2.24814e-06	0.000236729
i0_LQ_LWC_c948/f1p0/987	365.06	-1.00998	0.306894	-3.29097	0.000998437	0.028363
i0_LQ_LWC_c982/f1p0/940	149.698	4.52673	0.786058	5.75877	8.47302e-09	1.87332e-06
i0_LQ_LWC_c998/f1p0/987	789.652	1.00709	0.203164	4.95703	7.15801e-07	9.11282e-05
i3_LQ_LWC_c10934/f1p0/3901	68.4309	3.51752	0.922166	3.81441	0.00013651	0.00648314
i3_LQ_LWC_c1705/f4p0/3516	66.3491	-9.39047	2.12299	-4.42322	9.72388e-06	0.000804415
i4_LQ_LWC_c40383/f1p0/4045	13.0793	-6.83181	2.03309	-3.36031	0.000778559	0.0238156
i5_HQ_LWC_c9165/f3p1/5498	24.2279	7.34333	2.21143	3.32062	0.000898163	0.026408
i10_LQ_LWC_c43/f1p0/10232	35.4356	-2.51185	0.777673	-3.22996	0.00123807	0.0327865
i2_LQ_LWC_c119379/f1p455/2153	129.659	2.68198	0.624942	4.29157	1.77412e-05	0.00129064
i5_HQ_LWC_c387/f4p0/5354	21.5139	29.021	4.85797	5.9739	2.31641e-09	5.89801e-07
i4_HQ_LWC_c1967/f4p0/4960	33.8533	5.25966	1.6044	3.27827	0.00104446	0.0292514
i10_LQ_LWC_c96/f1p0/10243	9.79718	-5.31172	1.47525	-3.60055	0.000317541	0.0122078
i2_LQ_LWC_c88846/f1p99/2417	112.049	27.5589	4.85701	5.67405	1.39459e-08	2.88805e-06
i2_HQ_LWC_c127341/f3p31/2994	26.6441	35.5399	4.85773	7.31614	2.55196e-13	1.52448e-10
i2_LQ_LWC_c103391/f1p148/2602	69.3322	-1.63521	0.446729	-3.66041	0.000251808	0.0101651
i11_LQ_LWC_c30/f1p0/11153	65.7952	-2.94953	0.802104	-3.67724	0.000235771	0.00970049
i5_HQ_LWC_c11132/f5p13/5284	28.6625	-8.37458	2.34462	-3.57183	0.000354498	0.0133042
i4_HQ_LWC_c19110/f2p0/4730	84.1033	-2.83513	0.756004	-3.75015	0.00017673	0.00780258
i1_HQ_LWC_c11178/f2p0/2003	209.745	25.2531	3.53928	7.13509	9.67265e-13	4.96638e-10
i4_LQ_LWC_c21442/f1p4/4408	133.538	-2.34809	0.528658	-4.4416	8.92912e-06	0.00075168
i1_HQ_LWC_c10471/f2p6/1878	118.872	-1.29665	0.36835	-3.52015	0.000431311	0.0155249
i1_HQ_LWC_c12530/f2p9/1766	64.6648	9.7603	2.28366	4.27397	1.92024e-05	0.00138558
i1_HQ_LWC_c12849/f4p0/1776	3110.61	-1.2135	0.292452	-4.14939	3.33363e-05	0.00215738
i1_HQ_LWC_c1304/f6p0/1637	13749.1	1.08922	0.15432	7.05822	1.68649e-12	8.25014e-10
i1_HQ_LWC_c1428/f8p0/1600	2355.23	-1.10209	0.209734	-5.25471	1.48259e-07	2.33778e-05
i1_HQ_LWC_c14499/f6p0/1460	688.422	1.08356	0.293569	3.69099	0.000223382	0.00925822
i1_HQ_LWC_c16377/f4p0/1564	231.671	-1.25334	0.343434	-3.64942	0.00026283	0.0105415
i1_HQ_LWC_c16262/f4p0/1974	861.271	1.38039	0.184644	7.47597	7.66363e-14	5.01178e-11
i1_HQ_LWC_c29552/f3p0/1652	156	1.38041	0.291135	4.74148	2.1216e-06	0.000226476
i1_HQ_LWC_c14907/f12p0/1625	4510.71	1.50743	0.384989	3.91551	9.02126e-05	0.00471374
i1_HQ_LWC_c21568/f5p0/1463	7037.85	1.26151	0.341758	3.69122	0.000223177	0.00925822
i1_HQ_LWC_c2251/f3p0/1737	231.322	1.04264	0.169802	6.14033	8.23506e-10	2.31502e-07
i1_HQ_LWC_c7384/f7p0/1527	164.121	-1.28391	0.2449	-5.2426	1.58329e-07	2.49025e-05
i1_HQ_LWC_c2693/f2p0/1661	42.6318	40.6029	4.67605	8.68317	3.84875e-18	4.78222e-15
i1_HQ_LWC_c27549/f9p0/1908	1055.7	-1.50594	0.43296	-3.47825	0.000504706	0.0174587
i1_HQ_LWC_c27724/f2p0/1290	63.8164	-1.36412	0.420951	-3.24056	0.00119295	0.0320529
i1_HQ_LWC_c28073/f2p6/1399	129.04	-1.80488	0.394515	-4.57493	4.76386e-06	0.000445059
i1_HQ_LWC_c2937/f9p0/1941	69.8689	-1.67902	0.399319	-4.2047	2.61429e-05	0.001777
i1_HQ_LWC_c29516/f3p0/1995	724.492	-1.25043	0.253191	-4.93869	7.86484e-07	9.85119e-05
i1_HQ_LWC_c2536/f2p12/1785	52.2257	7.4572	1.92147	3.88098	0.000104037	0.00528495
i1_HQ_LWC_c3080/f2p1/1528	215.898	1.20401	0.331521	3.63179	0.000281459	0.0111235
i1_HQ_LWC_c31515/f4p2/1751	293.56	-1.30015	0.249941	-5.20186	1.97307e-07	3.01419e-05
i1_HQ_LWC_c849/f23p4/1889	282.185	1.1121	0.334013	3.32951	0.000869992	0.0257995
i1_HQ_LWC_c3372/f3p3/1580	11.9872	6.72315	1.71216	3.9267	8.61203e-05	0.00454966
i1_HQ_LWC_c37233/f4p26/1178	141.393	1.62083	0.511599	3.16816	0.00153407	0.0382452
i1_HQ_LWC_c37455/f2p3/1293	95.9425	1.02646	0.298326	3.44074	0.000580134	0.0193358
i1_HQ_LWC_c37521/f2p0/1728	256.186	-1.08259	0.333321	-3.24788	0.00116268	0.0315708
i1_HQ_LWC_c39203/f34p0/1737	994.765	1.33794	0.335624	3.98642	6.7077e-05	0.00375094
i1_HQ_LWC_c39427/f6p0/1441	1212.26	-1.0159	0.318691	-3.18773	0.00143393	0.0364658
i1_HQ_LWC_c39592/f14p0/1331	11208.7	1.09436	0.301419	3.63068	0.000282673	0.0111573
i1_HQ_LWC_c3973/f3p0/1986	2949.43	2.12302	0.338257	6.27635	3.46621e-10	1.06607e-07
i1_HQ_LWC_c4567/f3p0/1827	175.51	1.67548	0.336404	4.98055	6.3403e-07	8.13851e-05
i1_HQ_LWC_c37432/f2p0/1210	102.252	-1.75401	0.309873	-5.6604	1.51023e-08	3.08637e-06
i1_HQ_LWC_c5101/f4p0/1758	115.669	1.23143	0.26198	4.70047	2.5956e-06	0.000267425
i1_HQ_LWC_c5203/f3p3/1854	33.6973	2.24173	0.582723	3.847	0.000119575	0.0058959
i1_HQ_LWC_c6560/f2p0/1816	217.281	-1.62558	0.467503	-3.47714	0.000506788	0.0174854
i1_HQ_LWC_c8701/f3p0/1994	95.8197	-1.27445	0.356438	-3.57552	0.00034953	0.0131717
i1_HQ_LWC_c8728/f2p0/1924	440.312	1.78471	0.308057	5.79343	6.89621e-09	1.57515e-06
i1_HQ_LWC_c8863/f3p0/1781	619.896	-1.16757	0.187908	-6.21352	5.1811e-10	1.54753e-07
i1_HQ_LWC_c8913/f2p13/1702	520.958	-1.52978	0.37577	-4.07105	4.68013e-05	0.00282421
i1_HQ_LWC_c8928/f4p2/1671	994.655	1.24066	0.326705	3.79748	0.000146172	0.00677183
i1_LQ_LWC_c10305/f1p0/1482	64.1103	2.29547	0.531383	4.31981	1.56166e-05	0.00115661
i1_LQ_LWC_c10307/f1p0/1589	367.761	2.69544	0.370061	7.28377	3.24628e-13	1.88487e-10
i1_LQ_LWC_c10661/f1p0/1938	194.434	-1.18054	0.229075	-5.15353	2.55631e-07	3.78134e-05
i1_LQ_LWC_c10807/f1p1/1618	231.333	-1.17362	0.213639	-5.49346	3.94144e-08	7.13906e-06
i1_LQ_LWC_c11146/f1p0/1607	240.804	2.61363	0.64201	4.07101	4.68104e-05	0.00282421
i1_LQ_LWC_c11259/f1p6/1527	5369.5	1.15332	0.239831	4.80891	1.51759e-06	0.00016988
i1_LQ_LWC_c11570/f2p0/1597	438.207	-3.26966	1.02471	-3.19082	0.00141867	0.0362409
i1_LQ_LWC_c11943/f1p0/1845	13.8352	2.15838	0.595184	3.62641	0.000287392	0.0112862
i1_LQ_LWC_c11648/f1p0/1927	10.8926	-3.59766	1.15926	-3.1034	0.00191308	0.0444114
i1_LQ_LWC_c12357/f1p1/1613	16.7973	-3.15391	0.87165	-3.61833	0.000296515	0.0115633
i1_LQ_LWC_c12517/f1p1/1674	239.487	1.89886	0.480924	3.94836	7.86898e-05	0.00425466
i1_LQ_LWC_c12694/f1p2/1600	77.9713	-1.47612	0.337046	-4.37957	1.18916e-05	0.000952344
i1_LQ_LWC_c12852/f1p1/1451	3495.57	1.3651	0.210046	6.49906	8.08251e-11	2.85308e-08
i1_LQ_LWC_c12923/f3p1/1356	3749.19	-1.0679	0.204352	-5.22581	1.73396e-07	2.69314e-05
i1_HQ_LWC_c40078/f7p0/1144	23.3451	3.0614	0.924849	3.31016	0.000932429	0.027057
i1_LQ_LWC_c13169/f1p0/1162	20.426	2.09109	0.576198	3.62912	0.000284393	0.011211
i1_LQ_LWC_c13173/f1p9/1432	22474.5	1.58681	0.339173	4.67846	2.89036e-06	0.000291599
i1_LQ_LWC_c13361/f1p0/1497	8.85302	2.80788	0.867481	3.23682	0.00120872	0.0322569
i1_LQ_LWC_c13425/f1p0/1351	18.7224	3.14473	0.735887	4.27338	1.92528e-05	0.001386
i0_LQ_LWC_c1743/f1p12/969	100.168	-1.53879	0.418837	-3.67397	0.000238814	0.00978745
i1_LQ_LWC_c13801/f1p0/1384	348.889	1.53689	0.345348	4.45026	8.57656e-06	0.000728993
i1_LQ_LWC_c13894/f1p6/1178	13.9083	4.42124	1.4125	3.13007	0.00174766	0.0417925
i1_LQ_LWC_c13910/f1p0/1300	1207.97	1.07464	0.30393	3.53582	0.000406507	0.014821
i1_LQ_LWC_c14068/f1p1/1411	198.375	-1.29507	0.331449	-3.90731	9.33294e-05	0.00484401
i1_LQ_LWC_c14216/f1p0/1285	181.623	3.47969	0.759065	4.58418	4.55761e-06	0.000427075
i1_LQ_LWC_c14327/f1p0/1248	107.677	1.26396	0.369977	3.41632	0.000634736	0.020657
i1_LQ_LWC_c14337/f1p2/1448	63.7156	3.24935	1.02745	3.16255	0.00156395	0.0386489
i1_HQ_LWC_c16281/f3p0/1748	376.423	-1.17125	0.366644	-3.19451	0.00140066	0.0359434
i1_LQ_LWC_c16819/f1p11/1747	81.1121	2.18372	0.564145	3.87084	0.00010846	0.00545171
i2_HQ_LWC_c26055/f2p1/2374	24.2475	5.01417	1.16361	4.30913	1.63897e-05	0.00120931
i1_LQ_LWC_c17116/f1p0/1764	8.72307	-4.54701	1.48042	-3.07143	0.00213033	0.0477457
i1_HQ_LWC_c5622/f3p0/1559	128.753	1.2297	0.386408	3.18239	0.00146065	0.0368785
i1_LQ_LWC_c17146/f1p0/1840	175.523	1.05453	0.280349	3.76148	0.000168913	0.00752803
i1_HQ_LWC_c3370/f4p0/1811	550.457	-1.59802	0.360561	-4.43206	9.33385e-06	0.000778676
i1_LQ_LWC_c17359/f1p0/1407	49.1486	4.33168	0.85305	5.07787	3.81687e-07	5.26957e-05
i1_LQ_LWC_c17650/f1p0/1910	57.1327	-1.4662	0.448857	-3.26652	0.00108877	0.0302108
i1_LQ_LWC_c17701/f1p11/1640	425.281	1.59185	0.380074	4.18827	2.81086e-05	0.00187977
i1_LQ_LWC_c6603/f1p0/1938	655.576	1.05115	0.32004	3.28443	0.00102191	0.0288307
i1_LQ_LWC_c12257/f1p0/1679	117.249	-1.82188	0.303195	-6.00894	1.86743e-09	4.89091e-07
i1_LQ_LWC_c1810/f1p1/2003	23.0145	-7.6967	2.4909	-3.08993	0.00200203	0.0457111
i1_LQ_LWC_c18130/f1p0/1549	9.73207	4.56528	1.3645	3.34576	0.000820578	0.0247116
i1_LQ_LWC_c18410/f1p0/1658	231.727	-4.41188	1.01205	-4.35935	1.30449e-05	0.00102329
i1_LQ_LWC_c18422/f1p0/1725	696.142	1.12256	0.124772	8.99688	2.32228e-19	3.35526e-16
i1_LQ_LWC_c18684/f1p1/1958	84.8451	4.16217	0.985557	4.22316	2.40898e-05	0.00166504
i1_LQ_LWC_c18843/f1p0/1642	57.5481	-1.00879	0.301968	-3.34071	0.000835636	0.0249834
i1_LQ_LWC_c18844/f1p0/2015	7.52898	-5.62158	1.60862	-3.49466	0.000474661	0.0167268
i1_LQ_LWC_c18858/f1p0/1612	248.374	1.38856	0.300182	4.62571	3.73321e-06	0.000364102
i1_LQ_LWC_c12620/f5p0/1810	269.793	-1.24239	0.354377	-3.50584	0.000455169	0.0162209
i1_LQ_LWC_c18922/f1p1/1540	460.201	-1.00755	0.328836	-3.06398	0.00218417	0.0486191
i2_HQ_LWC_c126531/f6p2/2773	34.7534	-1.69913	0.511564	-3.32145	0.000895513	0.0263551
i3_HQ_LWC_c29456/f2p0/3081	82.1932	-1.68841	0.445106	-3.79328	0.000148671	0.00686128
i1_LQ_LWC_c19262/f1p19/1762	101.528	-1.32986	0.380048	-3.49918	0.000466685	0.0165019
i2_HQ_LWC_c43487/f5p1/2488	269.533	-1.59873	0.389295	-4.10672	4.01317e-05	0.00250422
i1_LQ_LWC_c6116/f1p4/1722	81.8541	-23.4513	4.85711	-4.82824	1.37744e-06	0.000157194
i1_LQ_LWC_c19449/f1p3/2007	29.5285	34.6816	4.85939	7.13703	9.53724e-13	4.93767e-10
i1_LQ_LWC_c19461/f1p0/1525	277.251	1.18456	0.351716	3.36795	0.000757292	0.0232912
i1_LQ_LWC_c19523/f1p0/1844	1482.09	-1.05207	0.204488	-5.1449	2.67663e-07	3.90354e-05
i1_LQ_LWC_c19548/f1p0/1786	333.175	2.53384	0.400528	6.32624	2.51205e-10	8.17101e-08
i1_LQ_LWC_c19775/f1p1/1998	302.417	1.06588	0.208927	5.10168	3.36658e-07	4.73202e-05
i1_LQ_LWC_c19958/f1p3/1786	868.986	1.47829	0.478965	3.08644	0.00202572	0.0460152
i1_LQ_LWC_c19968/f1p0/1953	9.32173	3.31543	1.07962	3.07092	0.00213403	0.0478076
i1_LQ_LWC_c20014/f1p0/1955	196.979	1.66544	0.297116	5.60534	2.07846e-08	4.09931e-06
i1_LQ_LWC_c20083/f1p0/1953	22.2427	-3.15404	0.850358	-3.70907	0.000208023	0.00878836
i1_LQ_LWC_c20218/f1p0/1825	57.3735	-2.26877	0.68918	-3.29199	0.000994815	0.0282989
i1_LQ_LWC_c20439/f1p0/1702	12.796	-5.58501	1.46975	-3.79997	0.000144711	0.00671932
i1_LQ_LWC_c20580/f1p3/1828	41.8002	-3.00068	0.650069	-4.61594	3.91319e-06	0.000379867
i2_HQ_LWC_c11129/f4p8/2989	97.7987	-1.11741	0.345286	-3.23618	0.00121139	0.0322866
i1_LQ_LWC_c21034/f1p0/1846	87.7916	1.22959	0.362273	3.3941	0.000688538	0.0219143
i1_LQ_LWC_c21041/f1p0/1850	32.1796	4.35693	1.07935	4.03664	5.42232e-05	0.0031454
i1_LQ_LWC_c21062/f1p6/1435	5395.56	1.76109	0.242601	7.25919	3.89418e-13	2.19215e-10
i1_HQ_LWC_c11376/f3p1/1811	136.864	1.17634	0.382916	3.07206	0.0021259	0.0476808
i1_LQ_LWC_c21397/f1p0/1553	76.4636	1.77147	0.42134	4.20437	2.61805e-05	0.00177761
i2_HQ_LWC_c4411/f3p0/2146	255.492	1.16208	0.228331	5.08944	3.59113e-07	5.00238e-05
i2_HQ_LWC_c110650/f7p0/2065	1280.66	1.11406	0.247817	4.4955	6.94073e-06	0.000606479
i1_LQ_LWC_c21967/f1p3/1411	116.558	-1.19393	0.343398	-3.4768	0.000507434	0.0174854
i1_LQ_LWC_c21982/f1p0/1419	53.7629	1.1503	0.358108	3.21215	0.00131745	0.0343616
i1_LQ_LWC_c22052/f1p0/1753	68.746	1.41285	0.44626	3.16598	0.00154564	0.0383958
i1_LQ_LWC_c22071/f1p0/1899	12.5732	-6.13799	1.99489	-3.07685	0.00209198	0.0472269
i1_LQ_LWC_c22198/f1p0/1839	102.995	-1.03425	0.255277	-4.05149	5.0892e-05	0.00299693
i1_LQ_LWC_c22550/f1p2/1625	116.875	1.8698	0.457064	4.09088	4.29731e-05	0.00264074
i1_LQ_LWC_c26458/f1p0/1222	546.183	1.28306	0.395949	3.24047	0.00119334	0.0320529
i1_LQ_LWC_c22753/f1p21/1637	25.6572	1.63816	0.536463	3.05363	0.00226093	0.049881
i1_LQ_LWC_c22858/f1p28/1811	1033.52	-1.40112	0.345285	-4.05785	4.9527e-05	0.00293603
i2_HQ_LWC_c115951/f5p1/2311	214.543	-1.69717	0.475366	-3.57024	0.000356653	0.0133481
i1_LQ_LWC_c23266/f1p0/1515	144.104	1.10371	0.27955	3.94816	7.87557e-05	0.00425466
i1_LQ_LWC_c23425/f1p0/1832	77.9778	2.57465	0.671636	3.83341	0.000126381	0.00612931
i1_LQ_LWC_c23598/f1p6/2001	150.493	1.02392	0.284872	3.59434	0.000325218	0.0124491
i1_LQ_LWC_c23740/f1p0/1653	45.2685	-1.20861	0.375285	-3.2205	0.00127965	0.0336441
i1_LQ_LWC_c23853/f1p0/1508	62.8195	-1.5517	0.496912	-3.12269	0.00179205	0.0424943
i1_LQ_LWC_c24225/f1p3/1991	794.494	2.63123	0.458537	5.73833	9.56164e-09	2.06981e-06
i2_HQ_LWC_c61459/f7p3/2289	112.554	-1.37937	0.377843	-3.65065	0.000261578	0.0104981
i1_LQ_LWC_c24405/f1p0/1811	171.116	1.20973	0.217358	5.56564	2.61191e-08	4.97761e-06
i1_LQ_LWC_c24459/f1p2/1390	140.47	1.07606	0.201027	5.3528	8.66013e-08	1.45413e-05
i1_LQ_LWC_c24542/f1p23/1847	51.9936	-1.43276	0.36439	-3.93193	8.42662e-05	0.00447836
i1_LQ_LWC_c24641/f1p2/1707	11.6373	2.76902	0.737041	3.75694	0.000172003	0.00762907
i1_LQ_LWC_c24873/f1p0/1538	67.7199	-3.81504	1.17451	-3.24819	0.00116144	0.0315645
i1_LQ_LWC_c14011/f1p0/1324	201.885	2.4382	0.588497	4.14309	3.42657e-05	0.00220166
i1_LQ_LWC_c25159/f1p0/2002	19.3252	-6.64261	1.79058	-3.70974	0.000207471	0.00878033
i1_LQ_LWC_c25198/f1p3/1536	84.9987	1.05632	0.331589	3.18562	0.00144445	0.0366241
i1_LQ_LWC_c25845/f1p0/1340	37.1788	2.52046	0.370108	6.81007	9.75482e-12	4.23802e-09
i1_LQ_LWC_c25961/f1p0/1386	40.9543	-1.98705	0.535169	-3.71294	0.000204867	0.00868789
i1_LQ_LWC_c26014/f1p0/1318	1688.5	-1.15385	0.263501	-4.37894	1.19259e-05	0.000952344
i1_LQ_LWC_c26258/f1p0/1126	232.696	-1.39438	0.389955	-3.57575	0.000349219	0.0131717
i1_HQ_LWC_c37359/f3p5/1234	3431.19	-1.1478	0.29552	-3.88401	0.000102748	0.0052409
i1_LQ_LWC_c26274/f1p0/1327	3517.76	-1.58473	0.308839	-5.13125	2.87817e-07	4.16812e-05
i1_LQ_LWC_c26291/f1p0/1177	2717.88	1.0358	0.23962	4.32267	1.54152e-05	0.0011497
i1_LQ_LWC_c26569/f1p0/1313	26.7555	-1.48767	0.465214	-3.19781	0.00138475	0.0356677
i1_LQ_LWC_c26613/f1p0/1381	2999.87	-1.50962	0.296118	-5.09804	3.4318e-07	4.80198e-05
i1_LQ_LWC_c26738/f1p0/1223	31.8015	22.0208	4.85902	4.53194	5.84431e-06	0.000530281
i1_LQ_LWC_c26779/f1p0/1321	295.825	-1.99447	0.274597	-7.26325	3.77898e-13	2.15391e-10
i2_HQ_LWC_c3563/f18p1/2391	287.932	-1.51903	0.405953	-3.74189	0.000182643	0.00799811
i1_LQ_LWC_c27060/f1p4/1164	634.397	1.02587	0.280124	3.66221	0.000250051	0.0101073
i1_LQ_LWC_c9804/f1p1/1659	987.158	1.60211	0.333929	4.79776	1.60454e-06	0.000178009
i1_LQ_LWC_c27120/f1p0/1315	1105.02	1.05314	0.262073	4.01852	5.85659e-05	0.0033579
i1_LQ_LWC_c27195/f1p0/1179	32094.4	1.09661	0.271028	4.04611	5.20764e-05	0.00304361
i1_LQ_LWC_c27216/f1p6/1162	318.123	1.1365	0.354507	3.20588	0.00134652	0.034973
i1_LQ_LWC_c27289/f1p0/1234	3927.52	1.32304	0.248787	5.31797	1.04929e-07	1.72458e-05
i1_LQ_LWC_c27317/f1p1/1129	87.9913	-1.87562	0.577574	-3.24742	0.00116457	0.0315807
i1_HQ_LWC_c613/f23p0/1764	48.9023	-6.81904	1.92545	-3.54152	0.000397822	0.0145814
i2_HQ_LWC_c117615/f6p2/2053	16.6324	-30.044	4.86051	-6.18125	6.35974e-10	1.84631e-07
i1_LQ_LWC_c30076/f1p0/1770	67.4194	-1.28594	0.332032	-3.87295	0.000107527	0.00541355
i1_LQ_LWC_c30114/f1p0/1532	1756.14	1.01852	0.138516	7.35313	1.9362e-13	1.2029e-10
i1_LQ_LWC_c30304/f1p0/1849	99.2761	1.16593	0.325542	3.5815	0.000341629	0.0129575
i1_LQ_LWC_c30588/f1p0/1741	87.6182	-2.22164	0.604701	-3.67395	0.00023883	0.00978745
i1_LQ_LWC_c30622/f1p0/1579	76.3183	7.21543	1.41796	5.08859	3.60744e-07	5.01386e-05
i1_LQ_LWC_c30654/f1p0/1937	175.758	1.80919	0.370262	4.88624	1.02779e-06	0.000123032
i1_LQ_LWC_c31083/f1p0/1483	45.1007	1.985	0.636214	3.12002	0.00180838	0.0427347
i1_LQ_LWC_c31085/f1p0/1851	17.1983	-7.88093	1.93919	-4.06403	4.82325e-05	0.00288129
i1_HQ_LWC_c1104/f18p0/1915	8369.27	1.39711	0.224831	6.21406	5.16335e-10	1.54753e-07
i1_HQ_LWC_c1587/f7p2/1789	5105.62	1.44248	0.245574	5.87389	4.25678e-09	1.01326e-06
i1_LQ_LWC_c31284/f1p0/1840	370.495	1.0008	0.153851	6.50502	7.76834e-11	2.75785e-08
i1_HQ_LWC_c1492/f8p2/1944	2391.17	1.2409	0.163708	7.57997	3.45642e-14	2.41278e-11
i1_HQ_LWC_c3470/f10p0/1894	2171.99	1.26987	0.262231	4.84256	1.28179e-06	0.000148339
i1_LQ_LWC_c31408/f1p0/1495	54.7028	-1.00975	0.315948	-3.19593	0.00139382	0.0358122
i2_HQ_LWC_c37041/f3p9/2991	144.829	-1.259	0.409437	-3.07496	0.00210531	0.0474073
i3_HQ_LWC_c5937/f3p1/3137	16.0451	28.4178	4.78355	5.94073	2.83747e-09	7.02325e-07
i1_LQ_LWC_c31636/f1p0/1714	189.907	1.16142	0.274567	4.22999	2.33698e-05	0.00162042
i1_LQ_LWC_c31686/f1p0/1910	167.132	-1.09175	0.286332	-3.81287	0.000137364	0.00650037
i1_LQ_LWC_c31699/f1p0/1980	13.3666	7.33659	1.30705	5.61311	1.98719e-08	3.93179e-06
i1_LQ_LWC_c32204/f1p0/1835	60.7933	1.63573	0.394935	4.14177	3.44631e-05	0.00220958
i1_LQ_LWC_c32279/f1p0/1907	13.9291	-3.17687	0.958327	-3.31502	0.00091638	0.0267537
i1_HQ_LWC_c9294/f4p0/1748	355.606	1.23351	0.377494	3.26762	0.00108456	0.0301343
i1_LQ_LWC_c32363/f1p0/1657	35.3015	2.79712	0.72647	3.85029	0.00011798	0.00583114
i1_LQ_LWC_c32373/f1p0/1699	111.96	-1.22589	0.392739	-3.1214	0.00179996	0.0426329
i1_LQ_LWC_c32404/f1p0/1537	251.523	1.13823	0.261122	4.359	1.30661e-05	0.00102365
i1_LQ_LWC_c32643/f1p0/1562	1126.65	1.29506	0.250381	5.17238	2.31129e-07	3.46845e-05
i1_LQ_LWC_c3274/f1p0/1682	144.602	1.59127	0.426918	3.72735	0.000193506	0.00834278
i1_LQ_LWC_c32805/f1p0/1878	1968.45	-1.4951	0.282167	-5.29864	1.16666e-07	1.87289e-05
i1_LQ_LWC_c41113/f1p0/1630	158.209	25.7877	4.85697	5.30943	1.09968e-07	1.787e-05
i1_HQ_LWC_c14993/f23p4/1556	3275.2	-1.82975	0.516563	-3.54217	0.000396856	0.0145632
i1_LQ_LWC_c3272/f1p0/1605	694.254	-2.79346	0.711996	-3.92343	8.72984e-05	0.00458317
i1_LQ_LWC_c33596/f1p0/1728	37.8418	2.87861	0.769823	3.73931	0.000184528	0.00803938
i1_HQ_LWC_c14703/f25p0/1501	1856.87	1.61194	0.504817	3.19312	0.00140743	0.0360574
i1_LQ_LWC_c22598/f1p0/1562	588.923	13.0207	1.69796	7.66842	1.74133e-14	1.31931e-11
i1_LQ_LWC_c30351/f1p0/1952	6568.45	1.43141	0.348786	4.10398	4.06098e-05	0.00252296
i2_HQ_LWC_c126483/f10p2/2569	45.5002	-3.54562	0.898342	-3.94685	7.91856e-05	0.00425936
i1_LQ_LWC_c3371/f1p0/1790	113.427	-1.0822	0.343691	-3.14875	0.0016397	0.0399331
i3_HQ_LWC_c5599/f2p0/3530	14.8161	-6.18137	1.885	-3.27925	0.00104085	0.0292072
i1_HQ_LWC_c2360/f2p1/1758	103.789	-2.73523	0.493731	-5.53991	3.02619e-08	5.67249e-06
i1_LQ_LWC_c40599/f1p0/1682	432.702	1.89949	0.450391	4.21742	2.47108e-05	0.00169449
i1_LQ_LWC_c11535/f2p0/1750	4774.9	1.31571	0.340391	3.86529	0.000110958	0.00554584
i1_LQ_LWC_c21401/f1p0/1717	7.34248	6.91422	2.00077	3.45578	0.000548703	0.0185369
i1_LQ_LWC_c40967/f1p0/1672	389.439	-33.9238	4.74172	-7.15432	8.40889e-13	4.45177e-10
i1_LQ_LWC_c41062/f1p0/1635	36.2487	-20.4656	4.99758	-4.09509	4.21997e-05	0.00260351
i1_HQ_LWC_c1850/f8p4/1980	1243.91	1.00391	0.238932	4.20166	2.64968e-05	0.00179713
i1_HQ_LWC_c3449/f5p0/1751	900.535	1.02691	0.331484	3.09792	0.00194887	0.0449288
i1_LQ_LWC_c34568/f1p19/1418	378.075	-1.10795	0.31934	-3.4695	0.000521422	0.0178905
i1_LQ_LWC_c34644/f1p0/1444	216.03	-1.66428	0.332026	-5.01251	5.37243e-07	7.14717e-05
i1_LQ_LWC_c5292/f1p0/1930	270.482	-1.0918	0.201795	-5.41042	6.28767e-08	1.09421e-05
i1_LQ_LWC_c34715/f1p2/1456	302.977	1.06825	0.28159	3.79363	0.000148463	0.00685769
i2_HQ_LWC_c63313/f10p6/2205	246.891	-2.62712	0.664266	-3.95492	7.65601e-05	0.00416137
i1_LQ_LWC_c34751/f1p0/1649	450.493	1.08851	0.239127	4.55201	5.31345e-06	0.000489776
i1_HQ_LWC_c39965/f4p3/1595	301.724	-3.2301	1.01878	-3.17057	0.00152142	0.0380064
i1_LQ_LWC_c3487/f1p0/1722	1665.32	1.24376	0.12387	10.0409	1.00751e-23	3.12969e-20
i1_LQ_LWC_c35068/f1p8/1816	72.0272	-1.04866	0.308618	-3.39791	0.000679034	0.0217231
i1_LQ_LWC_c35070/f1p0/1841	1927.75	1.1967	0.268768	4.45254	8.48585e-06	0.000724176
i1_LQ_LWC_c3976/f1p16/1828	441.871	1.68757	0.404764	4.16926	3.05589e-05	0.00200691
i1_HQ_LWC_c16500/f2p0/1894	433.637	1.93878	0.406005	4.77527	1.79468e-06	0.000195268
i1_HQ_LWC_c17990/f3p91/1721	974.897	2.17679	0.350869	6.20399	5.5049e-10	1.62859e-07
i1_HQ_LWC_c1544/f10p0/1915	6915.35	1.20436	0.24545	4.90676	9.25936e-07	0.000112575
i1_LQ_LWC_c35609/f1p0/1530	160.307	-2.09687	0.611419	-3.42952	0.000604645	0.0200026
i1_HQ_LWC_c16626/f2p0/1610	82.3688	-1.46023	0.440827	-3.31248	0.000924743	0.0268968
i1_HQ_LWC_c29672/f2p0/1813	211.313	-1.34926	0.230298	-5.85876	4.6633e-09	1.10158e-06
i1_LQ_LWC_c35868/f1p0/1877	57.659	1.90169	0.42149	4.51182	6.42727e-06	0.000570481
i1_LQ_LWC_c10952/f1p0/1889	1452.03	-1.3914	0.14734	-9.44347	3.60643e-21	6.13931e-18
i1_LQ_LWC_c35906/f1p0/1692	3811.65	1.21576	0.225023	5.4028	6.56073e-08	1.13222e-05
i1_LQ_LWC_c36250/f1p6/1640	13.2361	6.94369	1.33489	5.20171	1.97463e-07	3.01419e-05
i1_LQ_LWC_c36348/f1p0/1452	47.9681	1.13555	0.277601	4.0906	4.30262e-05	0.00264139
i1_LQ_LWC_c36526/f1p1/1862	2050.53	1.11983	0.192074	5.83019	5.53644e-09	1.29309e-06
i1_LQ_LWC_c36651/f1p0/1929	165.771	1.35756	0.242456	5.59922	2.15316e-08	4.23322e-06
i1_HQ_LWC_c27493/f13p0/1896	1011.47	1.37304	0.202882	6.76766	1.30886e-11	5.42103e-09
i1_LQ_LWC_c36689/f1p1/1999	623.945	1.07531	0.332422	3.23477	0.00121739	0.0323631
i1_LQ_LWC_c3729/f2p0/1956	49.1366	-1.14755	0.349521	-3.28321	0.00102634	0.0288783
i1_HQ_LWC_c14970/f3p0/1516	2706.88	2.00887	0.234471	8.56766	1.05611e-17	1.23798e-14
i1_LQ_LWC_c37483/f1p1/1218	755.5	3.29176	0.997416	3.30029	0.000965867	0.0277344
i1_HQ_LWC_c11459/f2p0/1913	180.885	1.0511	0.183435	5.73011	1.00367e-08	2.15761e-06
i1_HQ_LWC_c16230/f4p0/1828	1264.28	1.03506	0.10526	9.83336	8.08712e-23	2.00971e-19
i1_LQ_LWC_c37629/f1p0/1131	326.809	1.64579	0.249736	6.59011	4.39509e-11	1.68552e-08
i1_LQ_LWC_c37731/f1p0/1212	455.538	2.06526	0.358517	5.76057	8.38322e-09	1.86009e-06
i1_HQ_LWC_c4165/f6p0/1714	3562.8	1.03107	0.279675	3.68667	0.000227208	0.0093917
i1_LQ_LWC_c29854/f1p0/1798	5301.67	1.11782	0.244944	4.56358	5.02875e-06	0.000466997
i1_LQ_LWC_c13671/f1p0/1455	114.381	1.19164	0.339854	3.50633	0.000454338	0.0162036
i1_LQ_LWC_c38026/f1p2/1255	2775.98	-1.03779	0.263528	-3.93806	8.21428e-05	0.00438804
i1_LQ_LWC_c38244/f1p2/1295	92.826	1.15879	0.242409	4.78031	1.75023e-06	0.000191438
i1_LQ_LWC_c38317/f1p0/1322	154.079	1.31052	0.343896	3.8108	0.000138516	0.00652915
i1_LQ_LWC_c27343/f1p0/1298	1828.95	-1.13553	0.167417	-6.78264	1.18e-11	5.01168e-09
i1_LQ_LWC_c38324/f1p0/1097	742.874	26.8278	4.85681	5.52374	3.31852e-08	6.13601e-06
i1_LQ_LWC_c19897/f1p0/1984	898.027	-2.02016	0.571454	-3.53513	0.000407582	0.0148515
i1_LQ_LWC_c3847/f1p0/1775	631.369	1.13112	0.18941	5.97182	2.34617e-09	5.94941e-07
i1_LQ_LWC_c38519/f1p15/1175	371.893	-1.654	0.38963	-4.24505	2.18543e-05	0.00153335
i1_LQ_LWC_c38462/f1p2/1909	29.9588	-21.4378	3.68948	-5.81051	6.22826e-09	1.43845e-06
i1_LQ_LWC_c38586/f1p0/1255	47.5452	-7.39383	1.95498	-3.78205	0.000155542	0.00706901
i1_LQ_LWC_c38644/f1p1/1208	4465.36	1.46869	0.238246	6.16459	7.06641e-10	2.00463e-07
i1_LQ_LWC_c38787/f1p0/1335	368.346	-1.65124	0.376203	-4.38922	1.13756e-05	0.000922628
i1_HQ_LWC_c37827/f2p0/1381	88.3901	6.65237	2.12922	3.12431	0.00178221	0.0423253
i1_HQ_LWC_c40352/f3p0/1680	33.8222	-29.5238	4.1679	-7.08363	1.40429e-12	6.92413e-10
i1_LQ_LWC_c22275/f1p0/1920	4344.46	-1.10489	0.253633	-4.35627	1.32297e-05	0.00103387
i1_LQ_LWC_c39647/f16p0/1992	434.497	-1.46637	0.394266	-3.71923	0.000199831	0.0085326
i1_HQ_LWC_c6128/f3p3/1606	142.573	-9.79039	1.92861	-5.07641	3.84634e-07	5.29848e-05
i1_LQ_LWC_c39704/f1p0/1855	195.566	-1.39825	0.344137	-4.06305	4.84349e-05	0.00288783
i1_LQ_LWC_c40545/f2p0/1109	885.591	1.08421	0.230298	4.70789	2.503e-06	0.000259606
i1_LQ_LWC_c41099/f1p0/1172	237.557	-1.69903	0.523413	-3.24605	0.00117018	0.0316648
i1_LQ_LWC_c41196/f1p23/1950	920.585	-1.22255	0.193481	-6.31868	2.63808e-10	8.49203e-08
i1_HQ_LWC_c39461/f20p0/1544	928.29	-1.5881	0.294786	-5.38731	7.15215e-08	1.22746e-05
i1_LQ_LWC_c4203/f1p5/1801	83.5473	-1.37216	0.435468	-3.151	0.00162713	0.0397517
i0_HQ_LWC_c138/f2p0/696	38.6304	5.8544	1.04754	5.58872	2.28753e-08	4.41358e-06
i0_HQ_LWC_c41/f6p0/900	132.194	5.98753	0.911296	6.57035	5.0197e-11	1.90158e-08
i0_LQ_LWC_c2045/f1p0/941	196.973	-1.48707	0.407342	-3.65067	0.000261556	0.0104981
i1_HQ_LWC_c25524/f3p2/1309	676.633	1.56859	0.202271	7.75489	8.84174e-15	7.22777e-12
i1_LQ_LWC_c42438/f1p1/1057	156.822	1.21404	0.376071	3.22821	0.00124568	0.032904
i1_LQ_LWC_c42142/f1p0/1076	73.9049	2.26219	0.70764	3.19681	0.00138955	0.0357559
i1_LQ_LWC_c42565/f1p0/1078	178.19	3.61953	0.763568	4.74029	2.13416e-06	0.000227425
i1_LQ_LWC_c42576/f1p3/1057	345.099	1.244	0.324977	3.82798	0.000129202	0.00624177
i1_LQ_LWC_c42560/f1p4/1019	15.1843	-29.2999	4.8581	-6.03115	1.62794e-09	4.34073e-07
i1_LQ_LWC_c42121/f1p0/1035	287.403	2.91966	0.662925	4.4042	1.06173e-05	0.000870213
i1_LQ_LWC_c42652/f1p0/1032	382.465	3.38056	0.546356	6.18746	6.11398e-10	1.7906e-07
i0_LQ_LWC_c127/f3p0/954	29.0379	1.71596	0.374154	4.58625	4.51275e-06	0.000425438
i1_LQ_LWC_c4355/f1p0/1974	149.249	1.90217	0.303321	6.27114	3.58413e-10	1.09153e-07
i1_LQ_LWC_c4821/f1p0/1889	49.2076	-8.16596	2.06917	-3.94649	7.93066e-05	0.00426218
i1_LQ_LWC_c4877/f1p1/1533	630.827	-1.07626	0.303969	-3.54069	0.000399083	0.014619
i1_LQ_LWC_c4890/f1p0/1741	1285.62	1.10378	0.186016	5.93379	2.96016e-09	7.24039e-07
i1_LQ_LWC_c5116/f1p0/1951	1055.39	1.04401	0.181195	5.7618	8.32228e-09	1.85843e-06
i1_LQ_LWC_c5186/f1p1/1696	171.336	-1.06287	0.289651	-3.66948	0.000243048	0.00990804
i1_LQ_LWC_c5262/f1p40/1902	215.553	1.01414	0.164253	6.17427	6.64685e-10	1.92069e-07
i1_LQ_LWC_c5444/f5p0/1749	439.362	-1.21567	0.258113	-4.70982	2.4793e-06	0.00025801
i1_LQ_LWC_c5499/f2p0/1810	148.763	-2.43036	0.676576	-3.59214	0.00032797	0.0125312
i1_HQ_LWC_c2790/f6p4/1634	501.619	-1.31643	0.390574	-3.37049	0.000750354	0.0232042
i1_HQ_LWC_c12426/f2p0/2020	2393.99	-1.55459	0.359697	-4.32194	1.54662e-05	0.00115074
i1_LQ_LWC_c5794/f1p0/2003	98.6175	37.1521	4.85849	7.64685	2.05961e-14	1.52331e-11
i1_LQ_LWC_c6477/f1p1/1510	852.318	1.91094	0.370943	5.15156	2.58322e-07	3.80303e-05
i1_LQ_LWC_c6793/f1p1/1929	26.4745	-1.33288	0.396747	-3.35951	0.000780799	0.0238724
i1_LQ_LWC_c6827/f1p148/1763	79.5309	1.35967	0.419724	3.23945	0.00119762	0.0321126
i1_LQ_LWC_c6842/f1p0/1997	78.2175	1.04937	0.339002	3.09547	0.001965	0.0451811
i1_LQ_LWC_c7226/f1p0/2010	403.044	4.47964	0.68303	6.55848	5.43597e-11	2.03446e-08
i2_HQ_LWC_c2298/f8p3/2112	2873.24	1.01036	0.215071	4.69778	2.62999e-06	0.000270071
i1_LQ_LWC_c7551/f1p5/1917	112.304	1.77953	0.522087	3.40849	0.000653239	0.0210825
i1_LQ_LWC_c8153/f1p0/1594	446.164	1.15899	0.307959	3.76347	0.00016757	0.00748426
i1_LQ_LWC_c8208/f3p8/1825	65.6475	-1.22908	0.282423	-4.35191	1.34959e-05	0.00105202
i1_LQ_LWC_c8327/f1p0/1931	46.4375	-3.11537	0.579953	-5.37176	7.79725e-08	1.31636e-05
i1_LQ_LWC_c7189/f1p0/1818	7758.77	1.30269	0.224425	5.80459	6.45242e-09	1.4847e-06
i1_HQ_LWC_c12288/f2p0/1783	662.86	-2.38079	0.774081	-3.07564	0.00210054	0.0473514
i1_LQ_LWC_c8657/f1p0/1546	430.911	2.2395	0.603151	3.71301	0.000204812	0.00868789
i1_LQ_LWC_c8725/f1p2/1872	36.2897	1.46868	0.479962	3.05999	0.00221344	0.0490947
i1_LQ_LWC_c9060/f1p0/1453	83.2731	2.25111	0.562182	4.00424	6.2216e-05	0.00353069
i1_HQ_LWC_c39604/f3p7/1426	645.407	1.74128	0.372062	4.68007	2.86778e-06	0.000290521
i1_LQ_LWC_c9518/f1p9/1457	1412.4	1.17441	0.213146	5.50991	3.5902e-08	6.5796e-06
i1_LQ_LWC_c9616/f1p0/1971	61.2494	1.0196	0.281041	3.62794	0.000285691	0.0112336
i1_HQ_LWC_c27767/f47p0/1836	1643	-1.35828	0.398072	-3.41214	0.000644547	0.020867
i1_LQ_LWC_c9888/f1p0/1858	51.5992	4.42476	1.2186	3.63103	0.000282294	0.0111494
i2_HQ_LWC_c10726/f4p5/2854	44.4798	-1.53743	0.454941	-3.37941	0.000726419	0.0227013
i2_HQ_LWC_c111215/f4p0/2048	16.9061	-6.27897	1.65869	-3.7855	0.000153401	0.00699442
i2_HQ_LWC_c115646/f3p1/2506	9.37703	-6.01936	1.42251	-4.2315	2.32141e-05	0.00161228
i2_HQ_LWC_c116277/f6p1/2150	59.0577	-1.59038	0.474046	-3.3549	0.000793939	0.024123
i2_HQ_LWC_c116726/f13p0/2493	146.435	2.02317	0.431222	4.6917	2.70938e-06	0.000276852
i2_HQ_LWC_c100251/f2p5/2350	1199.89	-1.00458	0.267887	-3.75	0.000176832	0.00780258
i2_HQ_LWC_c117576/f11p1/2055	991.027	1.23236	0.226759	5.43464	5.49066e-08	9.80224e-06
i2_HQ_LWC_c117913/f26p0/2659	6.68504	5.87548	1.75833	3.34151	0.000833228	0.0249575
i2_HQ_LWC_c115481/f2p5/2309	54.3359	-22.358	4.85762	-4.60266	4.17128e-06	0.00040054
i2_HQ_LWC_c119684/f3p5/2687	85.1934	-1.55322	0.399594	-3.88698	0.000101498	0.00519423
i2_HQ_LWC_c122894/f9p1/2290	13.575	33.9903	4.86197	6.99105	2.72832e-12	1.28411e-09
i2_HQ_LWC_c37895/f4p1/2273	41.4827	8.77063	2.08977	4.19693	2.70556e-05	0.00182981
i2_HQ_LWC_c128332/f72p18/2124	71.0188	-9.11017	2.79773	-3.25627	0.00112886	0.03095
i2_HQ_LWC_c13104/f3p0/2183	7591.45	1.82247	0.320665	5.68341	1.32038e-08	2.76199e-06
i2_HQ_LWC_c15225/f2p5/2072	509.784	-1.06345	0.293611	-3.62198	0.000292358	0.0114451
i2_HQ_LWC_c17113/f2p0/2571	199.314	1.29144	0.231446	5.57987	2.40705e-08	4.61552e-06
i2_HQ_LWC_c18856/f4p3/2824	319.439	1.2215	0.379577	3.21807	0.00129056	0.0338448
i2_HQ_LWC_c1923/f9p0/2607	135.838	-1.01155	0.327622	-3.08756	0.00201809	0.0459091
i2_HQ_LWC_c20554/f2p1/1966	123.504	4.01468	0.553108	7.25841	3.91664e-13	2.19215e-10
i2_HQ_LWC_c23019/f4p0/2467	60.6244	1.14932	0.3093	3.71586	0.000202514	0.00861753
i2_HQ_LWC_c23359/f2p1/2686	10.4633	6.37475	2.02449	3.14882	0.00163931	0.0399331
i2_HQ_LWC_c24075/f4p1/2572	104.051	-23.6638	2.45305	-9.6467	5.07629e-22	1.05125e-18
i2_HQ_LWC_c28566/f13p0/2569	407.46	-1.42478	0.255597	-5.57432	2.48494e-08	4.75021e-06
i2_HQ_LWC_c3023/f2p0/2419	117.099	-1.36734	0.307766	-4.44279	8.87992e-06	0.000749569
i2_HQ_LWC_c31194/f3p1/2611	116.45	-1.07077	0.225166	-4.75548	1.9798e-06	0.000213912
i2_HQ_LWC_c31296/f2p1/2271	167.933	1.48723	0.316259	4.70257	2.56902e-06	0.000265567
i2_HQ_LWC_c35189/f4p0/2874	167.036	1.81365	0.531786	3.41048	0.000648475	0.0209606
i2_HQ_LWC_c37611/f2p4/2631	59.4494	-3.99811	0.84365	-4.73906	2.14713e-06	0.000228416
i2_HQ_LWC_c4361/f2p2/2126	149.667	1.12537	0.263668	4.26815	1.97103e-05	0.00141565
i2_HQ_LWC_c17156/f3p2/2193	11.6062	-7.07617	2.30988	-3.06344	0.00218808	0.0486712
i2_HQ_LWC_c59642/f3p0/2189	56.6823	-1.00498	0.296266	-3.39215	0.00069347	0.0219959
i2_HQ_LWC_c63541/f2p2/2711	148.641	1.58194	0.4753	3.3283	0.000873766	0.0258744
i2_HQ_LWC_c65912/f2p1/2299	313.766	1.05644	0.311228	3.39444	0.000687702	0.021899
i2_HQ_LWC_c66155/f2p3/2561	91.2727	-1.16331	0.376347	-3.09104	0.00199456	0.0456244
i2_HQ_LWC_c20877/f2p0/2683	139.057	-2.50225	0.432724	-5.78255	7.35769e-09	1.66829e-06
i2_HQ_LWC_c67516/f2p0/2428	16.5809	8.36847	2.44885	3.4173	0.000632448	0.020615
i2_HQ_LWC_c68149/f2p11/2493	15.5771	-6.4098	2.02068	-3.1721	0.00151339	0.0378707
i2_HQ_LWC_c69756/f2p3/2577	31.9796	2.87963	0.795167	3.62142	0.000292993	0.0114534
i2_HQ_LWC_c74159/f2p3/2087	427.126	-1.2239	0.170847	-7.16375	7.84986e-13	4.20421e-10
i2_HQ_LWC_c7631/f3p3/2636	292.076	1.2267	0.375819	3.26407	0.00109823	0.0304053
i2_HQ_LWC_c26963/f6p6/2629	84.9189	-21.8875	3.81252	-5.74095	9.41457e-09	2.0451e-06
i2_HQ_LWC_c96287/f3p2/2080	165.627	3.73406	0.676857	5.51677	3.45285e-08	6.3466e-06
i1_HQ_LWC_c16346/f2p0/1606	8634.49	1.12316	0.177383	6.33184	2.42253e-10	7.9213e-08
i2_HQ_LWC_c96882/f3p0/2150	205.554	-1.64365	0.328713	-5.00024	5.72576e-07	7.5139e-05
i2_HQ_LWC_c78192/f15p1/2165	53.9257	10.1693	3.15152	3.22679	0.00125185	0.033025
i2_LQ_LWC_c101005/f1p5/2330	31.2903	3.39812	0.97567	3.48286	0.000496096	0.017285
i2_LQ_LWC_c101044/f1p0/2589	649.231	1.14009	0.192476	5.92326	3.15628e-09	7.65978e-07
i2_LQ_LWC_c3478/f1p0/2585	495.292	1.07355	0.303999	3.53142	0.000413338	0.0150026
i2_HQ_LWC_c7082/f2p5/2295	823.632	1.49382	0.345528	4.3233	1.5371e-05	0.00114778
i2_LQ_LWC_c101897/f1p6/2318	20.1642	-7.41922	2.11654	-3.50536	0.000455993	0.0162346
i2_LQ_LWC_c101905/f1p5/2501	186.703	1.50673	0.376942	3.99724	6.40862e-05	0.00361624
i2_LQ_LWC_c34984/f1p88/2525	19.5979	-5.59907	1.8052	-3.10163	0.00192458	0.0445588
i2_LQ_LWC_c23149/f1p4/2907	106.49	-2.33639	0.734589	-3.18054	0.00147002	0.0370348
i2_LQ_LWC_c102101/f1p32/2292	880.039	1.86005	0.399894	4.65134	3.2978e-06	0.000325727
i2_LQ_LWC_c47932/f1p0/2833	14.4366	-6.16982	1.78063	-3.46496	0.00053031	0.0180863
i2_LQ_LWC_c102285/f1p7/2568	44.0407	1.99119	0.634622	3.1376	0.00170336	0.0410969
i2_LQ_LWC_c84692/f1p2/2476	159.586	1.14682	0.354322	3.23665	0.00120943	0.032262
i2_LQ_LWC_c102463/f1p0/2242	679.991	1.03722	0.241362	4.29738	1.72831e-05	0.00126553
i2_LQ_LWC_c102574/f1p7/2173	8.0912	-5.64671	1.66588	-3.38963	0.000699873	0.0221616
i2_LQ_LWC_c102753/f1p11/2513	214.659	2.06862	0.497711	4.15626	3.23496e-05	0.00210669
i2_LQ_LWC_c36871/f1p6/2456	468.939	-1.07595	0.207339	-5.18935	2.11026e-07	3.20547e-05
i2_LQ_LWC_c103335/f1p1/2349	26.285	1.73228	0.522143	3.31764	0.000907814	0.0265661
i2_LQ_LWC_c103359/f1p26/2738	28.2944	1.51196	0.484776	3.11889	0.00181534	0.0428664
i2_LQ_LWC_c14252/f3p1/2099	23.9911	-33.8167	4.85876	-6.95994	3.40415e-12	1.56659e-09
i2_LQ_LWC_c103536/f1p11/2598	63.8051	1.04562	0.26153	3.99809	6.38543e-05	0.00360972
i2_LQ_LWC_c103649/f1p1/2233	123.561	-1.59251	0.415427	-3.83344	0.000126362	0.00612931
i2_LQ_LWC_c103651/f1p0/2478	36.7352	1.1666	0.350053	3.33265	0.000860235	0.0255578
i2_LQ_LWC_c103657/f1p0/2230	68.9532	-4.0725	1.13599	-3.58497	0.000337123	0.0128257
i2_LQ_LWC_c104357/f1p2/2564	104.228	1.79893	0.298808	6.02033	1.74058e-09	4.60158e-07
i2_HQ_LWC_c16834/f4p8/2799	47.4597	-33.7766	2.91044	-11.6053	3.87132e-31	4.00856e-27
i2_HQ_LWC_c5017/f16p4/2374	219.052	3.54253	0.988376	3.5842	0.000338117	0.0128478
i3_HQ_LWC_c41489/f28p0/3189	15.4466	-7.11156	2.15777	-3.29579	0.000981448	0.0280384
i2_LQ_LWC_c6386/f1p2/2479	25.0679	-6.8258	1.79482	-3.80306	0.000142923	0.00666293
i2_HQ_LWC_c20106/f6p2/2401	1814.54	1.54949	0.275526	5.62377	1.86833e-08	3.7203e-06
i2_LQ_LWC_c106816/f1p1/2741	63.7151	9.06548	2.1554	4.20594	2.59995e-05	0.00177092
i2_HQ_LWC_c12891/f2p0/2995	263.788	1.34036	0.299902	4.46931	7.8471e-06	0.000676767
i2_LQ_LWC_c104782/f1p0/2479	185.178	1.73051	0.307403	5.62945	1.8078e-08	3.62301e-06
i2_HQ_LWC_c60003/f10p2/2715	436.598	-1.51725	0.341169	-4.44721	8.69917e-06	0.000738324
i2_LQ_LWC_c105046/f1p2/2828	51.0411	-8.04932	2.05409	-3.91868	8.90368e-05	0.00466014
i2_LQ_LWC_c27169/f1p1/2026	81.1218	-23.1604	2.76296	-8.38244	5.18404e-17	5.45879e-14
i2_LQ_LWC_c105291/f1p0/2742	14.5401	-5.84587	1.69592	-3.44702	0.000566798	0.0189932
i2_HQ_LWC_c126821/f5p8/2162	1090.76	1.08724	0.312274	3.4817	0.000498247	0.0173221
i2_HQ_LWC_c116873/f18p5/2635	689.314	-1.0946	0.272395	-4.01842	5.85891e-05	0.0033579
i2_HQ_LWC_c59471/f53p4/2906	466.938	-1.02569	0.240106	-4.27182	1.9388e-05	0.00139412
i2_LQ_LWC_c22965/f1p10/2727	23.0865	-7.12285	1.87786	-3.79307	0.000148797	0.00686128
i2_LQ_LWC_c10552/f1p4/2155	164.243	-1.06365	0.277891	-3.8276	0.0001294	0.00624582
i2_HQ_LWC_c44734/f20p5/2705	152.995	-32.9942	4.85765	-6.79222	1.10423e-11	4.76408e-09
i2_HQ_LWC_c52544/f2p5/2619	355.994	-1.2789	0.355765	-3.59478	0.00032467	0.0124434
i2_LQ_LWC_c28409/f26p6/2786	378.232	-1.44158	0.461829	-3.12146	0.00179954	0.0426329
i2_LQ_LWC_c9706/f1p3/2632	64.7044	-22.6592	4.34799	-5.21141	1.87411e-07	2.88916e-05
i2_LQ_LWC_c53861/f1p5/2288	43.0112	1.33278	0.417352	3.19341	0.00140603	0.0360364
i1_HQ_LWC_c1860/f6p0/1988	10.8845	28.9975	4.85921	5.96754	2.40856e-09	6.05815e-07
i2_HQ_LWC_c2611/f3p4/2894	327.371	-1.13601	0.370606	-3.06528	0.00217469	0.0484775
i2_LQ_LWC_c69925/f1p1/2328	243.593	-1.55522	0.453702	-3.42785	0.000608385	0.0200409
i2_LQ_LWC_c88683/f1p1/2288	53.0673	-2.44814	0.703064	-3.4821	0.000497501	0.0173058
i2_LQ_LWC_c10672/f1p4/2162	18.3308	-3.06148	0.929102	-3.2951	0.00098388	0.0280601
i2_HQ_LWC_c100796/f3p2/2159	18.8142	2.78209	0.863349	3.22244	0.00127105	0.0334749
i2_HQ_LWC_c96551/f19p2/2214	20.6264	7.64224	2.31625	3.29941	0.000968898	0.0277651
i2_LQ_LWC_c4557/f1p4/2253	125.936	2.07981	0.593948	3.50167	0.000462347	0.0164045
i2_LQ_LWC_c106886/f1p1/2786	75.0192	1.31245	0.378538	3.46715	0.000526016	0.0180054
i2_LQ_LWC_c107014/f1p5/2243	3692.92	1.13333	0.200721	5.64629	1.6395e-08	3.31783e-06
i2_HQ_LWC_c119103/f4p3/2952	127.335	-1.31956	0.398409	-3.31208	0.000926064	0.02691
i2_LQ_LWC_c107217/f1p7/2998	375.378	-1.56444	0.284145	-5.50578	3.67545e-08	6.71603e-06
i2_LQ_LWC_c107441/f1p0/2767	138.97	1.08743	0.166412	6.53458	6.37895e-11	2.345e-08
i2_LQ_LWC_c38145/f1p5/2653	27.967	-7.34882	2.3787	-3.08943	0.00200543	0.0457552
i2_LQ_LWC_c107643/f1p1/2748	93.7615	2.05087	0.623134	3.29121	0.000997564	0.0283512
i2_LQ_LWC_c11908/f1p0/2187	60.8588	-1.08982	0.289787	-3.76076	0.000169401	0.00753969
i2_LQ_LWC_c107675/f1p1/2851	92.9344	-1.31348	0.403335	-3.25655	0.00112776	0.03095
i2_LQ_LWC_c107715/f1p0/2172	8.72359	-5.47138	1.71705	-3.1865	0.00144006	0.0365469
i1_HQ_LWC_c24630/f3p0/1844	92.8954	8.61804	1.95663	4.40454	1.06009e-05	0.000870014
i2_LQ_LWC_c107793/f1p6/2240	24.4309	-35.9703	4.3698	-8.23156	1.84794e-16	1.82233e-13
i1_HQ_LWC_c7622/f4p0/1854	291.869	1.31496	0.427936	3.0728	0.00212064	0.0475971
i2_LQ_LWC_c108044/f1p0/2095	841.356	1.40586	0.416113	3.37857	0.000728652	0.022714
i1_HQ_LWC_c12314/f2p0/1535	2598.24	1.10645	0.24598	4.49811	6.85608e-06	0.000602472
i2_HQ_LWC_c61068/f4p4/2072	480.137	-1.58973	0.297568	-5.3424	9.17237e-08	1.52775e-05
i2_LQ_LWC_c108215/f1p10/2602	1187.23	1.55714	0.36003	4.32504	1.52506e-05	0.00114568
i2_LQ_LWC_c108341/f1p1/2524	11.7593	1.60549	0.476292	3.37081	0.000749482	0.0231888
i2_LQ_LWC_c108358/f1p0/2634	44.0225	8.97216	1.93395	4.63929	3.49606e-06	0.00034367
i1_HQ_LWC_c13005/f2p0/1323	111.979	23.9165	4.01803	5.9523	2.64402e-09	6.59699e-07
i1_HQ_LWC_c2271/f4p0/1545	138.118	-1.4321	0.384523	-3.72436	0.000195808	0.00841914
i1_LQ_LWC_c9852/f2p3/2090	345.219	-1.45515	0.463814	-3.13736	0.00170475	0.0410989
i2_LQ_LWC_c108664/f1p1/2873	34.0109	-1.51326	0.379885	-3.98348	6.79143e-05	0.00379094
i1_LQ_LWC_c22456/f1p0/1855	64.8381	22.9153	4.85769	4.71733	2.38963e-06	0.000249513
i2_LQ_LWC_c108941/f1p6/2402	44.925	-2.27135	0.600055	-3.78524	0.000153563	0.00699442
i2_LQ_LWC_c108399/f1p4/2945	7.78776	6.27011	2.02543	3.0957	0.00196352	0.0451755
i2_LQ_LWC_c109126/f1p1/2589	84.3487	-8.53975	2.26719	-3.76667	0.000165441	0.00741047
i2_LQ_LWC_c71186/f1p5/2187	57.5257	-8.59024	1.48122	-5.79945	6.65317e-09	1.52525e-06
i2_LQ_LWC_c109216/f1p1/2876	84.7654	-1.32302	0.321494	-4.11522	3.86814e-05	0.00242254
i2_LQ_LWC_c34188/f1p2/2518	27.1156	35.3409	4.85824	7.27443	3.47881e-13	2.00118e-10
i2_LQ_LWC_c54675/f1p2/2681	25.901	-41.4057	4.69928	-8.81108	1.23946e-18	1.60425e-15
i2_LQ_LWC_c11036/f1p1/2618	26.2244	-7.93959	1.71723	-4.62348	3.77363e-06	0.000366893
i2_LQ_LWC_c11083/f1p2/2249	7.69275	-6.15779	1.61629	-3.80984	0.000139059	0.00653998
i1_HQ_LWC_c4952/f3p0/2010	23.677	-7.071	1.72703	-4.0943	4.23442e-05	0.00260467
i2_LQ_LWC_c36764/f1p7/2775	525.836	1.96044	0.616476	3.18008	0.00147234	0.0370705
i2_LQ_LWC_c99826/f4p3/2324	413.314	-2.04444	0.38284	-5.34018	9.28532e-08	1.53732e-05
i2_LQ_LWC_c113235/f1p1/2026	19.3945	22.4468	4.77727	4.69866	2.61873e-06	0.00026936
i2_LQ_LWC_c113379/f1p3/2014	166.325	-9.33262	2.85885	-3.26446	0.00109671	0.0303769
i2_LQ_LWC_c6970/f1p2/2841	330.487	-1.38935	0.277643	-5.0041	5.61242e-07	7.40174e-05
i2_HQ_LWC_c127582/f87p8/2275	1744.33	-1.2683	0.159228	-7.96531	1.64808e-15	1.48392e-12
i1_HQ_LWC_c12653/f3p0/1751	258.436	-1.8711	0.39641	-4.72012	2.35705e-06	0.000246942
i2_LQ_LWC_c114364/f1p1/2039	198.318	-1.11815	0.359366	-3.11145	0.00186173	0.0434219
i1_HQ_LWC_c2578/f3p0/1945	324.243	1.07783	0.254723	4.23138	2.32265e-05	0.00161228
i2_LQ_LWC_c107843/f1p0/2551	121.204	-1.08521	0.31299	-3.46723	0.000525845	0.0180054
i1_LQ_LWC_c20356/f1p3/1765	20.6283	19.7544	4.8661	4.05959	4.91599e-05	0.00291985
i1_HQ_LWC_c1854/f8p0/1989	27.8029	8.11316	2.26334	3.5846	0.000337591	0.0128357
i2_HQ_LWC_c1824/f28p6/2566	94.0062	-1.88351	0.44982	-4.18724	2.82362e-05	0.00188424
i2_HQ_LWC_c1991/f29p6/2539	46.4536	-21.5681	4.85869	-4.43908	9.03428e-06	0.000759503
i2_LQ_LWC_c114938/f1p0/2025	101.388	-2.49653	0.715776	-3.48787	0.000486892	0.017061
i2_LQ_LWC_c115027/f1p3/2042	18.4592	-3.67735	0.898132	-4.09445	4.23174e-05	0.00260467
i2_LQ_LWC_c133531/f1p7/2017	268.006	-10.4379	2.38431	-4.37773	1.19923e-05	0.000955188
i2_HQ_LWC_c2486/f7p3/2396	53.496	-7.87075	2.37558	-3.3132	0.000922357	0.026877
i2_HQ_LWC_c25012/f2p6/2158	40.7195	-7.95111	1.6328	-4.86963	1.11809e-06	0.000131809
i2_LQ_LWC_c11616/f1p3/2063	50.283	-2.82225	0.905104	-3.11815	0.0018199	0.0428926
i2_LQ_LWC_c18574/f1p1/2353	22.297	2.15612	0.695557	3.09984	0.00193623	0.0447211
i1_LQ_LWC_c11353/f1p4/1996	160.15	10.7124	2.11461	5.06591	4.0646e-07	5.54992e-05
i2_LQ_LWC_c118075/f1p2/2376	56.7711	-22.3924	3.30499	-6.77532	1.24135e-11	5.17591e-09
i2_LQ_LWC_c49212/f1p19/2892	21.2973	-7.51033	2.34955	-3.1965	0.00139105	0.0357559
i2_HQ_LWC_c77596/f14p0/2277	46.0573	-24.563	3.52036	-6.97741	3.00681e-12	1.39406e-09
i2_LQ_LWC_c119061/f6p2/2568	11.164	-40.5767	4.86761	-8.33608	7.67949e-17	7.95172e-14
i2_HQ_LWC_c79646/f49p0/2369	131.961	-21.2259	3.03492	-6.99388	2.6738e-12	1.27781e-09
i2_LQ_LWC_c94250/f1p2/2331	153.316	-24.3503	3.46692	-7.02361	2.16202e-12	1.04124e-09
i2_LQ_LWC_c11940/f1p0/2281	62.8096	1.76453	0.419554	4.20572	2.60249e-05	0.00177092
i2_LQ_LWC_c119907/f1p5/2230	3379.1	1.16164	0.299066	3.88425	0.000102648	0.00524011
i2_HQ_LWC_c21718/f2p2/2424	59.8248	-21.7858	4.24753	-5.12905	2.91207e-07	4.17824e-05
i2_HQ_LWC_c118250/f16p0/2100	18.9878	34.2981	3.42564	10.0122	1.34771e-23	3.9871e-20
i2_HQ_LWC_c132959/f5p0/2091	46.1401	5.34448	1.73479	3.08077	0.00206466	0.0466949
i2_LQ_LWC_c120640/f1p3/2751	158.807	-1.42899	0.413592	-3.45509	0.000550117	0.0185443
i2_HQ_LWC_c118980/f5p5/2471	947.684	2.30282	0.706365	3.2601	0.00111373	0.0307192
i2_HQ_LWC_c128524/f23p7/2286	1197.46	1.17614	0.27046	4.34867	1.36968e-05	0.00106216
i2_LQ_LWC_c60540/f35p6/2680	124.75	2.09614	0.622711	3.36615	0.00076225	0.0233974
i2_HQ_LWC_c24142/f4p1/2509	160.73	10.7199	2.9601	3.62146	0.00029295	0.0114534
i2_LQ_LWC_c121091/f1p10/2672	49.7499	-1.65236	0.490193	-3.37085	0.00074937	0.0231888
i2_LQ_LWC_c121162/f1p0/2481	20.3655	-6.68325	1.82917	-3.65371	0.000258483	0.010394
i2_LQ_LWC_c121306/f1p8/2717	13.7636	3.98059	1.11808	3.5602	0.000370572	0.0137695
i2_LQ_LWC_c107848/f1p11/2097	362.455	-1.14687	0.311049	-3.68709	0.000226831	0.00938237
i1_LQ_LWC_c10513/f1p0/1780	36.0413	-2.49924	0.699727	-3.57174	0.000354624	0.0133042
i2_LQ_LWC_c12344/f1p1/2488	16.1535	-7.16037	2.12518	-3.3693	0.000753597	0.0232441
i2_HQ_LWC_c123341/f2p0/2024	509.143	-1.2202	0.385651	-3.164	0.00155614	0.0385299
i2_LQ_LWC_c124306/f1p4/2123	37.526	-30.5189	4.86138	-6.27783	3.43334e-10	1.06121e-07
i2_LQ_LWC_c124456/f1p1/2067	215.399	1.48699	0.340957	4.36123	1.29336e-05	0.00101583
i1_LQ_LWC_c32952/f1p0/1982	50.2939	-23.17	4.83077	-4.79634	1.61592e-06	0.000178634
i1_HQ_LWC_c2327/f3p0/1960	15.7873	-7.19023	1.57714	-4.55903	5.13905e-06	0.000475818
i2_LQ_LWC_c84720/f1p2/2761	29.4153	-7.65478	2.31386	-3.30823	0.000938871	0.0271933
i2_HQ_LWC_c35381/f2p1/2967	15.924	-6.39466	1.73562	-3.68437	0.000229268	0.0094517
i2_HQ_LWC_c127765/f2p2/2314	342.224	11.6256	2.68357	4.33214	1.47666e-05	0.0011229
i1_HQ_LWC_c2793/f4p2/2002	882.103	1.69173	0.468343	3.61217	0.000303649	0.0117687
i1_LQ_LWC_c41198/f1p0/1973	152.496	-1.91597	0.362979	-5.27847	1.30268e-07	2.06986e-05
i2_LQ_LWC_c12598/f1p0/2121	39.9485	-6.74174	2.01728	-3.34199	0.0008318	0.0249407
i1_HQ_LWC_c39925/f3p0/2009	128.977	-32.0192	4.85688	-6.59255	4.32342e-11	1.66833e-08
i2_HQ_LWC_c128004/f16p0/2035	2084.93	2.75465	0.628972	4.3796	1.18897e-05	0.000952344
i2_LQ_LWC_c125211/f1p2/2035	2084.93	2.75465	0.628972	4.3796	1.18897e-05	0.000952344
i2_LQ_LWC_c87075/f1p8/2291	72.2407	-19.2495	2.96609	-6.48987	8.59117e-11	3.0155e-08
i2_LQ_LWC_c115252/f1p2/2033	35.2239	-7.84571	1.91158	-4.10431	4.05523e-05	0.00252296
i2_LQ_LWC_c52999/f1p0/2228	99.8934	5.74423	1.82931	3.14011	0.00168886	0.0408583
i2_LQ_LWC_c126722/f1p1/2859	63.2197	-3.739	1.04574	-3.57546	0.000349609	0.0131717
i2_LQ_LWC_c86027/f1p2/2230	240.959	1.7292	0.433554	3.98843	6.65117e-05	0.00372604
i1_LQ_LWC_c7467/f1p4/1619	77.2718	23.6996	3.94442	6.0084	1.87364e-09	4.89091e-07
i2_LQ_LWC_c127149/f4p4/2432	78.7628	-23.7299	4.85718	-4.88553	1.0315e-06	0.000123194
i2_LQ_LWC_c12715/f1p0/2109	395.147	1.36114	0.391252	3.47893	0.000503421	0.0174434
i2_LQ_LWC_c3187/f1p0/2176	21.0336	1.90834	0.57816	3.30072	0.000964376	0.0277122
i2_LQ_LWC_c107486/f1p8/2984	56.0249	-1.24816	0.314008	-3.97491	7.04044e-05	0.00390473
i2_LQ_LWC_c127572/f4p3/2388	99.4283	-9.81545	1.5909	-6.16974	6.84005e-10	1.9583e-07
i2_LQ_LWC_c67311/f1p16/2462	120.854	2.25167	0.639178	3.52276	0.000427084	0.0153921
i2_HQ_LWC_c119543/f2p0/2621	29.5756	23.6917	3.0259	7.82965	4.89222e-15	4.09642e-12
i2_HQ_LWC_c121897/f2p4/2648	58.6718	22.6252	2.44594	9.2501	2.24282e-20	3.39852e-17
i2_HQ_LWC_c128291/f2p0/2622	29.0323	22.2274	3.90554	5.69125	1.2611e-08	2.6469e-06
i2_HQ_LWC_c128582/f2p1/2625	24.2751	-21.7499	3.58901	-6.06013	1.36008e-09	3.67382e-07
i2_LQ_LWC_c126808/f1p0/2622	32.4653	8.63306	2.81874	3.06274	0.0021932	0.0487154
i2_LQ_LWC_c128297/f1p0/2623	11.4841	-36.1294	4.86047	-7.43331	1.05912e-13	6.78347e-11
i2_LQ_LWC_c37310/f2p8/2785	40.0881	23.7727	2.78236	8.54407	1.29571e-17	1.46361e-14
i2_LQ_LWC_c66523/f1p20/2462	26.4835	8.35613	2.55389	3.27192	0.00106818	0.0297725
i2_LQ_LWC_c74471/f1p0/2630	27.197	-7.44057	2.13312	-3.48812	0.000486427	0.0170543
i2_LQ_LWC_c95786/f1p0/2500	12.2479	-36.5084	4.85923	-7.5132	5.77001e-14	3.93927e-11
i2_LQ_LWC_c47505/f1p5/2321	76.1961	-22.1315	3.16503	-6.99249	2.70047e-12	1.2807e-09
i2_LQ_LWC_c47613/f1p18/2706	53.6354	24.8263	4.85746	5.11095	3.20536e-07	4.52615e-05
i2_HQ_LWC_c126703/f5p0/2303	48.1064	-3.4149	0.733011	-4.65873	3.18158e-06	0.000316767
i2_HQ_LWC_c1323/f66p6/2208	3594.93	1.2634	0.315686	4.00209	6.27856e-05	0.00355902
i2_HQ_LWC_c38443/f4p6/2302	2430.83	1.53569	0.437676	3.50874	0.000450238	0.0161122
i2_HQ_LWC_c129340/f2p1/2408	52.0548	-30.5572	4.85716	-6.29117	3.15083e-10	9.93662e-08
i2_HQ_LWC_c130869/f2p17/2818	57.4185	7.247	2.00294	3.61818	0.000296682	0.0115633
i2_LQ_LWC_c114677/f1p4/1955	135.625	1.68107	0.482532	3.48384	0.000494275	0.0172493
i2_LQ_LWC_c130392/f1p21/2103	23.7932	47.1456	4.76113	9.90217	4.07328e-23	1.15027e-19
i2_LQ_LWC_c13043/f1p0/2180	41.0365	1.3735	0.352417	3.89738	9.72383e-05	0.00501338
i2_HQ_LWC_c767/f36p10/2693	199.455	-1.08973	0.24269	-4.49021	7.11538e-06	0.000619128
i2_LQ_LWC_c76953/f1p0/2044	53.5633	-8.29949	2.00905	-4.13105	3.61117e-05	0.00228696
i2_HQ_LWC_c127190/f5p1/2133	50.4979	8.543	2.07675	4.11365	3.8946e-05	0.00243665
i2_HQ_LWC_c100770/f2p2/2277	10.9166	-6.05912	1.95788	-3.09473	0.00196992	0.0452274
i2_LQ_LWC_c66569/f1p5/2409	64.1977	3.98459	1.00948	3.94716	7.90843e-05	0.00425836
i3_HQ_LWC_c41524/f3p0/3191	286.361	-1.33317	0.313996	-4.24582	2.17794e-05	0.00153064
i2_LQ_LWC_c130926/f1p1/2325	355.577	-1.10174	0.327116	-3.36803	0.000757072	0.0232912
i2_LQ_LWC_c13097/f1p0/2421	1275.53	2.08236	0.353177	5.89608	3.72245e-09	8.92913e-07
i2_LQ_LWC_c133782/f1p8/2020	51.4628	20.339	4.86468	4.18095	2.90291e-05	0.00192833
i2_HQ_LWC_c127315/f5p1/2088	109.777	-2.21287	0.697255	-3.17368	0.00150518	0.0377219
i2_LQ_LWC_c13157/f1p1/2536	43.2416	-2.07647	0.452313	-4.59079	4.41576e-06	0.000419477
i2_LQ_LWC_c13220/f1p0/2164	280.64	2.71553	0.600389	4.52295	6.09834e-06	0.000550685
i1_HQ_LWC_c2146/f3p2/1841	960.319	1.76145	0.166952	10.5506	5.04539e-26	2.0897e-22
i2_LQ_LWC_c133064/f1p0/2039	117.689	2.31836	0.461613	5.02229	5.10584e-07	6.82173e-05
i2_LQ_LWC_c133080/f1p2/2011	453.639	-1.07973	0.290712	-3.71411	0.000203922	0.00866558
i2_LQ_LWC_c133059/f1p4/2006	32.8049	-22.6039	4.8135	-4.69595	2.65375e-06	0.000271613
i1_HQ_LWC_c29632/f2p0/1992	59.5505	1.59229	0.297268	5.35641	8.48902e-08	1.42926e-05
i2_HQ_LWC_c127815/f32p0/2144	61.2522	-8.74923	1.80995	-4.83397	1.33835e-06	0.000153409
i2_LQ_LWC_c133239/f1p2/2023	94.9932	-1.41953	0.339773	-4.17787	2.94257e-05	0.00194826
i2_LQ_LWC_c133456/f1p0/2014	141.583	-1.05187	0.184231	-5.70951	1.133e-08	2.41062e-06
i2_LQ_LWC_c133501/f1p0/2018	142.429	-23.304	4.80696	-4.84798	1.24727e-06	0.000145111
i2_LQ_LWC_c133608/f1p0/2012	45.7306	-1.87096	0.481868	-3.88273	0.00010329	0.00526425
i2_HQ_LWC_c11964/f2p0/2209	16.0694	-5.90482	1.92526	-3.06703	0.00216196	0.0482631
i2_HQ_LWC_c87850/f2p0/2465	13.1344	-5.47014	1.47238	-3.71518	0.000203059	0.0086348
i2_LQ_LWC_c13621/f1p1/2053	11.6816	7.06744	2.13818	3.30535	0.000948571	0.0273974
i2_LQ_LWC_c13661/f1p5/2068	84.1987	-8.88398	1.68723	-5.26541	1.39876e-07	2.21122e-05
i2_LQ_LWC_c13737/f1p0/2057	480.405	1.79505	0.199935	8.97816	2.75335e-19	3.88766e-16
i2_LQ_LWC_c13845/f1p5/2016	950.381	1.28901	0.399697	3.22497	0.00125988	0.0332225
i2_LQ_LWC_c13974/f1p4/2042	498.052	-1.18091	0.345474	-3.41823	0.00063031	0.0205861
i1_LQ_LWC_c30925/f1p0/1969	18.9904	2.4908	0.659515	3.77672	0.000158909	0.00718004
i2_LQ_LWC_c14266/f1p0/2059	57.4003	-1.22761	0.394287	-3.11348	0.00184893	0.0431998
i2_LQ_LWC_c14309/f1p0/2096	339.807	1.11072	0.30459	3.6466	0.000265729	0.0106394
i1_LQ_LWC_c18243/f3p0/1822	37.6901	-1.30961	0.428184	-3.05851	0.0022244	0.04925
i2_LQ_LWC_c14404/f1p7/2044	322.264	1.72362	0.426546	4.04088	5.32509e-05	0.00310058
i2_LQ_LWC_c14505/f1p2/2012	139.161	-6.39178	1.79217	-3.5665	0.000361785	0.013506
i1_LQ_LWC_c6936/f1p0/1900	31.4401	23.3184	4.78628	4.87192	1.10521e-06	0.000130608
i2_HQ_LWC_c54800/f2p1/2720	10.0489	-6.67807	1.86219	-3.58614	0.000335608	0.0127775
i2_LQ_LWC_c17909/f1p1/2803	13.9643	6.92099	2.12448	3.25774	0.00112303	0.0308855
i2_LQ_LWC_c17953/f1p0/2552	122.218	-1.24872	0.370405	-3.37124	0.000748305	0.023187
i1_LQ_LWC_c3301/f1p0/1543	2757.48	1.39075	0.181752	7.65188	1.98059e-14	1.48251e-11
i2_LQ_LWC_c18011/f1p0/2371	868.466	1.61982	0.327567	4.945	7.61448e-07	9.61513e-05
i2_LQ_LWC_c18230/f1p0/2083	53.8187	-2.3738	0.635855	-3.73324	0.000189029	0.00819524
i2_LQ_LWC_c18547/f4p0/2259	168.163	-1.48969	0.46481	-3.20494	0.0013509	0.0350575
i2_LQ_LWC_c19082/f1p2/2545	36.7362	3.12713	0.928193	3.36905	0.000754264	0.0232441
i2_LQ_LWC_c19955/f1p0/2549	195.106	2.26917	0.410872	5.52282	3.3361e-08	6.15021e-06
i2_LQ_LWC_c20588/f1p3/2834	383.646	-1.41228	0.369719	-3.81987	0.000133521	0.00638589
i2_LQ_LWC_c20702/f1p0/2292	184.464	-1.18352	0.23099	-5.12368	2.99623e-07	4.27923e-05
i2_LQ_LWC_c6640/f1p1/2179	13.2298	-4.48022	1.40798	-3.18202	0.00146253	0.0369058
i2_LQ_LWC_c20947/f1p0/2224	36.2936	6.69993	1.30036	5.15237	2.5722e-07	3.79579e-05
i2_HQ_LWC_c3149/f5p6/2695	137.201	1.08076	0.339861	3.18002	0.00147263	0.0370705
i1_LQ_LWC_c34335/f1p0/1956	187.716	1.32602	0.327453	4.0495	5.13262e-05	0.00301679
i2_LQ_LWC_c21344/f1p2/2719	20.3843	-3.91764	1.15903	-3.38011	0.000724567	0.0226891
i2_LQ_LWC_c21596/f1p9/2643	134.619	-2.51776	0.467712	-5.38315	7.31938e-08	1.25121e-05
i2_LQ_LWC_c21640/f2p0/2440	14.2399	2.08471	0.628028	3.31946	0.00090193	0.0264708
i2_LQ_LWC_c22264/f1p1/2485	43.5483	1.11776	0.330521	3.38182	0.000720084	0.0225723
i2_HQ_LWC_c78016/f20p2/2786	33.9279	-6.55205	1.46813	-4.46287	8.08691e-06	0.000693944
i2_LQ_LWC_c33443/f3p3/2584	143.795	-9.35083	2.25805	-4.14111	3.45626e-05	0.0022114
i2_LQ_LWC_c22528/f1p4/2786	75.7997	1.51287	0.406607	3.72072	0.000198657	0.00849997
i2_LQ_LWC_c23078/f1p1/2786	31.766	-3.54753	1.11199	-3.19027	0.00142141	0.0362838
i2_LQ_LWC_c23427/f1p5/2417	50.0156	-1.27879	0.319957	-3.99675	6.42185e-05	0.00362042
i2_HQ_LWC_c43473/f17p5/2278	71.6358	10.0474	2.73327	3.67595	0.000236967	0.00973237
i2_LQ_LWC_c23457/f1p2/2757	24.7021	7.13825	2.19456	3.25271	0.00114311	0.0312166
i2_LQ_LWC_c23533/f1p3/2472	245.947	-1.39958	0.430445	-3.25148	0.00114804	0.0312689
i2_LQ_LWC_c23578/f1p0/2090	101.242	-2.30713	0.522155	-4.41848	9.93976e-06	0.00082009
i2_LQ_LWC_c23954/f1p0/2418	34.8147	-1.04597	0.328568	-3.18344	0.00145537	0.0368
i1_LQ_LWC_c10981/f1p2/1917	53.3887	-4.61919	1.42233	-3.24762	0.00116374	0.031572
i2_LQ_LWC_c24491/f1p4/2385	15.3384	7.33634	2.21156	3.31728	0.000908998	0.0265882
i2_LQ_LWC_c24575/f1p2/2191	23.7323	-20.0686	3.2536	-6.16813	6.91014e-10	1.96929e-07
i2_LQ_LWC_c24647/f1p0/2179	9.13415	6.28017	1.84279	3.40796	0.000654501	0.02109
i3_HQ_LWC_c13879/f2p4/3041	454.513	-1.02914	0.334676	-3.07502	0.00210486	0.0474073
i0_LQ_LWC_c381/f1p0/913	73.7712	4.88384	0.705956	6.91805	4.5791e-12	2.07654e-09
i1_LQ_LWC_c30491/f1p0/1749	38.1967	8.58249	2.2772	3.76888	0.000163979	0.00736327
i2_LQ_LWC_c25436/f1p3/3119	14.9154	-7.50748	2.23699	-3.35606	0.000790619	0.0240543
i1_HQ_LWC_c4910/f5p0/1985	626.498	1.53839	0.498393	3.08669	0.00202396	0.046009
i2_LQ_LWC_c23488/f1p3/2284	9.03468	-5.85445	1.5804	-3.70441	0.000211884	0.00888745
i2_LQ_LWC_c27329/f1p1/2072	61.8643	1.06805	0.272112	3.92505	8.67115e-05	0.00456536
i1_LQ_LWC_c9718/f1p1/1915	50.1383	-8.18764	2.52457	-3.24318	0.00118205	0.03186
i2_HQ_LWC_c115662/f3p1/2082	538.11	-1.10529	0.279394	-3.95603	7.62052e-05	0.00414934
i2_LQ_LWC_c28072/f1p0/2036	293.826	-1.10042	0.289475	-3.80142	0.00014387	0.00669029
i1_HQ_LWC_c1225/f12p0/1945	244.991	1.43949	0.291224	4.9429	7.69685e-07	9.69944e-05
i1_LQ_LWC_c21127/f1p10/2007	16.3865	-3.11124	0.835364	-3.72441	0.00019577	0.00841914
i1_LQ_LWC_c34656/f1p0/1990	25.7198	-1.50067	0.479767	-3.12792	0.00176049	0.0420024
i2_HQ_LWC_c89903/f2p1/2365	886.547	-1.17143	0.272483	-4.29911	1.71486e-05	0.00125932
i2_LQ_LWC_c32018/f1p11/4085	6.91063	-5.44105	1.6854	-3.22835	0.00124508	0.0329023
i1_HQ_LWC_c7958/f2p4/1962	298.988	1.31956	0.352599	3.74238	0.000182288	0.00799788
i2_HQ_LWC_c127693/f28p3/2714	1575.4	1.0569	0.32672	3.23489	0.0012169	0.0323631
i2_LQ_LWC_c32195/f1p0/2781	209.827	-1.07747	0.279235	-3.85863	0.000114025	0.00567453
i1_HQ_LWC_c1714/f3p0/2030	236.415	-9.27841	2.04299	-4.54159	5.58314e-06	0.000510094
i2_LQ_LWC_c32282/f1p0/2829	32.0219	-2.43748	0.655736	-3.71716	0.000201475	0.0085792
i2_LQ_LWC_c32682/f1p0/2195	339.373	-1.52022	0.448735	-3.38778	0.000704598	0.0222545
i2_HQ_LWC_c127214/f35p2/2775	474.468	-1.80841	0.373024	-4.84798	1.24726e-06	0.000145111
i2_HQ_LWC_c5481/f2p4/2728	632.746	-1.12443	0.341748	-3.29024	0.00100103	0.0284236
i2_LQ_LWC_c32952/f1p0/2561	276.813	1.14096	0.29698	3.84186	0.000122103	0.00600152
i2_HQ_LWC_c11659/f3p2/2683	101.301	-2.25096	0.564416	-3.98812	6.65992e-05	0.00372758
i2_LQ_LWC_c33186/f1p0/2235	138.184	1.05337	0.204586	5.14879	2.62176e-07	3.85064e-05
i2_LQ_LWC_c33452/f1p3/2208	25.3499	-2.75223	0.667058	-4.12592	3.69251e-05	0.00232662
i2_LQ_LWC_c33590/f1p3/2712	31.8477	-1.76587	0.472283	-3.73901	0.000184743	0.00804313
i1_LQ_LWC_c31425/f1p0/1908	28.0669	2.73006	0.584822	4.66819	3.03857e-06	0.00030448
i4_HQ_LWC_c1712/f9p0/4649	190.797	-1.29126	0.374076	-3.45187	0.000556713	0.018726
i2_LQ_LWC_c33957/f1p2/2723	37.8661	1.46844	0.378226	3.88244	0.000103412	0.00526615
i0_LQ_LWC_c1627/f1p1/769	1034.04	-1.03835	0.308198	-3.36911	0.000754116	0.0232441
i2_LQ_LWC_c3398/f1p5/2859	2818.8	-1.50693	0.271118	-5.5582	2.72569e-08	5.16277e-06
i2_HQ_LWC_c58075/f3p2/2564	60.9625	-3.57704	1.10763	-3.22946	0.00124024	0.0328161
i2_LQ_LWC_c34282/f1p5/2595	186.294	-1.39673	0.412641	-3.38486	0.000712146	0.0224131
i4_HQ_LWC_c19026/f2p34/4519	113.916	-1.1536	0.338516	-3.40782	0.00065483	0.02109
i2_LQ_LWC_c34507/f1p2/2114	213.759	2.31558	0.488659	4.73864	2.15159e-06	0.000228499
i2_LQ_LWC_c3464/f1p1/2944	27.3149	9.35504	2.54873	3.67048	0.000242099	0.00988068
i2_HQ_LWC_c8579/f2p1/2247	130.244	2.88694	0.691662	4.17392	2.99402e-05	0.00197253
i2_LQ_LWC_c3419/f1p4/2707	18.8175	-7.5019	2.29172	-3.27348	0.0010623	0.0296619
i2_LQ_LWC_c34900/f1p0/2555	287.615	1.10303	0.290011	3.80343	0.000142707	0.00666293
i2_LQ_LWC_c34906/f3p0/2289	515.26	1.3605	0.240056	5.66741	1.44973e-08	2.98235e-06
i2_HQ_LWC_c1864/f6p2/3023	74.6157	-1.56031	0.435097	-3.58611	0.00033565	0.0127775
i2_LQ_LWC_c35058/f1p1/2155	73.0375	1.55679	0.388789	4.0042	6.2229e-05	0.00353069
i2_HQ_LWC_c43503/f2p0/2046	75.0041	-3.36005	0.960073	-3.49978	0.000465634	0.0164834
i2_LQ_LWC_c35523/f1p2/2446	66.8226	-1.3628	0.441346	-3.08784	0.0020162	0.0459091
i2_LQ_LWC_c35725/f1p2/2759	34.4596	-1.41075	0.341777	-4.12769	3.66431e-05	0.00231355
i1_LQ_LWC_c20250/f1p0/1912	383.148	-1.17988	0.313488	-3.76372	0.000167401	0.00748211
i2_LQ_LWC_c36040/f1p2/2113	64.7719	-6.71045	1.80465	-3.71841	0.000200478	0.00854846
i2_HQ_LWC_c116803/f8p2/2144	266.04	-1.71756	0.248013	-6.92528	4.35111e-12	1.98766e-09
i2_LQ_LWC_c36398/f1p2/2091	50.1255	-1.6821	0.497808	-3.37901	0.000727476	0.0227115
i2_LQ_LWC_c36652/f1p1/3005	53.8181	-2.18215	0.490345	-4.45024	8.57749e-06	0.000728993
i2_LQ_LWC_c36995/f1p3/2446	91.1154	-2.49915	0.786498	-3.17757	0.00148513	0.0373246
i2_LQ_LWC_c37341/f1p3/2225	312.662	1.2746	0.344441	3.70049	0.000215183	0.00900855
i1_HQ_LWC_c3952/f2p1/1875	50.9209	2.60729	0.814834	3.19978	0.00137533	0.0355133
i2_HQ_LWC_c72282/f2p2/2653	17.9727	-1.97429	0.613667	-3.2172	0.00129448	0.033919
i2_LQ_LWC_c38097/f1p4/2614	99.3093	-1.42052	0.296003	-4.79901	1.59456e-06	0.000177218
i2_HQ_LWC_c2719/f7p1/2243	187.731	-1.28581	0.280674	-4.58116	4.62397e-06	0.00043264
i2_LQ_LWC_c3865/f1p1/2391	52.5081	2.19654	0.502857	4.36813	1.25317e-05	0.000986764
i2_LQ_LWC_c32041/f1p0/2217	11.8535	-3.40234	1.10269	-3.08548	0.00203222	0.0461374
i2_LQ_LWC_c3878/f1p2/2975	203.631	1.52387	0.434763	3.50505	0.000456523	0.0162442
i2_LQ_LWC_c38843/f1p3/2719	45.7418	9.40515	2.77028	3.39502	0.000686241	0.0218662
i2_HQ_LWC_c37839/f2p1/2803	76.1227	-1.22399	0.330127	-3.70764	0.000209202	0.00882357
i2_LQ_LWC_c39164/f2p0/2135	20.6212	-1.58535	0.512968	-3.09055	0.00199787	0.0456492
i2_LQ_LWC_c39457/f1p2/2525	230.696	1.5314	0.350171	4.3733	1.22383e-05	0.000967337
i2_LQ_LWC_c39534/f1p0/2142	17.9449	-1.85955	0.507587	-3.6635	0.00024879	0.0100826
i2_LQ_LWC_c39831/f1p2/2297	29.0596	1.91973	0.533814	3.59625	0.000322835	0.0123807
i2_LQ_LWC_c39959/f1p0/2160	720.822	1.56516	0.36327	4.30853	1.64344e-05	0.00120974
i2_HQ_LWC_c78190/f13p3/2124	278.887	-1.32578	0.357119	-3.71242	0.000205283	0.00869962
i1_LQ_LWC_c21215/f1p1/1584	27.453	22.3071	2.58763	8.62066	6.65715e-18	8.10958e-15
i2_HQ_LWC_c96280/f2p2/2095	54.3237	-22.3375	4.54728	-4.91229	9.00203e-07	0.00011031
i2_LQ_LWC_c42613/f1p11/2061	106.028	1.44281	0.365493	3.94757	7.89498e-05	0.00425836
i2_LQ_LWC_c43004/f1p0/2033	2954.62	-1.17922	0.20074	-5.87434	4.24525e-09	1.01326e-06
i1_HQ_LWC_c1875/f14p0/2012	566.912	1.0937	0.183222	5.96928	2.38296e-09	6.01815e-07
i2_LQ_LWC_c4561/f1p0/2206	813.114	1.4122	0.246862	5.72059	1.06156e-08	2.26637e-06
i1_LQ_LWC_c11334/f1p1/1714	46.3981	9.51169	2.86218	3.32323	0.000889819	0.0262497
i2_LQ_LWC_c8410/f1p2/2490	445.484	-1.228	0.379007	-3.24003	0.00119515	0.0320878
i2_LQ_LWC_c47646/f1p1/2145	28.0185	1.81682	0.579135	3.13713	0.00170609	0.0410989
i2_LQ_LWC_c47890/f1p1/2209	18.2299	47.875	4.84183	9.88779	4.70273e-23	1.21736e-19
i2_HQ_LWC_c49169/f2p0/2415	180.273	1.02013	0.155887	6.54403	5.98819e-11	2.21446e-08
i2_HQ_LWC_c77916/f2p7/2199	14.7572	-7.02429	2.23121	-3.1482	0.0016428	0.0399748
i1_LQ_LWC_c3799/f3p0/1991	409.126	-1.50852	0.383836	-3.93013	8.49e-05	0.00450434
i2_LQ_LWC_c48894/f1p1/2097	366.065	-1.53653	0.313508	-4.90108	9.53134e-07	0.000115205
i2_LQ_LWC_c48898/f1p0/2509	72.9236	-1.31442	0.323008	-4.06931	4.71535e-05	0.00283318
i2_HQ_LWC_c20878/f11p4/2398	71.8308	-5.46108	1.46399	-3.73027	0.000191273	0.00826945
i2_LQ_LWC_c48923/f1p4/2513	25.8608	1.26143	0.389635	3.23748	0.00120591	0.0322235
i1_LQ_LWC_c12547/f1p4/1917	58.0909	-2.30686	0.572605	-4.02872	5.60819e-05	0.00323608
i2_LQ_LWC_c48971/f1p4/2350	11.3827	-6.15024	1.32193	-4.65245	3.28007e-06	0.000324491
i2_LQ_LWC_c49361/f1p6/2744	19.808	2.20788	0.560981	3.93576	8.29355e-05	0.00442278
i2_LQ_LWC_c49540/f1p1/2287	63.9402	1.37935	0.364269	3.78662	0.000152709	0.00699442
i2_LQ_LWC_c49592/f1p28/2349	94.0763	-1.34091	0.358578	-3.73951	0.00018438	0.0080386
i2_LQ_LWC_c49600/f1p2/2799	15.8803	-2.35479	0.59283	-3.97211	7.12386e-05	0.0039271
i2_HQ_LWC_c127109/f2p2/2269	593.178	1.061	0.224881	4.71805	2.3812e-06	0.000249052
i2_LQ_LWC_c25509/f2p2/2235	247.782	1.00726	0.328527	3.06598	0.00216955	0.0483976
i2_LQ_LWC_c49934/f1p2/2530	47.567	22.3832	3.79574	5.89692	3.70348e-09	8.91807e-07
i1_HQ_LWC_c3930/f5p0/1927	306.855	-2.3369	0.608116	-3.84285	0.000121613	0.00598216
i2_LQ_LWC_c50661/f1p2/2904	90.3355	2.75937	0.638054	4.32467	1.52761e-05	0.00114569
i2_HQ_LWC_c6474/f4p2/2593	192.124	-2.97052	0.859378	-3.45659	0.00054706	0.0185216
i2_LQ_LWC_c5126/f1p2/2331	701.145	-1.0772	0.24497	-4.39727	1.0962e-05	0.000894919
i1_LQ_LWC_c31450/f1p0/1972	7.68186	7.02475	2.26979	3.09489	0.00196883	0.045219
i2_HQ_LWC_c2091/f6p1/2852	211.242	-1.42448	0.378023	-3.76824	0.0001644	0.0073745
i2_LQ_LWC_c87415/f1p0/2744	9.58739	-3.33709	1.07868	-3.09369	0.00197682	0.0453354
i2_LQ_LWC_c52437/f1p0/2500	895.135	-1.07559	0.132521	-8.11636	4.80386e-16	4.66327e-13
i2_HQ_LWC_c28705/f8p1/2736	112.474	-1.48172	0.412297	-3.59383	0.000325851	0.0124656
i2_LQ_LWC_c52715/f1p0/2217	50.7034	1.03687	0.276617	3.74841	0.000177962	0.00784133
i2_LQ_LWC_c53049/f1p2/2367	10.9036	6.64852	2.10576	3.1573	0.00159238	0.0391062
i2_LQ_LWC_c53133/f1p0/2615	65.6322	-1.78792	0.463096	-3.86081	0.000113012	0.00563492
i2_LQ_LWC_c53296/f1p2/2493	234.183	1.28866	0.265524	4.85328	1.21436e-06	0.000141813
i2_LQ_LWC_c53617/f1p2/2277	30.4468	1.71431	0.431836	3.96982	7.19259e-05	0.00395096
i2_HQ_LWC_c1315/f8p2/2722	27.6729	-8.92776	2.67895	-3.33255	0.000860525	0.0255578
i2_LQ_LWC_c54110/f1p5/2572	687.268	-1.64965	0.436299	-3.78101	0.000156194	0.00707794
i1_HQ_LWC_c9325/f2p0/2007	232.774	1.12571	0.27171	4.14305	3.42712e-05	0.00220166
i2_LQ_LWC_c54364/f1p1/3100	20.6	1.9536	0.63285	3.08698	0.00202199	0.045981
i2_LQ_LWC_c5464/f1p1/2529	287.425	-1.07	0.336636	-3.1785	0.00148041	0.0372212
i2_LQ_LWC_c54714/f1p3/2998	11.2473	-6.14253	1.56214	-3.93213	8.41971e-05	0.00447836
i2_HQ_LWC_c126890/f10p5/2623	93.2544	-1.65687	0.517337	-3.2027	0.00136147	0.0352434
i0_LQ_LWC_c949/f1p0/741	299.687	1.10634	0.13931	7.94153	1.99701e-15	1.7724e-12
i2_LQ_LWC_c55406/f1p0/2125	47.8918	-1.53324	0.499668	-3.06851	0.00215128	0.048111
i1_LQ_LWC_c8288/f1p0/1891	172.218	-10.41	1.75276	-5.93922	2.86389e-09	7.06051e-07
i2_LQ_LWC_c5703/f1p0/2660	85.4642	-1.83434	0.493449	-3.71738	0.000201302	0.00857771
i2_LQ_LWC_c57319/f1p0/2059	322.701	1.11842	0.193648	5.77553	7.67094e-09	1.72671e-06
i1_HQ_LWC_c7988/f4p0/2010	57.2944	-8.11642	1.67653	-4.8412	1.2906e-06	0.000149035
i2_LQ_LWC_c57424/f1p1/2028	156.058	1.12031	0.335334	3.34087	0.000835154	0.0249834
i2_LQ_LWC_c57667/f1p1/2036	678.04	-1.25271	0.408078	-3.06979	0.00214213	0.0479409
i2_LQ_LWC_c58159/f1p0/2048	162.562	1.20439	0.364401	3.30513	0.000949332	0.0274067
i1_LQ_LWC_c31192/f1p0/2003	80.8159	-1.09688	0.22787	-4.81365	1.48199e-06	0.000167099
i2_LQ_LWC_c58911/f1p0/2072	136.609	1.13784	0.297896	3.8196	0.000133666	0.0063879
i2_LQ_LWC_c58930/f1p0/2029	317.583	-1.70173	0.39394	-4.31976	1.56196e-05	0.00115661
i1_LQ_LWC_c13494/f1p6/1097	540.625	-1.26097	0.392338	-3.21399	0.00130902	0.0342224
i1_HQ_LWC_c32748/f2p0/1980	1520.18	1.19815	0.163323	7.33606	2.19972e-13	1.33982e-10
i2_LQ_LWC_c5973/f1p1/2500	11.9381	7.44635	2.05759	3.61897	0.000295784	0.0115428
i2_LQ_LWC_c4246/f1p0/2177	82.0668	-1.51904	0.411536	-3.69114	0.000223253	0.00925822
i2_LQ_LWC_c64136/f1p0/2983	14.5173	-2.92858	0.774422	-3.78163	0.000155806	0.00707583
i2_LQ_LWC_c64171/f1p0/2760	156.331	3.59877	0.607277	5.92608	3.1026e-09	7.55902e-07
i0_LQ_LWC_c1169/f1p114/649	434.427	1.40306	0.156635	8.95755	3.31968e-19	4.58316e-16
i2_LQ_LWC_c64571/f1p1/2482	36.9374	-2.07661	0.545194	-3.80895	0.000139559	0.00655356
i2_LQ_LWC_c17856/f3p0/2292	68.2182	-2.82466	0.540627	-5.22478	1.74358e-07	2.70134e-05
i2_LQ_LWC_c65300/f1p3/2665	1845.42	-1.01673	0.315761	-3.21993	0.0012822	0.0336967
i2_LQ_LWC_c65530/f1p0/2285	43.5422	9.087	1.41918	6.40297	1.52381e-10	5.14508e-08
i2_LQ_LWC_c65672/f1p1/2195	16.82	-1.66069	0.485179	-3.42284	0.000619706	0.0203276
i2_LQ_LWC_c18200/f1p1/2385	135.2	1.11397	0.273309	4.07587	4.5843e-05	0.00278678
i1_HQ_LWC_c40266/f2p0/1499	73.0034	-21.5551	4.40897	-4.88893	1.01387e-06	0.000121835
i2_LQ_LWC_c66179/f1p8/2028	38.2556	-6.6327	1.70537	-3.88929	0.000100537	0.00516203
i2_LQ_LWC_c66471/f1p1/2234	63.0487	1.11267	0.310909	3.57878	0.000345199	0.013069
i2_LQ_LWC_c66572/f1p0/2527	22.9703	7.80617	2.29196	3.40589	0.000659487	0.021207
i2_LQ_LWC_c50675/f1p1/2448	9.06795	-6.77044	1.91739	-3.53106	0.000413894	0.0150111
i2_LQ_LWC_c66744/f1p0/2384	126.536	4.05317	0.879498	4.6085	4.0558e-06	0.000391874
i2_LQ_LWC_c12611/f1p4/2343	10.9842	-34.8905	4.86048	-7.1784	7.053e-13	3.8437e-10
i2_HQ_LWC_c33289/f2p12/2489	29.3904	-2.54348	0.817152	-3.11261	0.00185439	0.043311
i1_HQ_LWC_c31097/f6p0/1955	77.6048	-2.72235	0.763385	-3.56616	0.000362255	0.013506
i2_HQ_LWC_c16770/f6p1/2348	4549.67	1.57493	0.238602	6.60066	4.09334e-11	1.58942e-08
i2_HQ_LWC_c17129/f4p1/2249	16.724	30.5996	3.83747	7.9739	1.53749e-15	1.42567e-12
i2_LQ_LWC_c67494/f1p0/2184	47.9907	1.56638	0.38231	4.09715	4.18271e-05	0.00258566
i2_HQ_LWC_c5960/f17p3/2390	646.414	1.17884	0.345911	3.40794	0.000654544	0.02109
i2_LQ_LWC_c67623/f1p0/2887	74.5646	1.01043	0.254546	3.96952	7.20184e-05	0.00395255
i2_LQ_LWC_c67630/f1p0/2143	74.8379	1.55112	0.29782	5.20826	1.90622e-07	2.92913e-05
i2_HQ_LWC_c55661/f3p2/2947	84.3923	4.93433	1.13494	4.34768	1.37587e-05	0.00106288
i2_LQ_LWC_c68108/f1p1/2840	18.4777	-7.6597	2.14497	-3.57101	0.000355607	0.013325
i2_LQ_LWC_c68123/f1p1/2297	19.8155	-2.34917	0.536803	-4.37622	1.20754e-05	0.000957197
i2_LQ_LWC_c12740/f2p1/2693	20.3365	-41.9798	4.78727	-8.76905	1.80177e-18	2.28446e-15
i2_HQ_LWC_c4040/f14p1/2311	279.579	-1.0598	0.30841	-3.43634	0.000589632	0.0195684
i2_LQ_LWC_c68390/f1p2/2297	40.4108	2.2456	0.641861	3.49858	0.000467743	0.0165298
i2_LQ_LWC_c68442/f1p1/2582	139.483	2.13269	0.53687	3.97245	7.1137e-05	0.00392498
i2_LQ_LWC_c68488/f1p0/2527	20.0763	-1.65372	0.530902	-3.11491	0.00183998	0.0430718
i2_LQ_LWC_c6855/f1p1/2272	25.5598	8.84189	2.86915	3.08171	0.00205817	0.0465821
i2_HQ_LWC_c6074/f4p7/2250	1301.25	1.74832	0.440189	3.97173	7.13511e-05	0.00392827
i2_LQ_LWC_c68595/f1p7/2195	124.075	5.36366	1.61918	3.31258	0.000924383	0.0268968
i2_LQ_LWC_c68659/f1p0/2713	53.2206	-2.2638	0.349697	-6.47361	9.56889e-11	3.32115e-08
i1_HQ_LWC_c1822/f5p3/1968	89.785	-1.49923	0.435577	-3.44193	0.000577579	0.019261
i2_LQ_LWC_c6906/f1p4/2168	94.7275	1.22961	0.36607	3.35896	0.000782378	0.0238971
i1_HQ_LWC_c11528/f2p0/1974	2852.21	1.37671	0.338311	4.06935	4.71452e-05	0.00283318
i1_HQ_LWC_c31851/f2p0/1684	147.369	37.9641	3.33677	11.3775	5.4123e-30	3.73611e-26
i2_LQ_LWC_c69221/f1p22/3730	53.9933	-1.26919	0.378877	-3.34987	0.000808506	0.0244782
i2_LQ_LWC_c6931/f1p0/2139	48.7302	-1.84314	0.439291	-4.19572	2.72011e-05	0.00183488
i1_LQ_LWC_c37491/f2p26/1325	48.3359	-4.00553	0.776267	-5.15999	2.46967e-07	3.66189e-05
i1_LQ_LWC_c41948/f1p0/1809	73.4914	-22.7727	4.56039	-4.99358	5.92702e-07	7.70352e-05
i2_LQ_LWC_c69927/f1p0/2258	24.0036	-1.48009	0.454909	-3.25359	0.00113958	0.0311502
i2_LQ_LWC_c70004/f1p1/2103	69.4407	2.28193	0.489504	4.66171	3.13597e-06	0.000313228
i2_LQ_LWC_c70041/f1p3/2542	705.394	1.54366	0.267514	5.77041	7.90805e-09	1.77366e-06
i2_LQ_LWC_c70060/f1p1/2605	62.5337	-7.73808	1.78851	-4.32656	1.51454e-05	0.00113922
i1_HQ_LWC_c2723/f6p5/1972	612.057	-1.17357	0.34254	-3.42608	0.000612357	0.0201356
i1_LQ_LWC_c13280/f1p0/1414	552.308	1.39891	0.364536	3.8375	0.000124293	0.0060707
i2_LQ_LWC_c70254/f1p3/2494	2099.66	1.01809	0.327422	3.10941	0.00187461	0.0436686
i2_HQ_LWC_c111603/f2p4/2087	633.858	1.97369	0.592935	3.32869	0.000872565	0.0258635
i2_LQ_LWC_c70360/f1p3/2157	174.2	-1.12423	0.29003	-3.87626	0.000106074	0.00536648
i2_LQ_LWC_c70380/f1p9/2006	78.3639	1.14392	0.372178	3.07359	0.00211502	0.0475053
i2_LQ_LWC_c7045/f1p1/2579	24.1468	2.40171	0.514362	4.66929	3.02244e-06	0.000303843
i1_HQ_LWC_c39545/f4p0/1958	1960.8	-1.52616	0.401153	-3.80443	0.000142131	0.00665923
i2_LQ_LWC_c70586/f1p12/2654	81.9403	4.55523	1.14074	3.99324	6.51767e-05	0.00366365
i2_LQ_LWC_c70635/f1p0/2598	33.2962	-1.96876	0.454047	-4.33602	1.45085e-05	0.00110869
i3_HQ_LWC_c9866/f3p18/3228	7.33242	-5.40278	1.6151	-3.34517	0.000822317	0.02474
i2_LQ_LWC_c71090/f1p0/2773	86.6031	1.50534	0.284945	5.28293	1.27136e-07	2.02528e-05
i2_LQ_LWC_c71098/f1p2/2841	43.1935	-3.43692	1.02815	-3.34283	0.000829291	0.0248775
i2_LQ_LWC_c71174/f1p1/2471	704.21	1.26266	0.249371	5.06339	4.11864e-07	5.5991e-05
i2_HQ_LWC_c59903/f28p8/2487	484.701	-1.65563	0.154262	-10.7326	7.15818e-27	4.04287e-23
i2_LQ_LWC_c71671/f1p8/2560	231.003	-1.60488	0.413898	-3.87747	0.000105548	0.00534424
i0_LQ_LWC_c1643/f1p0/513	80.6205	1.24485	0.300236	4.14624	3.37976e-05	0.00218268
i2_LQ_LWC_c71864/f1p11/2174	145.878	-5.22556	1.04178	-5.01598	5.27648e-07	7.03459e-05
i2_LQ_LWC_c71977/f1p6/2132	15.1794	6.56408	2.1219	3.09349	0.00197815	0.0453492
i1_LQ_LWC_c38452/f1p51/1085	95.4863	10.1306	2.14561	4.72156	2.34048e-06	0.00024562
i2_LQ_LWC_c74171/f2p3/2032	48.4804	-1.38504	0.414272	-3.3433	0.00082788	0.0248768
i2_LQ_LWC_c75065/f1p3/1944	143.404	-1.38162	0.246863	-5.59669	2.18486e-08	4.28198e-06
i2_LQ_LWC_c75794/f1p11/2000	2239.86	1.608	0.526641	3.05332	0.00226327	0.0499009
i1_HQ_LWC_c2746/f3p0/1841	241.784	1.6413	0.497146	3.30144	0.00096191	0.0276783
i2_LQ_LWC_c7614/f1p8/2319	40.6961	1.84131	0.596775	3.08543	0.00203258	0.0461374
i2_HQ_LWC_c128413/f119p8/2167	513.452	-1.09208	0.318519	-3.42861	0.000606684	0.0200061
i2_LQ_LWC_c76663/f1p4/2462	25.1562	-3.25253	1.05243	-3.0905	0.00199819	0.0456492
i2_LQ_LWC_c19560/f1p3/2089	226.139	1.35996	0.299443	4.54164	5.58174e-06	0.000510094
i2_LQ_LWC_c77162/f1p0/2104	48.3507	-2.50963	0.812292	-3.08956	0.0020045	0.0457507
i2_LQ_LWC_c7720/f1p0/2254	52.3362	1.96619	0.593221	3.31443	0.000918288	0.0267862
i0_LQ_LWC_c2181/f1p7/843	1789.47	1.0952	0.30846	3.55054	0.000384435	0.0141996
i2_LQ_LWC_c7872/f15p2/2851	830.321	-1.14334	0.330907	-3.45517	0.000549938	0.0185443
i2_HQ_LWC_c59367/f7p3/2304	119.124	8.42859	2.02947	4.1531	3.27997e-05	0.00213154
i2_LQ_LWC_c81803/f1p19/2350	17.0995	34.8384	4.85809	7.17122	7.43315e-13	4.01565e-10
i2_LQ_LWC_c82067/f1p1/2867	111.606	2.4701	0.5169	4.77868	1.76452e-06	0.000192662
i2_HQ_LWC_c3814/f12p3/2402	166.798	-1.13459	0.280657	-4.04262	5.28569e-05	0.00308342
i2_LQ_LWC_c82231/f1p2/2796	13.8921	-6.25105	1.40584	-4.44649	8.72862e-06	0.000739813
i2_LQ_LWC_c82322/f1p2/3077	29.264	8.44494	2.6138	3.2309	0.001234	0.0327067
i2_LQ_LWC_c82511/f1p3/2138	24.215	22.5372	4.78698	4.70802	2.50129e-06	0.000259606
i1_LQ_LWC_c12519/f1p4/1602	1100.39	1.66598	0.333974	4.98836	6.08939e-07	7.86519e-05
i2_LQ_LWC_c83083/f1p6/3004	34.5741	-7.36004	1.93842	-3.79692	0.000146504	0.00677726
i2_LQ_LWC_c83145/f1p0/2092	154.061	-4.02366	1.24902	-3.22146	0.00127541	0.0335573
i2_HQ_LWC_c105997/f3p8/2633	107.181	22.6606	2.86836	7.90018	2.78498e-15	2.43693e-12
i1_LQ_LWC_c36510/f1p3/1426	41.4817	9.50123	3.04663	3.11861	0.00181709	0.0428834
i2_LQ_LWC_c31895/f1p5/2472	42.8383	9.3745	2.44427	3.8353	0.00012541	0.00610129
i2_LQ_LWC_c83562/f1p15/2234	24.8678	-6.79572	2.2104	-3.07443	0.00210903	0.0474504
i2_LQ_LWC_c83881/f1p2/2737	188.454	1.28712	0.418412	3.0762	0.0020966	0.0472798
i2_HQ_LWC_c1770/f27p1/2539	515.81	-1.16164	0.292578	-3.97037	7.17612e-05	0.0039454
i1_LQ_LWC_c22278/f1p1/1833	382.902	1.11159	0.356756	3.11583	0.00183431	0.0430207
i2_LQ_LWC_c84366/f2p0/2402	1257.56	1.24638	0.240808	5.17582	2.26908e-07	3.41335e-05
i2_LQ_LWC_c84491/f1p69/2167	832.002	-2.15214	0.618884	-3.47744	0.000506221	0.0174819
i2_HQ_LWC_c116284/f4p6/2089	333.571	-1.09769	0.204161	-5.37659	7.59109e-08	1.28856e-05
i2_LQ_LWC_c46916/f1p0/2633	60.7539	1.79342	0.516755	3.47053	0.000519429	0.0178389
i2_HQ_LWC_c6095/f2p1/2801	307.621	-1.09609	0.347515	-3.15408	0.00161006	0.0394744
i2_LQ_LWC_c84985/f1p1/2932	47.7934	1.45429	0.335235	4.33812	1.43704e-05	0.00110122
i0_LQ_LWC_c312/f1p0/685	22.9627	1.47277	0.475066	3.10012	0.00193439	0.0447091
i2_LQ_LWC_c85226/f1p1/2826	54.8385	-8.31017	2.00332	-4.1482	3.35094e-05	0.00216632
i2_LQ_LWC_c85584/f1p2/2168	20.6838	-6.34798	1.99475	-3.18235	0.00146085	0.0368785
i2_LQ_LWC_c85610/f1p0/2212	44.1906	1.51234	0.332149	4.5532	5.2837e-06	0.000488483
i2_LQ_LWC_c85722/f1p30/2126	48.6901	8.59952	2.78612	3.08656	0.0020249	0.0460135
i2_LQ_LWC_c85821/f1p0/2812	36.7487	-1.11682	0.303554	-3.67914	0.000234022	0.0096349
i2_LQ_LWC_c54908/f1p3/2306	13.6989	4.94638	1.14094	4.33537	1.45515e-05	0.00111062
i2_HQ_LWC_c54076/f2p3/2126	311.724	1.19387	0.379056	3.1496	0.00163495	0.0398721
i2_HQ_LWC_c77270/f16p1/2821	344.211	-1.27659	0.382783	-3.33501	0.00085296	0.0253793
i2_LQ_LWC_c86215/f1p2/2885	3374.18	1.97566	0.411555	4.80046	1.58301e-06	0.00017625
i1_LQ_LWC_c40680/f1p0/1819	24.3198	8.61805	2.69481	3.19802	0.00138377	0.0356571
i2_LQ_LWC_c8694/f1p2/2761	69.6719	-1.26039	0.373345	-3.37593	0.000735661	0.0228751
i2_LQ_LWC_c67702/f1p2/2544	85.1853	-2.70681	0.802403	-3.37338	0.000742526	0.0230441
i5_HQ_LWC_c1854/f2p0/5852	146.273	-1.78056	0.449009	-3.96553	7.32333e-05	0.00400507
i2_HQ_LWC_c46641/f2p1/2132	8.41626	6.96495	2.16394	3.21864	0.00128799	0.033806
i2_LQ_LWC_c87373/f1p0/2668	44.246	2.36792	0.679708	3.48372	0.000494488	0.0172493
i2_LQ_LWC_c87522/f1p0/2544	61.541	-1.16527	0.306428	-3.80275	0.000143098	0.00666437
i2_LQ_LWC_c87759/f1p3/2252	127.14	-1.21655	0.251627	-4.83473	1.33325e-06	0.000153107
i1_LQ_LWC_c25000/f1p0/1885	229.617	1.59677	0.492034	3.24525	0.00117347	0.0316976
i1_HQ_LWC_c1981/f5p0/1801	63.1553	-6.15732	1.96196	-3.13836	0.00169899	0.041034
i2_LQ_LWC_c88765/f1p0/2832	63.0189	1.36121	0.429951	3.16597	0.00154567	0.0383958
i2_HQ_LWC_c2068/f3p2/2706	216.752	-1.11608	0.351792	-3.17255	0.00151107	0.0378541
i2_LQ_LWC_c6973/f1p1/2143	98.6715	-1.32298	0.363455	-3.64001	0.000272627	0.0108643
i2_HQ_LWC_c127353/f22p8/2760	313.511	-1.05866	0.261081	-4.0549	5.01556e-05	0.00296481
i2_HQ_LWC_c2634/f10p4/2808	293.534	-1.61148	0.27445	-5.87167	4.3144e-09	1.02306e-06
i2_LQ_LWC_c89240/f1p3/2331	106.537	1.15294	0.305081	3.77911	0.000157388	0.00712686
i2_LQ_LWC_c8933/f1p13/2954	10.6153	-2.76779	0.855823	-3.23407	0.00122039	0.0324153
i2_LQ_LWC_c89488/f1p6/2832	410.942	1.04053	0.312898	3.32546	0.000882729	0.0260901
i2_LQ_LWC_c89495/f1p5/2521	37.7738	1.4275	0.443498	3.21873	0.00128758	0.033806
i2_LQ_LWC_c89647/f1p0/2184	119.66	1.34334	0.354941	3.78467	0.000153911	0.00700516
i2_LQ_LWC_c27992/f1p2/2067	10.6737	-6.26298	1.96409	-3.18875	0.00142892	0.0364127
i2_LQ_LWC_c3775/f1p2/2803	146.085	1.18392	0.262512	4.50999	6.48313e-06	0.000573757
i1_LQ_LWC_c6618/f4p0/1876	407.889	1.17387	0.369214	3.17937	0.00147594	0.0371387
i1_HQ_LWC_c2540/f3p1/1940	77.681	-3.86862	0.990881	-3.90422	9.45289e-05	0.004894
i2_LQ_LWC_c93447/f1p2/2061	22.5603	-7.58539	2.36134	-3.21232	0.00131667	0.0343555
i1_HQ_LWC_c28044/f8p0/1848	302.262	2.26651	0.522249	4.3399	1.42551e-05	0.00109471
i1_LQ_LWC_c17921/f1p1/2011	983.33	2.44692	0.631911	3.87226	0.000107831	0.00542446
i2_HQ_LWC_c91833/f5p4/2066	878.743	2.79245	0.546366	5.11094	3.20554e-07	4.52615e-05
i2_LQ_LWC_c17111/f5p4/2226	1850	3.28226	0.442105	7.42416	1.13499e-13	7.19523e-11
i2_LQ_LWC_c93661/f1p0/2027	459.825	-1.27852	0.300861	-4.24953	2.14219e-05	0.00151058
i2_LQ_LWC_c94003/f1p1/2016	1449.35	1.10026	0.301725	3.64655	0.000265783	0.0106394
i2_HQ_LWC_c56904/f2p1/2047	42.9263	8.62002	2.68219	3.2138	0.00130991	0.0342224
i1_HQ_LWC_c40305/f122p0/1873	3309.8	1.4939	0.376002	3.97312	7.09379e-05	0.00392096
i2_HQ_LWC_c9655/f5p0/2317	1804.97	-1.37454	0.439857	-3.12496	0.00177829	0.0423111
i2_HQ_LWC_c78353/f12p0/2213	92.3428	1.78384	0.528275	3.37672	0.000733552	0.0228438
i2_LQ_LWC_c94775/f1p11/3002	133.071	1.25077	0.307509	4.06743	4.75345e-05	0.00285055
i1_HQ_LWC_c8746/f2p0/1919	76.2135	9.21852	2.4379	3.78133	0.000155993	0.00707672
i1_HQ_LWC_c14812/f20p0/1973	1118.09	-1.58363	0.236175	-6.70531	2.0098e-11	8.10798e-09
i2_HQ_LWC_c97341/f76p8/2067	1562.45	-1.54918	0.23354	-6.63349	3.27838e-11	1.28098e-08
i1_HQ_LWC_c27650/f8p0/1978	288.624	-1.50503	0.312226	-4.82031	1.43332e-06	0.0001622
i1_LQ_LWC_c34982/f1p0/1627	3763.59	2.4407	0.45203	5.39942	6.68581e-08	1.15061e-05
i2_HQ_LWC_c7301/f4p6/2302	10602.4	2.11636	0.446309	4.74192	2.11705e-06	0.000226378
i2_LQ_LWC_c32594/f1p6/2084	2518.17	2.46172	0.404734	6.08231	1.18462e-09	3.24216e-07
i2_LQ_LWC_c74931/f1p5/2240	2319.55	2.47766	0.554394	4.46912	7.85406e-06	0.000676767
i2_LQ_LWC_c95047/f1p5/2082	431.325	2.0877	0.627215	3.32853	0.000873067	0.025866
i1_HQ_LWC_c1572/f11p0/1996	63.9311	24.8703	4.85719	5.12031	3.05033e-07	4.32666e-05
i2_LQ_LWC_c95077/f1p3/2085	15.2118	-6.08734	1.68817	-3.60589	0.000311085	0.0119968
i1_LQ_LWC_c41177/f1p0/1813	31.5639	-8.70031	2.80514	-3.10156	0.00192502	0.0445588
i2_LQ_LWC_c95779/f1p3/2064	57.0216	-1.4003	0.319913	-4.37711	1.20262e-05	0.000956661
i2_LQ_LWC_c95874/f1p3/2062	21.5243	-2.47095	0.649561	-3.80403	0.00014236	0.00666293
i2_LQ_LWC_c96549/f46p16/2880	298.875	-1.10987	0.287002	-3.86712	0.000110126	0.00550869
i3_HQ_LWC_c10791/f2p0/3264	51.267	-1.25485	0.300147	-4.18077	2.90521e-05	0.00192833
i3_HQ_LWC_c12506/f2p112/3652	218.6	-1.29597	0.325761	-3.97829	6.94134e-05	0.00385729
i3_HQ_LWC_c17581/f4p3/3408	48.0823	-2.49062	0.661902	-3.76281	0.000168012	0.0074986
i3_HQ_LWC_c18269/f2p0/3765	190.267	-1.77825	0.416918	-4.26521	1.99712e-05	0.00142615
i3_HQ_LWC_c2096/f4p0/3393	361.552	-1.09103	0.222233	-4.90941	9.13503e-07	0.000111672
i3_HQ_LWC_c22541/f2p10/3829	27.6072	-1.2621	0.378722	-3.33253	0.000860607	0.0255578
i3_HQ_LWC_c2304/f2p1/3777	24.5808	-5.84063	1.1909	-4.9044	9.37135e-07	0.000113714
i3_HQ_LWC_c2504/f3p0/3370	226.479	-1.18036	0.381939	-3.09044	0.00199858	0.0456492
i3_HQ_LWC_c2690/f3p0/3158	121.941	-1.32871	0.253483	-5.2418	1.59014e-07	2.49471e-05
i3_HQ_LWC_c31545/f17p3/3425	127.84	-1.17683	0.284431	-4.13749	3.5112e-05	0.00223504
i3_HQ_LWC_c31616/f15p0/3449	670.968	-1.28014	0.307187	-4.16729	3.08247e-05	0.00202009
i2_HQ_LWC_c2537/f7p7/2989	311.129	-1.0646	0.335205	-3.17596	0.0014934	0.0374718
i3_HQ_LWC_c33841/f3p0/3326	316.984	-1.47854	0.430947	-3.4309	0.00060158	0.0199117
i3_HQ_LWC_c41986/f69p0/3328	906.765	-2.62958	0.539754	-4.87181	1.1058e-06	0.000130608
i3_HQ_LWC_c42759/f3p0/3175	41.2047	-8.57602	1.98326	-4.3242	1.53086e-05	0.00114588
i3_HQ_LWC_c44542/f9p0/3683	121.485	-1.19471	0.342088	-3.49239	0.000478711	0.0168408
i3_HQ_LWC_c5743/f2p0/3163	25.6216	-7.66756	1.71956	-4.45902	8.23362e-06	0.000705559
i3_HQ_LWC_c7451/f2p11/3542	113.106	-1.21284	0.313458	-3.86924	0.000109177	0.00547005
i3_LQ_LWC_c10042/f1p2/3516	541.817	1.07456	0.223175	4.8149	1.47273e-06	0.000166357
i3_LQ_LWC_c10120/f1p1/3651	368.244	1.35295	0.277147	4.88171	1.05169e-06	0.000125169
i2_LQ_LWC_c105086/f1p4/2703	151.492	-10.0776	1.70348	-5.9159	3.30064e-09	7.97894e-07
i3_LQ_LWC_c10384/f1p38/3719	62.4837	1.11049	0.341013	3.25644	0.00112818	0.03095
i3_LQ_LWC_c10883/f1p2/3951	673.984	-1.03494	0.295079	-3.50733	0.000452623	0.0161611
i3_HQ_LWC_c1645/f8p3/3824	101.161	-1.36015	0.372441	-3.65198	0.000260229	0.0104575
i2_LQ_LWC_c114284/f1p3/2027	1825.56	1.0114	0.305152	3.31441	0.000918355	0.0267862
i3_LQ_LWC_c11966/f1p20/3305	13.7643	-5.99897	1.88378	-3.18453	0.0014499	0.0367015
i3_HQ_LWC_c1570/f9p0/3738	78.0331	-4.72993	1.40354	-3.37	0.000751689	0.0232224
i3_LQ_LWC_c12146/f1p0/3625	11.3231	-5.15908	1.34478	-3.83638	0.000124861	0.00608411
i2_LQ_LWC_c109274/f1p0/2974	12.3933	6.65387	1.73087	3.84423	0.00012093	0.00595325
i3_HQ_LWC_c3606/f3p125/3365	24.339	7.90561	1.95436	4.04512	5.22974e-05	0.00305365
i3_LQ_LWC_c12536/f1p0/3772	50.4622	-2.25265	0.445498	-5.05649	4.27043e-07	5.76759e-05
i3_LQ_LWC_c12718/f1p18/3704	36.7504	1.99771	0.645956	3.09265	0.00198378	0.045428
i3_LQ_LWC_c13081/f1p5/3267	61.5354	-1.19235	0.273933	-4.35271	1.34464e-05	0.00104948
i3_HQ_LWC_c31880/f3p0/3096	35.6693	-2.57391	0.820413	-3.13734	0.00170489	0.0410989
i1_LQ_LWC_c15064/f1p0/1655	163.75	-24.7055	3.42391	-7.2156	5.36984e-13	2.95232e-10
i2_LQ_LWC_c41668/f1p22/1915	85.5753	40.2011	4.71011	8.53508	1.40058e-17	1.55382e-14
i3_LQ_LWC_c13397/f5p0/3343	273.731	1.18656	0.384931	3.08253	0.00205246	0.0465062
i2_LQ_LWC_c27966/f1p1/2143	216.947	1.13794	0.26039	4.37013	1.24175e-05	0.000979037
i3_HQ_LWC_c33655/f4p2/3297	20.2091	-6.11146	1.82129	-3.35556	0.00079205	0.024086
i3_LQ_LWC_c14075/f1p0/3080	130.613	1.68161	0.440068	3.82125	0.000132779	0.00636743
i2_HQ_LWC_c127292/f3p4/2918	14.1203	-6.3854	1.79785	-3.55169	0.000382762	0.0141463
i2_HQ_LWC_c60132/f22p2/3001	63.3958	-3.72163	0.940295	-3.95793	7.56011e-05	0.0041273
i3_LQ_LWC_c14317/f1p3/3026	6910.45	2.07039	0.227917	9.08395	1.04702e-19	1.54877e-16
i3_LQ_LWC_c14683/f1p0/3020	13.4145	4.32989	1.30465	3.3188	0.000904043	0.0264932
i2_LQ_LWC_c23124/f1p3/2985	26.2565	-2.13614	0.463666	-4.60708	4.08373e-06	0.000393959
i2_LQ_LWC_c27838/f1p1/2085	295.59	-1.40686	0.405352	-3.4707	0.000519098	0.0178374
i0_HQ_LWC_c251/f2p0/440	112.041	9.7253	1.76946	5.4962	3.88052e-08	7.04928e-06
i3_HQ_LWC_c37452/f2p0/3216	10.033	-6.90671	2.02825	-3.40525	0.000661032	0.0212347
i1_LQ_LWC_c8125/f1p7/1697	166.394	1.12151	0.335457	3.34324	0.000828065	0.0248768
i2_HQ_LWC_c1973/f15p17/2845	940.586	-1.20703	0.161975	-7.45195	9.19699e-14	5.95189e-11
i2_LQ_LWC_c89430/f1p2/2878	16.6402	-20.8793	4.85942	-4.29666	1.73392e-05	0.00126733
i3_LQ_LWC_c18131/f1p0/3341	6.33782	-5.93678	1.6147	-3.67671	0.000236264	0.00971433
i3_LQ_LWC_c18517/f1p0/3550	50.7267	1.70912	0.432564	3.95113	7.77818e-05	0.00421671
i3_LQ_LWC_c18567/f1p3/3215	120.547	1.12993	0.342268	3.30131	0.00096236	0.0276783
i3_LQ_LWC_c18943/f1p1/3127	55.1326	-1.66101	0.525442	-3.16117	0.00157137	0.0387859
i3_LQ_LWC_c18992/f1p1/3898	107.804	-1.26092	0.295569	-4.26607	1.98948e-05	0.00142561
i3_LQ_LWC_c18993/f1p19/3156	350.039	1.7743	0.344667	5.14786	2.63477e-07	3.85675e-05
i1_LQ_LWC_c18898/f1p0/1937	959.558	1.23203	0.329309	3.74126	0.000183099	0.00800519
i3_LQ_LWC_c19302/f1p0/3876	39.7893	2.27268	0.660193	3.44245	0.000576475	0.0192449
i4_HQ_LWC_c13790/f2p2/4998	14.0834	-6.21985	1.58586	-3.92206	8.77958e-05	0.00459906
i3_LQ_LWC_c19769/f1p0/3634	57.9352	-1.79017	0.315018	-5.68275	1.32549e-08	2.76339e-06
i2_HQ_LWC_c117433/f5p2/2406	520.267	-1.04269	0.273622	-3.81069	0.000138579	0.00652915
i2_HQ_LWC_c6904/f3p4/2862	22.315	7.57507	2.28862	3.30989	0.000933313	0.02707
i3_LQ_LWC_c20568/f1p0/3135	8.50012	-6.3539	1.67789	-3.78684	0.000152578	0.00699442
i3_HQ_LWC_c2700/f2p7/3512	44.5388	2.41704	0.454707	5.31561	1.06303e-07	1.73796e-05
i3_LQ_LWC_c4491/f1p3/3617	10.4388	-6.36297	1.87351	-3.39628	0.000683092	0.0218193
i3_LQ_LWC_c21326/f1p7/3428	13.3517	-6.84129	1.44625	-4.73036	2.24126e-06	0.000236405
i3_LQ_LWC_c10527/f1p6/3543	73.5255	1.60641	0.310961	5.16597	2.3919e-07	3.56486e-05
i2_LQ_LWC_c12307/f1p0/2958	45.5139	-8.79894	2.0861	-4.21788	2.46606e-05	0.00169295
i3_LQ_LWC_c22451/f1p0/3299	75.5032	1.42417	0.310662	4.5843	4.5551e-06	0.000427075
i2_LQ_LWC_c67305/f1p1/2605	99.7439	1.38609	0.440589	3.14599	0.00165524	0.0402015
i1_HQ_LWC_c10945/f2p0/1810	12373.9	1.28527	0.208235	6.17218	6.73548e-10	1.93729e-07
i3_HQ_LWC_c2043/f4p0/3631	318.872	-1.11053	0.351564	-3.15883	0.00158404	0.038975
i2_HQ_LWC_c80054/f7p5/2775	590.994	-25.6622	2.50348	-10.2506	1.1759e-24	4.05862e-21
i3_LQ_LWC_c23360/f1p11/3425	29.2647	-1.95763	0.424199	-4.61489	3.93302e-06	0.000381196
i2_LQ_LWC_c21787/f1p9/1885	84.6541	1.49525	0.475675	3.14343	0.00166981	0.0405078
i1_LQ_LWC_c40720/f1p0/1949	144.342	1.58212	0.454886	3.47807	0.000505044	0.017459
i2_LQ_LWC_c4127/f1p2/2421	73.4373	2.49526	0.76415	3.26541	0.00109306	0.0303028
i3_LQ_LWC_c23751/f1p0/3345	16.0628	-7.24026	1.99079	-3.63687	0.000275971	0.0109765
i3_LQ_LWC_c23896/f1p2/3904	55.0546	-1.16294	0.355875	-3.26785	0.00108368	0.0301275
i3_LQ_LWC_c24052/f1p0/3418	19.5285	-1.46428	0.464919	-3.14954	0.00163526	0.0398721
i3_LQ_LWC_c24105/f1p0/3255	15.0527	-6.3771	2.05919	-3.0969	0.00195559	0.0450481
i2_LQ_LWC_c84380/f1p3/2580	20.0882	38.4607	3.97568	9.67401	3.88819e-22	8.32971e-19
i3_LQ_LWC_c24884/f1p1/3335	20.8918	-1.85451	0.491666	-3.77188	0.00016202	0.00729405
i3_LQ_LWC_c25107/f1p0/3201	33.3978	1.87831	0.487456	3.8533	0.000116535	0.00577811
i3_LQ_LWC_c25577/f1p0/3921	152.198	-1.33715	0.417252	-3.20466	0.00135224	0.0350751
i2_HQ_LWC_c36017/f2p0/2949	27.3165	-5.54561	1.73974	-3.18761	0.00143454	0.0364663
i2_HQ_LWC_c31199/f8p2/2743	186.588	-1.65117	0.499864	-3.30324	0.000955755	0.0275407
i3_LQ_LWC_c26282/f2p0/3135	44.6579	1.97528	0.552356	3.57611	0.000348746	0.0131631
i3_HQ_LWC_c17510/f5p3/3641	246.566	-1.30756	0.33236	-3.93417	8.34847e-05	0.00444824
i3_LQ_LWC_c26347/f1p0/3310	162.577	2.17449	0.407121	5.34115	9.23607e-08	1.53425e-05
i1_LQ_LWC_c4484/f1p0/1904	23.4918	8.66747	2.09969	4.12797	3.65986e-05	0.00231355
i2_LQ_LWC_c106719/f1p3/2998	73.2447	9.19553	2.07495	4.43168	9.35008e-06	0.000778676
i3_LQ_LWC_c27013/f1p0/3240	6.35815	-5.45659	1.72887	-3.15615	0.00159866	0.0392258
i1_LQ_LWC_c12657/f1p1/1964	19.0684	-3.11161	0.821991	-3.78545	0.000153432	0.00699442
i3_LQ_LWC_c27227/f1p3/3188	20.548	-2.01579	0.646742	-3.11685	0.00182797	0.0430033
i3_LQ_LWC_c28255/f1p0/3679	458.959	1.14015	0.3247	3.5114	0.000445747	0.0159798
i3_LQ_LWC_c28518/f1p9/3742	173.902	1.06857	0.321731	3.32131	0.000895962	0.0263558
i3_LQ_LWC_c28544/f1p0/3987	104.444	1.06625	0.260702	4.08992	4.31529e-05	0.00264656
i3_HQ_LWC_c32007/f19p0/3190	18.6888	31.6921	4.85958	6.52157	6.95742e-11	2.51305e-08
i3_HQ_LWC_c31698/f6p7/3159	229.27	-1.13523	0.251563	-4.5127	6.40074e-06	0.000569864
i2_HQ_LWC_c127248/f12p2/2942	120.399	-1.28476	0.382485	-3.35897	0.000782326	0.0238971
i2_HQ_LWC_c39383/f3p0/3021	241.367	23.9005	4.2499	5.62378	1.86824e-08	3.7203e-06
i3_LQ_LWC_c29781/f1p0/3147	45.1206	4.37139	1.2652	3.45511	0.000550077	0.0185443
i3_LQ_LWC_c29961/f1p0/3080	165.167	1.68378	0.410678	4.10001	4.1313e-05	0.00255898
i2_LQ_LWC_c37453/f2p0/2718	10.4004	-6.44852	1.98436	-3.24968	0.00115534	0.0314173
i2_HQ_LWC_c7144/f2p4/2942	243.672	-2.62135	0.790488	-3.31612	0.000912771	0.026686
i2_LQ_LWC_c33631/f1p0/2275	15.0356	7.8059	2.36768	3.29686	0.00097773	0.0279795
i2_LQ_LWC_c48395/f1p1/2319	46.3937	1.36196	0.404283	3.36883	0.000754877	0.0232515
i1_LQ_LWC_c34459/f1p0/1825	148.458	1.34731	0.278225	4.8425	1.28218e-06	0.000148339
i3_HQ_LWC_c2109/f7p8/3465	112.289	-1.06947	0.342442	-3.12307	0.00178977	0.0424562
i3_LQ_LWC_c3089/f1p0/3157	9.36658	-5.97262	1.86926	-3.19518	0.00139742	0.035875
i3_HQ_LWC_c15475/f3p0/3914	570.965	-1.07593	0.310833	-3.46143	0.000537311	0.0182912
i3_LQ_LWC_c30942/f1p0/3028	371.39	-1.35058	0.426029	-3.17016	0.00152356	0.0380443
i3_LQ_LWC_c30978/f1p0/3029	8.33054	-2.88891	0.91957	-3.14159	0.00168031	0.0406831
i3_LQ_LWC_c3116/f1p15/3252	90.5894	-1.29403	0.378894	-3.41528	0.000637163	0.0206926
i2_LQ_LWC_c103199/f1p4/2887	38.3628	8.23208	2.00252	4.11086	3.94187e-05	0.00246375
i3_LQ_LWC_c33937/f4p2/3362	167.397	-1.56228	0.383573	-4.07297	4.64166e-05	0.00280791
i3_HQ_LWC_c15321/f15p0/3350	179.112	-10.6444	2.7303	-3.89863	9.67371e-05	0.00499583
i3_LQ_LWC_c34094/f1p2/3733	93.5198	1.33198	0.21151	6.29749	3.02498e-10	9.58843e-08
i3_LQ_LWC_c34285/f1p13/3434	24.6568	-5.61311	1.77024	-3.17083	0.00152006	0.0380027
i1_LQ_LWC_c9414/f1p7/1692	209.601	1.1216	0.295083	3.80098	0.000144124	0.00669709
i1_LQ_LWC_c14382/f1p22/1348	57.3984	3.43787	1.11925	3.07157	0.00212935	0.0477408
i2_LQ_LWC_c23073/f1p2/2487	32.9353	38.2679	3.45033	11.0911	1.38586e-28	8.60993e-25
i3_LQ_LWC_c3447/f1p4/3472	71.3881	1.23371	0.348105	3.54407	0.000394007	0.0144843
i2_LQ_LWC_c8180/f1p3/2855	176.044	-1.44218	0.315898	-4.56532	4.98727e-06	0.000463839
i3_LQ_LWC_c3450/f1p3/3645	32.5845	-3.14742	0.931504	-3.37885	0.00072789	0.022713
i3_LQ_LWC_c34681/f1p1/3545	11.6719	-7.12115	2.0008	-3.55914	0.000372064	0.0138084
i2_HQ_LWC_c34265/f2p2/2390	62.8965	1.09789	0.337155	3.25635	0.00112856	0.03095
i3_HQ_LWC_c17759/f2p0/3622	337.743	1.25925	0.328418	3.83429	0.00012593	0.00612078
i3_LQ_LWC_c7417/f1p3/3138	35.6211	-8.61144	1.98958	-4.32827	1.50283e-05	0.00113446
i3_LQ_LWC_c34988/f1p0/3171	35.2454	3.18089	0.978067	3.25222	0.00114508	0.0312293
i3_LQ_LWC_c34996/f1p6/3533	82.3325	1.2498	0.349752	3.57341	0.000352367	0.0132435
i3_LQ_LWC_c35057/f1p0/3756	1525.8	1.33302	0.231903	5.74818	9.02082e-09	1.97337e-06
i3_LQ_LWC_c35135/f1p0/3399	128.086	-1.22908	0.320815	-3.83112	0.00012756	0.00618167
i3_LQ_LWC_c30575/f1p0/3658	220.42	-1.6322	0.394777	-4.13448	3.55753e-05	0.00225991
i3_HQ_LWC_c1594/f10p0/3563	77.3464	-9.65777	2.53111	-3.81563	0.000135837	0.00645686
i3_LQ_LWC_c36077/f1p0/3798	45.6791	-2.38738	0.465316	-5.13066	2.88731e-07	4.16824e-05
i3_HQ_LWC_c31634/f4p0/3266	97.2357	-25.7653	4.85698	-5.3048	1.12797e-07	1.81547e-05
i3_LQ_LWC_c36350/f1p22/3588	29.8414	-7.61202	2.3851	-3.19149	0.00141542	0.0362024
i3_LQ_LWC_c36403/f1p14/3444	47.941	1.20712	0.274772	4.39318	1.11704e-05	0.000908355
i3_LQ_LWC_c2211/f3p0/3600	22.1039	-7.65277	2.25595	-3.39226	0.000693191	0.0219959
i3_LQ_LWC_c3642/f1p7/3718	49.1631	-1.48138	0.469811	-3.15315	0.0016152	0.039552
i3_LQ_LWC_c14382/f1p22/3084	76.3323	-1.57505	0.4851	-3.24685	0.0011669	0.0316023
i3_LQ_LWC_c3660/f1p7/3379	24.1841	-1.55821	0.456444	-3.41381	0.000640621	0.0207632
i3_LQ_LWC_c36719/f1p11/3294	34.1764	-8.36426	1.84484	-4.53388	5.79113e-06	0.000526772
i3_LQ_LWC_c36754/f1p1/3197	25.1229	-1.99842	0.641767	-3.11393	0.00184614	0.0431652
i3_HQ_LWC_c9555/f2p0/3525	43.0617	-20.1771	2.43687	-8.27992	1.23253e-16	1.23506e-13
i3_LQ_LWC_c36880/f1p0/3627	40.9837	-1.93732	0.45993	-4.21221	2.52888e-05	0.0017284
i3_LQ_LWC_c36966/f1p0/3262	45.919	-1.57616	0.474482	-3.32185	0.00089422	0.0263295
i2_LQ_LWC_c6810/f1p12/2366	1203.64	-27.686	3.09251	-8.95261	3.47189e-19	4.68908e-16
i3_LQ_LWC_c37127/f1p5/3580	34.2495	-9.01073	2.65515	-3.39368	0.000689597	0.0219368
i3_HQ_LWC_c33369/f4p19/3533	213.75	-5.59271	1.59776	-3.50035	0.000464655	0.0164609
i3_HQ_LWC_c42218/f118p7/3593	55.8752	-23.4654	2.28882	-10.2522	1.15706e-24	4.05862e-21
i2_LQ_LWC_c65170/f1p17/3096	77.8204	-1.63982	0.500578	-3.27586	0.00105341	0.0294666
i1_LQ_LWC_c14291/f1p6/1118	342.313	1.36453	0.425828	3.20441	0.00135339	0.0350751
i3_LQ_LWC_c37005/f1p4/3217	25.5314	1.96093	0.496801	3.94712	7.90984e-05	0.00425836
i3_HQ_LWC_c15344/f10p7/3395	19.4287	-3.0425	0.953449	-3.19105	0.00141758	0.036228
i3_LQ_LWC_c37844/f1p2/3181	16.5463	-4.74711	1.36736	-3.47175	0.000517085	0.0177781
i2_HQ_LWC_c128984/f4p0/2657	37.3573	39.5719	4.64481	8.51959	1.60124e-17	1.74527e-14
i3_LQ_LWC_c3811/f1p2/3241	84.4895	1.3023	0.303227	4.29481	1.74843e-05	0.00127643
i2_HQ_LWC_c127702/f3p10/2895	1348.67	1.24572	0.306056	4.07025	4.69623e-05	0.00282716
i2_LQ_LWC_c33467/f1p5/2552	436.767	1.53539	0.400169	3.83686	0.000124619	0.00607709
i3_LQ_LWC_c40350/f1p0/3061	182.72	-1.11112	0.32279	-3.44225	0.000576891	0.0192484
i3_LQ_LWC_c40444/f1p0/3031	61.006	-1.12709	0.304213	-3.70495	0.000211433	0.00887547
i3_HQ_LWC_c41373/f30p0/3267	193.27	-1.6595	0.471652	-3.51849	0.00043401	0.015604
i1_LQ_LWC_c36648/f1p0/1774	45.7853	3.24999	1.0324	3.14799	0.00164398	0.0399748
i1_HQ_LWC_c37547/f2p7/1137	222.331	1.17747	0.188998	6.23005	4.6629e-10	1.40627e-07
i2_HQ_LWC_c127274/f13p11/2910	36.701	-7.37177	1.73242	-4.25519	2.08871e-05	0.00148643
i3_LQ_LWC_c41017/f1p0/3269	27.5734	-7.14539	2.00508	-3.56364	0.000365745	0.0136227
i3_HQ_LWC_c2591/f4p2/3227	9.62237	-6.32256	2.06192	-3.06634	0.00216694	0.0483569
i3_HQ_LWC_c30953/f3p0/3817	16.3154	-5.23051	1.54524	-3.38492	0.000711986	0.0224131
i3_HQ_LWC_c1998/f6p0/3729	37.5806	-4.18553	1.35832	-3.0814	0.00206028	0.0466128
i3_LQ_LWC_c41480/f36p2/3443	416.645	-2.98023	0.882851	-3.37569	0.000736318	0.022884
i3_LQ_LWC_c43020/f1p0/3233	76.5009	-9.23648	2.8541	-3.23621	0.00121127	0.0322866
i2_HQ_LWC_c127141/f17p30/2507	114.199	-21.6702	3.30024	-6.56625	5.15983e-11	1.94282e-08
i3_HQ_LWC_c15672/f3p0/3096	16.2994	23.0776	4.85856	4.74989	2.03526e-06	0.000218384
i2_LQ_LWC_c107937/f1p27/2725	26.0621	9.16857	2.91793	3.14215	0.00167709	0.0406231
i1_LQ_LWC_c21912/f1p6/1548	27.1641	1.71457	0.451004	3.80167	0.000143726	0.00668858
i2_HQ_LWC_c79756/f16p0/2968	650.93	8.83158	2.56161	3.44767	0.000565444	0.0189683
i3_LQ_LWC_c11131/f1p0/3256	790.267	-11.4784	2.46085	-4.6644	3.09526e-06	0.000309661
i3_LQ_LWC_c43111/f1p0/3272	7.96895	-6.049	1.72972	-3.4971	0.000470349	0.0165936
i2_LQ_LWC_c78373/f4p33/2996	10.1936	36.8319	4.85885	7.58038	3.44538e-14	2.41278e-11
i3_LQ_LWC_c43539/f1p0/3073	20.9025	-7.48407	2.34444	-3.19226	0.00141164	0.0361356
i3_HQ_LWC_c31582/f8p0/3295	106.737	-1.09983	0.325061	-3.38345	0.000715819	0.0224832
i3_LQ_LWC_c43720/f1p0/3065	344.486	-1.29634	0.208799	-6.20853	5.34841e-10	1.58986e-07
i3_LQ_LWC_c9252/f1p6/3757	64.2935	-1.42741	0.369667	-3.86133	0.000112773	0.00562751
i2_LQ_LWC_c24079/f1p5/3213	78.4087	-38.6301	4.07917	-9.47007	2.79655e-21	5.11003e-18
i3_HQ_LWC_c41835/f24p0/3686	138.38	-1.2929	0.274754	-4.70564	2.53066e-06	0.000262037
i3_LQ_LWC_c43837/f1p0/3395	220.841	-1.09225	0.350446	-3.11674	0.00182864	0.0430033
i3_LQ_LWC_c26647/f1p0/3207	20.255	-3.29849	0.98229	-3.35796	0.00078519	0.0239595
i3_LQ_LWC_c44708/f1p0/3049	13.5832	-2.66228	0.634517	-4.19576	2.71958e-05	0.00183488
i3_HQ_LWC_c41458/f2p0/3165	35.164	-7.29646	1.66308	-4.38731	1.14763e-05	0.000926895
i2_HQ_LWC_c96110/f5p5/3035	89.2371	-2.14834	0.694546	-3.09317	0.00198034	0.0453827
i3_LQ_LWC_c44759/f1p0/3045	110.156	4.6756	1.16679	4.00724	6.14333e-05	0.00349832
i2_LQ_LWC_c69068/f1p5/3064	22.8356	-2.69225	0.667643	-4.03247	5.51944e-05	0.0031928
i3_LQ_LWC_c44819/f1p0/3018	34.7758	-7.85057	1.97179	-3.98144	6.85001e-05	0.00381336
i1_LQ_LWC_c34322/f1p0/1780	297.116	-2.10459	0.681326	-3.08895	0.00200863	0.0457945
i3_HQ_LWC_c42146/f24p0/3194	233.284	-10.9818	1.98683	-5.52729	3.25213e-08	6.03119e-06
i3_LQ_LWC_c44883/f1p0/3023	84.8059	-1.05117	0.305081	-3.44555	0.000569904	0.0190768
i3_LQ_LWC_c44914/f1p0/3023	29.8369	-7.41993	1.67445	-4.43127	9.36775e-06	0.000779104
i2_HQ_LWC_c89629/f2p5/2435	165.747	1.2625	0.344196	3.66797	0.000244485	0.00995312
i2_HQ_LWC_c11335/f4p1/2972	54.708	-41.9775	3.3832	-12.4076	2.37546e-35	2.95161e-31
i2_LQ_LWC_c25193/f1p3/2958	14.3229	-33.4105	4.8599	-6.87473	6.21069e-12	2.77591e-09
i3_LQ_LWC_c4786/f1p0/3164	126.97	1.42564	0.421881	3.37925	0.000726847	0.0227033
i3_LQ_LWC_c4956/f1p0/3367	228.139	-1.0212	0.330682	-3.08816	0.002014	0.0458832
i3_HQ_LWC_c1242/f10p0/3826	341.217	-1.30773	0.268977	-4.86186	1.16286e-06	0.000136821
i4_HQ_LWC_c31606/f2p0/4232	24.3687	27.4856	4.85789	5.65793	1.53206e-08	3.11387e-06
i1_LQ_LWC_c38769/f1p3/1096	2904.5	1.21645	0.209131	5.81666	6.00342e-09	1.3917e-06
i3_LQ_LWC_c6032/f1p1/3710	117.069	-1.08752	0.218817	-4.97001	6.69503e-07	8.57613e-05
i3_LQ_LWC_c6207/f1p0/3445	74.73	1.98477	0.356874	5.56153	2.67424e-08	5.08082e-06
i3_LQ_LWC_c6298/f1p0/3643	114.729	-1.14163	0.353465	-3.22984	0.00123859	0.0327865
i3_LQ_LWC_c6509/f1p1/3420	37.7157	-1.94581	0.534395	-3.64115	0.000271419	0.0108301
i3_LQ_LWC_c6738/f1p0/3328	56.3986	-2.72332	0.756445	-3.60015	0.000318033	0.0122116
i3_LQ_LWC_c7060/f1p1/3247	19.9281	6.83703	2.19544	3.11419	0.00184452	0.0431454
i3_HQ_LWC_c7059/f3p0/3571	183.014	-1.39493	0.409759	-3.40427	0.000663415	0.0213002
i3_HQ_LWC_c17702/f2p0/3430	30.7977	33.1625	3.86965	8.56988	1.03589e-17	1.23763e-14
i3_LQ_LWC_c7541/f1p1/3444	208.222	-1.17638	0.221632	-5.30782	1.10941e-07	1.79025e-05
i3_LQ_LWC_c7663/f1p0/3886	29.6837	-6.96945	2.27537	-3.063	0.00219132	0.0487112
i3_LQ_LWC_c8140/f1p0/3096	78.6306	-1.2582	0.260192	-4.83564	1.32716e-06	0.00015269
i3_LQ_LWC_c8218/f1p0/3756	36.9895	-6.26836	1.63848	-3.82572	0.000130389	0.00627474
i3_LQ_LWC_c8425/f1p0/3510	44.1336	-2.05123	0.564306	-3.63495	0.000278031	0.0110443
i3_LQ_LWC_c8968/f1p0/3101	61.6425	-2.00844	0.543751	-3.69367	0.000221044	0.00921664
i3_LQ_LWC_c9018/f1p0/3149	22.4511	-3.993	1.27974	-3.12016	0.00180752	0.0427305
i3_HQ_LWC_c2382/f5p2/3291	21.1384	-17.2814	3.58437	-4.82132	1.42613e-06	0.000161681
i3_LQ_LWC_c9317/f1p0/3884	90.3738	1.64149	0.372829	4.4028	1.06861e-05	0.000874699
i3_LQ_LWC_c9450/f1p0/3154	245.047	1.28875	0.325882	3.95467	7.66417e-05	0.00416217
i3_HQ_LWC_c41527/f11p0/3168	201.375	-23.7278	4.85705	-4.88523	1.03311e-06	0.000123194
i1_HQ_LWC_c9598/f3p1/1936	4142.93	1.0575	0.19478	5.4292	5.66058e-08	1.00767e-05
i2_LQ_LWC_c126250/f1p20/2087	7724.1	1.31434	0.229273	5.73265	9.88725e-09	2.13287e-06
i2_LQ_LWC_c24909/f1p19/2782	133.187	2.81428	0.680093	4.13808	3.5023e-05	0.00223395
i3_HQ_LWC_c31659/f7p0/3263	95.3958	-1.39942	0.45833	-3.05329	0.00226344	0.0499009
i2_LQ_LWC_c32213/f1p17/2629	6.72807	27.5898	4.86641	5.66944	1.43267e-08	2.95706e-06
i4_HQ_LWC_c19195/f2p0/4740	150.268	-1.01552	0.300092	-3.38404	0.000714267	0.0224685
i4_HQ_LWC_c2187/f2p0/4822	36.6895	-2.76286	0.873296	-3.16371	0.00155771	0.0385299
i4_HQ_LWC_c31429/f4p0/4153	33.5578	-3.55935	0.940198	-3.78574	0.00015325	0.00699442
i3_HQ_LWC_c9293/f2p0/3281	74.7315	-8.86555	1.32813	-6.67521	2.46879e-11	9.89537e-09
i4_LQ_LWC_c10163/f1p9/4379	48.7845	-1.96924	0.463429	-4.24929	2.14452e-05	0.00151058
i4_LQ_LWC_c10380/f1p2/4805	66.6571	-1.64881	0.501878	-3.28528	0.00101882	0.0287711
i4_LQ_LWC_c10422/f1p0/4671	19.0748	-2.7911	0.793889	-3.51573	0.000438542	0.0157396
i4_LQ_LWC_c11217/f1p9/5042	111.754	-1.12854	0.201758	-5.59353	2.22494e-08	4.3332e-06
i2_LQ_LWC_c8392/f1p1/2971	39.2421	-7.31492	1.757	-4.16329	3.13693e-05	0.00204929
i1_HQ_LWC_c29723/f2p0/1643	2772.28	2.15553	0.33027	6.52657	6.72924e-11	2.44484e-08
i4_LQ_LWC_c12121/f1p0/4592	97.3287	-1.22782	0.371155	-3.3081	0.000939316	0.0271933
i1_HQ_LWC_c21353/f2p5/1625	2850.07	1.22191	0.393286	3.10692	0.00189047	0.0439556
i2_HQ_LWC_c127945/f4p2/2211	619.293	2.94368	0.297503	9.89461	4.39301e-23	1.18663e-19
i4_LQ_LWC_c12224/f1p0/4372	223.805	1.35433	0.36977	3.66264	0.000249629	0.0100968
i4_LQ_LWC_c12318/f1p0/4917	105.219	-1.15376	0.268489	-4.29724	1.72942e-05	0.00126553
i3_HQ_LWC_c6814/f2p0/3975	237.904	-1.35478	0.287257	-4.71627	2.40208e-06	0.000250392
i1_LQ_LWC_c10987/f1p0/1715	10.5513	-5.95079	1.92047	-3.09861	0.00194433	0.0448554
i1_LQ_LWC_c20532/f1p0/1929	36.404	5.71169	1.14325	4.99602	5.8526e-07	7.62273e-05
i4_LQ_LWC_c12859/f1p0/4732	13.149	5.89688	1.88206	3.13321	0.00172906	0.0415074
i2_LQ_LWC_c121142/f1p2/2302	20.2096	-7.57019	1.46069	-5.1826	2.18817e-07	3.29962e-05
i4_LQ_LWC_c13904/f1p0/4815	22.8155	8.03712	1.84801	4.34908	1.36712e-05	0.00106169
i4_LQ_LWC_c14192/f1p1/4397	107.932	1.19875	0.312996	3.82994	0.000128174	0.00620592
i4_LQ_LWC_c14459/f1p0/4643	54.0208	-1.21851	0.397615	-3.06455	0.00218	0.0485436
i2_LQ_LWC_c32283/f1p3/2772	56.6614	-8.85377	1.83392	-4.82777	1.38069e-06	0.000157194
i4_LQ_LWC_c14849/f1p0/4412	256.491	-2.38426	0.61616	-3.86955	0.000109038	0.00547005
i4_LQ_LWC_c15308/f2p0/4114	50.7748	2.03069	0.58466	3.47328	0.000514145	0.0176868
i4_LQ_LWC_c15535/f1p0/4131	199.389	-1.05834	0.338945	-3.12245	0.0017935	0.0425123
i4_LQ_LWC_c15573/f1p0/4186	99.6309	-1.1198	0.335947	-3.33326	0.000858344	0.0255272
i2_LQ_LWC_c133031/f1p2/2016	52.0558	-21.8074	3.06236	-7.12111	1.07058e-12	5.4075e-10
i2_HQ_LWC_c43489/f5p4/2357	49.867	-8.13285	2.01345	-4.03926	5.36199e-05	0.00311623
i4_HQ_LWC_c17110/f10p0/4790	115.637	-1.52054	0.41175	-3.69287	0.000221737	0.00922695
i3_LQ_LWC_c35041/f1p3/3760	23.5383	-7.35713	2.10676	-3.49216	0.000479139	0.0168463
i4_LQ_LWC_c15853/f1p0/4032	11.9035	-7.04803	2.13867	-3.29551	0.000982416	0.028049
i4_LQ_LWC_c15914/f1p0/4092	25.8942	42.4952	3.97336	10.695	1.07401e-26	5.56041e-23
i4_LQ_LWC_c15967/f1p0/4149	49.3528	1.20659	0.388471	3.10601	0.00189633	0.0440589
i4_LQ_LWC_c16057/f1p0/4179	21.3718	-1.87185	0.577442	-3.24163	0.00118849	0.031992
i3_HQ_LWC_c1951/f5p0/3960	247.086	-1.96078	0.407462	-4.81219	1.49285e-06	0.000167844
i4_LQ_LWC_c16172/f1p0/4210	253.46	-1.29098	0.239831	-5.38287	7.33079e-08	1.25121e-05
i4_LQ_LWC_c16178/f1p0/4249	220.397	-2.25509	0.403419	-5.58996	2.27128e-08	4.40962e-06
i3_HQ_LWC_c15430/f6p0/3836	175.213	-1.57564	0.427492	-3.68578	0.000228008	0.00941851
i4_HQ_LWC_c35672/f4p13/4182	210.05	-1.25016	0.391904	-3.18997	0.00142289	0.0362891
i4_HQ_LWC_c31418/f3p0/4186	81.952	-1.55251	0.487938	-3.18178	0.00146371	0.0369058
i2_LQ_LWC_c52529/f1p9/2335	23.7788	-7.66197	2.4762	-3.09425	0.00197314	0.0452845
i2_LQ_LWC_c24772/f1p1/2262	500.627	-4.02945	1.31816	-3.05688	0.00223656	0.0495015
i2_LQ_LWC_c60071/f14p0/2441	387.864	-8.27012	2.29239	-3.60765	0.000308989	0.0119469
i2_LQ_LWC_c83998/f1p1/2289	37.0735	-28.9037	4.85723	-5.95066	2.6707e-09	6.63689e-07
i2_HQ_LWC_c132778/f2p10/2155	1081.44	1.04694	0.236866	4.41995	9.87236e-06	0.000815612
i2_LQ_LWC_c68446/f1p0/2429	173.15	-9.62919	2.29744	-4.19127	2.77395e-05	0.00186109
i4_LQ_LWC_c6425/f1p2/4533	52.3335	-8.97058	2.89002	-3.10399	0.00190931	0.0443438
i4_LQ_LWC_c20289/f1p0/4517	18.0565	-4.19741	0.875088	-4.79656	1.61414e-06	0.000178634
i4_LQ_LWC_c20713/f1p0/4885	40.0434	-1.62218	0.501002	-3.23788	0.00120422	0.0321921
i4_LQ_LWC_c20922/f1p8/4357	34.156	1.13325	0.288477	3.92841	8.55101e-05	0.00452898
i4_HQ_LWC_c31610/f2p0/4075	171.075	-1.06589	0.281524	-3.78614	0.000153007	0.00699442
i4_HQ_LWC_c13493/f2p0/4903	14.1135	-5.00558	1.40493	-3.56287	0.000366823	0.0136465
i4_LQ_LWC_c21915/f1p1/4782	50.1766	-1.42371	0.372334	-3.82375	0.000131439	0.00631548
i4_LQ_LWC_c22032/f1p0/4760	11.5854	-3.41027	1.0045	-3.39499	0.000686323	0.0218662
i2_HQ_LWC_c2232/f7p12/2250	264.752	-1.27645	0.354196	-3.60379	0.000313612	0.0120717
i4_LQ_LWC_c22236/f1p1/4728	11.8619	-4.05249	1.00769	-4.02158	5.78082e-05	0.00332234
i4_LQ_LWC_c2233/f2p0/4642	633.288	-1.18755	0.311642	-3.81062	0.000138619	0.00652915
i2_LQ_LWC_c7209/f1p11/2196	27.4842	-1.9623	0.528363	-3.71393	0.000204069	0.00866588
i4_LQ_LWC_c9538/f1p0/4819	88.2818	-2.03535	0.338123	-6.01956	1.74892e-09	4.60402e-07
i2_LQ_LWC_c20206/f1p9/2263	581.726	1.27269	0.353368	3.60159	0.000316271	0.0121666
i4_HQ_LWC_c34823/f36p0/4403	535.418	-1.29852	0.407942	-3.18311	0.00145703	0.0368271
i4_LQ_LWC_c23634/f1p0/4899	7.19554	-5.56162	1.73864	-3.19884	0.00137983	0.0355894
i4_LQ_LWC_c24445/f1p0/4785	89.969	-1.23063	0.394291	-3.12112	0.00180165	0.0426568
i4_LQ_LWC_c24535/f1p1/4684	60.6229	-1.51086	0.434525	-3.47704	0.00050698	0.0174854
i3_LQ_LWC_c7375/f1p2/3802	28.488	-2.04499	0.611742	-3.34289	0.000829103	0.0248775
i4_LQ_LWC_c16019/f1p0/4364	23.1311	7.90439	2.26742	3.48607	0.000490171	0.0171469
i4_LQ_LWC_c6661/f1p0/4334	21.2512	7.44565	2.0159	3.69347	0.000221218	0.00921772
i4_LQ_LWC_c2525/f1p5/4932	32.9598	-1.69255	0.410042	-4.12774	3.66352e-05	0.00231355
i3_HQ_LWC_c31567/f14p4/3872	244.927	-2.09917	0.653158	-3.21387	0.00130958	0.0342224
i3_HQ_LWC_c17893/f2p0/3869	87.9609	-1.17161	0.360839	-3.2469	0.00116668	0.0316023
i4_LQ_LWC_c25595/f1p3/4797	111.874	-1.42536	0.238126	-5.98574	2.15403e-09	5.53323e-07
i4_LQ_LWC_c25715/f1p4/4508	13.6869	-5.73881	1.63576	-3.50834	0.00045091	0.0161183
i4_LQ_LWC_c25982/f1p0/5039	10.6055	-5.74169	1.83728	-3.1251	0.00177745	0.0423094
i2_HQ_LWC_c28624/f2p1/2038	82.6964	3.20104	0.448193	7.14211	9.19061e-13	4.79819e-10
i1_LQ_LWC_c23492/f1p2/1762	87.5708	1.49719	0.436583	3.42933	0.000605079	0.0200061
i2_HQ_LWC_c118154/f3p40/2583	51.5659	9.00374	2.36419	3.80838	0.000139882	0.00655885
i4_LQ_LWC_c27612/f1p0/4500	23.9541	8.22005	2.63083	3.12451	0.00178104	0.0423253
i2_LQ_LWC_c69468/f1p20/2542	32.8192	-4.83151	1.39341	-3.4674	0.000525524	0.0180054
i4_LQ_LWC_c27862/f1p0/4379	298.822	-1.01109	0.251592	-4.01876	5.85055e-05	0.0033579
i4_LQ_LWC_c28037/f1p3/4973	129.28	-1.1867	0.356608	-3.32774	0.000875531	0.0259001
i4_LQ_LWC_c28153/f1p0/4835	50.8295	-1.37686	0.381943	-3.60488	0.0003123	0.0120362
i4_LQ_LWC_c6247/f1p24/4930	27.844	-2.95919	0.836772	-3.53644	0.000405566	0.0148128
i4_LQ_LWC_c28085/f1p0/4380	364.867	-1.98534	0.549614	-3.61225	0.000303552	0.0117687
i4_LQ_LWC_c3158/f1p0/4434	51.8596	-8.15938	1.34091	-6.08498	1.16509e-09	3.21705e-07
i4_LQ_LWC_c28403/f1p0/4496	17.107	-1.95646	0.576013	-3.39655	0.000682403	0.0218085
i4_LQ_LWC_c28424/f1p0/4963	56.3626	-7.88272	2.29294	-3.43782	0.000586425	0.0194828
i2_HQ_LWC_c4889/f2p8/3041	50.2239	-22.1084	2.30802	-9.57895	9.80389e-22	1.96479e-18
i3_HQ_LWC_c835/f6p0/3841	175.714	-1.97013	0.482577	-4.08252	4.45507e-05	0.00271619
i4_LQ_LWC_c3014/f1p0/4491	329.674	-1.02938	0.264559	-3.89094	9.98587e-05	0.0051357
i4_LQ_LWC_c20787/f1p1/4627	81.0222	-5.64952	1.65219	-3.41942	0.000627555	0.0205333
i4_LQ_LWC_c3189/f1p0/4657	189.795	-1.39795	0.372173	-3.75618	0.000172529	0.00764532
i4_LQ_LWC_c3132/f1p11/4295	62.7849	-2.0035	0.524048	-3.82312	0.000131774	0.00632666
i4_LQ_LWC_c32181/f1p0/4479	19.3461	5.88326	1.70094	3.45882	0.000542548	0.018399
i2_LQ_LWC_c11966/f1p20/2628	27.7718	-22.5766	4.59933	-4.90867	9.16968e-07	0.000111703
i4_LQ_LWC_c32681/f1p0/4228	31.7028	-7.25181	1.39558	-5.19628	2.03316e-07	3.09594e-05
i4_LQ_LWC_c33189/f1p0/4225	18.8828	-1.49074	0.472958	-3.15194	0.0016219	0.0396395
i2_HQ_LWC_c116079/f13p0/2285	40.191	16.9714	4.91457	3.45329	0.000553788	0.0186478
i4_HQ_LWC_c35635/f8p7/4104	39.4556	-7.65446	2.30028	-3.32763	0.000875887	0.0259001
i2_LQ_LWC_c103702/f1p0/2609	36.6816	-2.13033	0.646994	-3.29266	0.000992431	0.0282513
i4_LQ_LWC_c10107/f1p4/4750	12.869	-7.253	2.27764	-3.18444	0.00145036	0.0367015
i4_LQ_LWC_c3365/f1p0/4759	14.08	-6.83423	1.38739	-4.92597	8.39445e-07	0.000103889
i4_LQ_LWC_c33935/f1p5/4129	25.6611	-6.68016	1.77074	-3.77252	0.000161608	0.0072808
i4_LQ_LWC_c34028/f1p4/4132	52.0139	-1.91006	0.612506	-3.11844	0.00181813	0.0428834
i4_LQ_LWC_c34253/f1p1/4179	208.127	-1.3572	0.208309	-6.51533	7.25284e-11	2.60461e-08
i4_LQ_LWC_c34306/f1p1/4138	10.2531	-5.49086	1.43584	-3.82415	0.000131227	0.00631015
i3_LQ_LWC_c4463/f1p0/3978	53.1723	-1.46679	0.377854	-3.88189	0.000103649	0.00527344
i3_HQ_LWC_c28637/f2p0/3754	153.959	-3.61446	0.984264	-3.67225	0.000240428	0.00982055
i3_HQ_LWC_c17718/f2p1/3259	108.634	-1.96132	0.632578	-3.10052	0.00193179	0.0446655
i2_LQ_LWC_c87061/f1p10/2357	422.342	1.6041	0.416815	3.84848	0.000118853	0.00586498
i3_LQ_LWC_c6584/f1p0/3578	26.866	-8.07021	2.55382	-3.16006	0.00157738	0.0388572
i5_HQ_LWC_c11195/f2p0/5477	19.9159	-45.657	3.95656	-11.5396	8.33439e-31	7.39701e-27
i3_HQ_LWC_c31607/f11p1/3973	85.8981	-25.0022	4.85705	-5.1476	2.63833e-07	3.85675e-05
i4_LQ_LWC_c40260/f1p0/4034	29.8756	7.16217	2.26022	3.16879	0.00153073	0.0381774
i4_LQ_LWC_c26667/f1p0/4359	224.022	-1.62893	0.416654	-3.90956	9.24644e-05	0.00480312
i3_HQ_LWC_c32365/f2p0/3080	21.2546	22.3889	3.147	7.11435	1.12439e-12	5.63348e-10
i3_HQ_LWC_c41072/f6p0/4071	61.3454	-9.31353	2.67574	-3.48074	0.000500039	0.0173552
i3_HQ_LWC_c17988/f2p0/4039	31.1491	-8.15189	2.47806	-3.28963	0.00100321	0.0284594
i3_HQ_LWC_c15309/f20p0/3888	566.852	-1.0636	0.299227	-3.55449	0.00037871	0.0140132
i1_LQ_LWC_c7933/f1p0/1908	413.901	1.32419	0.387037	3.42136	0.000623087	0.0204277
i2_LQ_LWC_c13729/f1p6/2094	21.4072	-27.6894	4.85755	-5.70028	1.19613e-08	2.52763e-06
i4_LQ_LWC_c40328/f1p0/4037	976.498	-1.39036	0.254893	-5.4547	4.9057e-08	8.78318e-06
i4_LQ_LWC_c40970/f1p0/4032	230.108	-2.21879	0.680267	-3.26164	0.00110769	0.0305856
i4_HQ_LWC_c35133/f17p0/4458	85.471	-9.41076	2.60441	-3.61339	0.000302223	0.0117351
i4_LQ_LWC_c41286/f1p0/4061	95.1261	10.7786	2.12513	5.07198	3.93695e-07	5.39936e-05
i2_LQ_LWC_c21721/f1p37/2784	36.9706	-22.3471	4.51078	-4.95416	7.26441e-07	9.22937e-05
i4_LQ_LWC_c4280/f1p3/4700	279.726	1.39798	0.311026	4.49474	6.96559e-06	0.000607797
i4_LQ_LWC_c4609/f1p1/4399	160.795	1.11849	0.206619	5.4133	6.18754e-08	1.08501e-05
i4_LQ_LWC_c5209/f1p0/5042	42.1913	-3.15755	0.72914	-4.33051	1.48765e-05	0.00112775
i2_LQ_LWC_c88605/f1p2/2317	8.21542	7.18458	2.28209	3.14824	0.00164256	0.0399748
i3_LQ_LWC_c26830/f1p0/3705	101.341	-1.49553	0.456206	-3.27818	0.00104478	0.0292514
i4_LQ_LWC_c6480/f1p0/4774	6.54959	-5.50353	1.51498	-3.63275	0.000280416	0.0110894
i4_LQ_LWC_c7072/f1p3/4383	150.858	-1.11524	0.327781	-3.40238	0.000668006	0.0214366
i3_LQ_LWC_c36271/f1p0/3105	37.7006	-35.4527	4.8573	-7.29885	2.9024e-13	1.70111e-10
i2_LQ_LWC_c20823/f1p0/2404	20.0469	-45.1402	4.75629	-9.49063	2.29642e-21	4.45843e-18
i1_HQ_LWC_c16755/f2p0/1981	422.54	-1.04917	0.243504	-4.30865	1.64251e-05	0.00120974
i4_LQ_LWC_c8126/f1p0/4419	31.5321	-38.9453	3.37889	-11.526	9.75165e-31	7.57301e-27
i4_LQ_LWC_c8200/f1p0/4870	522.718	1.86313	0.479205	3.88796	0.000101091	0.00518619
i4_LQ_LWC_c8471/f1p0/4841	29.9115	-2.98004	0.710068	-4.19683	2.70671e-05	0.00182981
i4_LQ_LWC_c9043/f1p0/4725	134.402	-1.70063	0.314719	-5.40366	6.52949e-08	1.12997e-05
i4_LQ_LWC_c9193/f1p0/4905	16.3254	1.39883	0.424333	3.29655	0.000978817	0.0279977
i4_LQ_LWC_c9305/f1p14/4974	19.6528	8.52487	1.66109	5.13209	2.86543e-07	4.15936e-05
i2_LQ_LWC_c25179/f1p14/2148	13.0758	-6.65067	1.45053	-4.585	4.53997e-06	0.000426709
i1_HQ_LWC_c10954/f5p0/1512	2219.66	-3.03731	0.609105	-4.98651	6.148e-07	7.90801e-05
i1_LQ_LWC_c31180/f1p102/1435	389.438	-3.16289	0.79604	-3.97328	7.08904e-05	0.00392096
i4_LQ_LWC_c9627/f1p4/4666	555.278	-2.68515	0.816975	-3.2867	0.00101367	0.0286518
i4_LQ_LWC_c9628/f1p0/4837	12.1059	-3.84936	1.17854	-3.26621	0.00108996	0.0302303
i5_HQ_LWC_c1982/f2p0/5429	145.512	-1.39586	0.430521	-3.24225	0.00118591	0.0319364
i2_HQ_LWC_c12173/f9p4/2593	11.2794	3.94226	0.925235	4.26082	2.03681e-05	0.00145282
i2_LQ_LWC_c84500/f1p2/2423	1267.45	-1.03203	0.333824	-3.09153	0.00199128	0.0455661
i5_LQ_LWC_c10199/f1p0/5113	91.4578	-1.05551	0.269849	-3.9115	9.17248e-05	0.00477269
i5_LQ_LWC_c10261/f1p0/5090	50.7672	2.27846	0.667104	3.41544	0.000636789	0.0206913
i2_HQ_LWC_c131250/f2p2/2590	79.7027	-23.227	4.85716	-4.78201	1.73551e-06	0.000190163
i2_HQ_LWC_c131720/f11p0/2570	750.633	-12.1698	1.84718	-6.58832	4.44831e-11	1.69546e-08
i2_LQ_LWC_c130219/f1p1/2576	30.9581	27.8577	3.71177	7.50524	6.13171e-14	4.09618e-11
i2_LQ_LWC_c131175/f1p1/2564	83.3287	36.8066	4.85771	7.57696	3.53749e-14	2.44193e-11
i2_HQ_LWC_c74688/f2p52/2241	2070.43	1.0955	0.358455	3.05618	0.00224179	0.0495996
i4_HQ_LWC_c1687/f8p0/4562	155.459	-1.0431	0.268454	-3.88558	0.000102086	0.0052157
i4_LQ_LWC_c10089/f1p0/4915	48.85	1.62192	0.342593	4.73423	2.19886e-06	0.00023312
i5_LQ_LWC_c10705/f1p0/5056	31.3164	-31.6283	4.00996	-7.88743	3.08461e-15	2.66164e-12
i3_HQ_LWC_c6593/f2p8/3391	57.543	-1.37225	0.436303	-3.14517	0.00165993	0.0402837
i5_LQ_LWC_c7953/f1p0/5510	74.8172	-8.94931	2.00799	-4.45684	8.3177e-06	0.000711782
i5_LQ_LWC_c11858/f1p0/5130	26.0841	-21.623	3.15625	-6.85085	7.34115e-12	3.23464e-09
i5_LQ_LWC_c12193/f1p0/5117	21.5031	-7.35597	2.35881	-3.1185	0.00181773	0.0428834
i5_LQ_LWC_c2322/f1p12/5487	11.4376	-2.45488	0.718111	-3.41852	0.000629627	0.020577
i3_LQ_LWC_c24107/f1p3/3914	24.121	-7.14365	1.64895	-4.33224	1.47599e-05	0.0011229
i5_LQ_LWC_c2539/f1p0/5920	190.21	-1.2442	0.32576	-3.81938	0.000133788	0.00638882
i2_HQ_LWC_c108852/f3p3/2787	54.4331	-27.1815	4.85755	-5.59573	2.19701e-08	4.29226e-06
i2_LQ_LWC_c82277/f1p61/2830	60.1435	43.4118	4.85764	8.93681	4.00559e-19	5.2948e-16
i1_LQ_LWC_c30185/f1p0/1909	15.4463	-6.58409	1.63544	-4.02589	5.67598e-05	0.00326813
i2_HQ_LWC_c66802/f3p29/2502	55.1559	-7.37797	1.32177	-5.5819	2.37906e-08	4.57597e-06
i2_LQ_LWC_c102989/f1p7/2629	217.03	-1.35853	0.433641	-3.13285	0.00173118	0.0415322
i5_LQ_LWC_c3424/f1p0/5799	44.1372	23.6696	4.8575	4.8728	1.1003e-06	0.000130454
i2_HQ_LWC_c21582/f5p3/2838	23.9542	21.9942	3.58646	6.13257	8.64685e-10	2.41983e-07
i5_LQ_LWC_c3643/f1p0/5828	25.9015	-2.07668	0.642662	-3.23137	0.001232	0.0326677
i4_LQ_LWC_c31995/f1p0/4181	87.6776	8.35446	1.89972	4.39773	1.0939e-05	0.000894221
i5_HQ_LWC_c11005/f27p6/5232	38.644	-5.87694	0.936019	-6.27866	3.41505e-10	1.06084e-07
i4_HQ_LWC_c1732/f5p0/4897	22.8248	-7.27486	2.12753	-3.41938	0.00062763	0.0205333
i5_LQ_LWC_c3733/f1p0/5619	33.7414	-2.11948	0.516357	-4.10468	4.0487e-05	0.0025229
i5_LQ_LWC_c3760/f1p0/5110	44.0943	-1.20796	0.368453	-3.27848	0.00104369	0.0292514
i4_LQ_LWC_c15787/f1p0/4036	64.1917	-2.13833	0.434221	-4.92452	8.45674e-07	0.000104452
i5_LQ_LWC_c3855/f1p0/5242	16.6307	-6.04518	1.80609	-3.3471	0.000816607	0.0246518
i3_LQ_LWC_c4333/f1p0/3841	61.0864	3.79286	1.07018	3.54415	0.00039388	0.0144843
i4_HQ_LWC_c17181/f3p2/4978	88.9965	-6.14776	1.81036	-3.39587	0.000684105	0.0218292
i5_LQ_LWC_c4027/f1p0/5464	11.4462	-1.77428	0.5807	-3.05542	0.00224749	0.049655
i4_HQ_LWC_c18986/f3p10/4982	12.9078	-35.8512	4.85916	-7.37807	1.60596e-13	1.00781e-10
i5_LQ_LWC_c4108/f1p4/5159	82.8347	-1.04402	0.311673	-3.34974	0.000808886	0.0244782
i5_LQ_LWC_c4177/f1p1/5158	68.758	-2.69847	0.877771	-3.07423	0.00211046	0.0474504
i2_LQ_LWC_c16693/f10p1/2501	511.375	-1.41387	0.307178	-4.60278	4.1688e-06	0.00040054
i2_HQ_LWC_c111726/f2p4/2014	7.2195	5.6048	1.71568	3.26681	0.00108765	0.0302025
i4_LQ_LWC_c20315/f1p0/4666	144.797	-1.36408	0.4021	-3.39239	0.000692848	0.0219959
i5_LQ_LWC_c4898/f1p8/5400	47.2707	-1.09158	0.299901	-3.63979	0.000272858	0.0108666
i2_HQ_LWC_c101111/f2p1/2472	88.0271	-23.4574	3.95188	-5.93576	2.92492e-09	7.18247e-07
i2_HQ_LWC_c79678/f2p2/2473	307.825	-3.63926	0.736723	-4.93979	7.82064e-07	9.8276e-05
i2_LQ_LWC_c100250/f1p1/2468	148.212	-10.1199	1.6523	-6.12472	9.08424e-10	2.51954e-07
i2_LQ_LWC_c101501/f1p1/2185	156.815	-10.3265	1.8224	-5.6664	1.45825e-08	2.98998e-06
i2_LQ_LWC_c105861/f1p16/2470	134.358	-4.92271	1.50622	-3.26825	0.00108214	0.0301076
i2_LQ_LWC_c108396/f1p0/2470	79.9049	-21.9797	2.36948	-9.27616	1.75699e-20	2.74863e-17
i2_LQ_LWC_c124417/f1p0/2473	64.8366	-9.58814	2.9001	-3.30614	0.000945902	0.027333
i2_LQ_LWC_c129139/f1p1/2468	91.173	-9.1919	2.41337	-3.80873	0.00013968	0.00655429
i2_LQ_LWC_c129333/f1p0/2443	29.0093	-8.36994	2.72272	-3.07411	0.00211135	0.0474504
i2_LQ_LWC_c131002/f1p2/2469	106.868	-7.7405	2.52565	-3.06475	0.00217849	0.0485278
i2_LQ_LWC_c133814/f1p0/2470	85.1384	8.83385	2.84693	3.10294	0.00191609	0.0444349
i2_LQ_LWC_c18222/f1p38/2476	42.9249	-23.1414	3.43772	-6.73162	1.67782e-11	6.85777e-09
i2_LQ_LWC_c84553/f1p0/2470	142.278	-7.11369	2.25491	-3.15475	0.00160634	0.0393988
i2_LQ_LWC_c94274/f1p0/2468	40.8248	-20.031	3.56605	-5.61712	1.94162e-08	3.85389e-06
i3_LQ_LWC_c28549/f1p0/3201	38.5338	-5.42672	1.3077	-4.14982	3.32733e-05	0.00215555
i2_LQ_LWC_c5140/f1p2/2100	411.188	1.24224	0.382927	3.24406	0.0011784	0.0317755
i5_LQ_LWC_c5214/f1p2/5814	99.3374	1.94556	0.486944	3.99546	6.45694e-05	0.0036369
i3_LQ_LWC_c13021/f1p0/3183	48.0049	-6.39293	1.86487	-3.42809	0.000607852	0.020034
i5_LQ_LWC_c5871/f1p1/5487	8.64256	-4.22184	1.21098	-3.4863	0.000489756	0.017142
i5_HQ_LWC_c2069/f2p1/5548	82.4121	-1.749	0.548797	-3.18698	0.00143768	0.0365312
i5_LQ_LWC_c5939/f1p0/5540	9.40624	-6.34257	1.87828	-3.3768	0.000733345	0.0228438
i5_LQ_LWC_c5993/f1p0/5959	198.267	-1.55574	0.31657	-4.91437	8.90704e-07	0.000109361
i2_HQ_LWC_c126530/f11p14/2386	1101.39	-1.47161	0.30843	-4.77129	1.83049e-06	0.000198817
i5_LQ_LWC_c6172/f1p8/5618	44.313	-8.27162	1.60172	-5.16422	2.41439e-07	3.58848e-05
i5_LQ_LWC_c6253/f1p0/5332	1519.62	3.70012	0.391501	9.45111	3.35268e-21	5.95121e-18
i4_HQ_LWC_c35464/f2p2/4457	26.9373	-6.52535	2.06422	-3.16117	0.00157134	0.0387859
i2_LQ_LWC_c23141/f1p3/2395	36.2776	-47.4432	3.27604	-14.4819	1.57756e-47	9.80093e-43
i5_LQ_LWC_c6627/f1p2/5272	13.3588	-6.35116	1.2956	-4.90211	9.4814e-07	0.000114825
i5_LQ_LWC_c6921/f1p0/5492	53.6043	-1.72589	0.476458	-3.62234	0.000291947	0.0114362
i5_LQ_LWC_c7003/f1p3/5694	24.09	-6.88688	1.59525	-4.31711	1.58083e-05	0.00116919
i2_LQ_LWC_c19957/f3p5/2573	80.446	9.10785	1.46985	6.19645	5.77493e-10	1.70038e-07
i5_LQ_LWC_c7193/f1p0/6309	23.2356	-3.81316	0.882211	-4.32227	1.54429e-05	0.00115038
i5_LQ_LWC_c7217/f1p0/5674	19.1741	-3.71675	0.916776	-4.05415	5.03164e-05	0.00297149
i5_LQ_LWC_c7394/f1p7/5146	14.2169	-2.8857	0.789264	-3.65619	0.000255995	0.0103073
i2_LQ_LWC_c32184/f1p22/2319	153.178	-35.5336	4.85879	-7.31326	2.60734e-13	1.54272e-10
i2_LQ_LWC_c34114/f1p22/2925	83.6348	-37.6057	4.8578	-7.7413	9.84069e-15	7.9399e-12
i5_LQ_LWC_c7758/f1p0/5685	11.8211	1.96436	0.530655	3.70176	0.000214109	0.00896964
i2_HQ_LWC_c61596/f11p0/2552	497.968	5.92427	1.36824	4.32984	1.49218e-05	0.00112916
i5_LQ_LWC_c8202/f1p0/5578	12.1466	-6.94375	2.14592	-3.23579	0.00121308	0.0323177
i3_LQ_LWC_c7210/f2p0/3739	37.4659	-2.95172	0.812211	-3.63418	0.000278867	0.0110563
i5_LQ_LWC_c8370/f1p2/5392	125.968	-1.43925	0.358586	-4.0137	5.9775e-05	0.00341641
i2_HQ_LWC_c10918/f2p1/2594	38.1918	-42.0339	2.92685	-14.3615	9.03088e-47	2.80531e-42
i3_LQ_LWC_c42141/f8p0/3032	26.1262	8.15351	2.40367	3.3921	0.000693579	0.0219959
i2_LQ_LWC_c11926/f1p35/2295	54.766	-21.7386	4.85886	-4.47402	7.67624e-06	0.000664208
i4_LQ_LWC_c29259/f1p0/4984	20.53	7.09521	2.31288	3.06769	0.00215722	0.0481918
i1_HQ_LWC_c4630/f3p0/1958	95.4524	25.1006	4.85711	5.16782	2.36843e-07	3.54562e-05
i5_LQ_LWC_c8889/f1p0/5738	9.71262	6.63612	2.02649	3.27468	0.00105782	0.0295766
i1_HQ_LWC_c22175/f2p5/1750	229.664	1.12507	0.263775	4.26528	1.99653e-05	0.00142615
i5_LQ_LWC_c8934/f1p8/5092	9.9595	-6.2636	1.48008	-4.23195	2.31677e-05	0.00161228
i5_HQ_LWC_c1118/f3p0/5613	53.7381	-7.73252	2.46842	-3.13258	0.00173277	0.0415323
i1_LQ_LWC_c29409/f2p0/1681	40.6689	3.8029	1.22796	3.09693	0.00195537	0.0450481
i3_LQ_LWC_c27362/f2p1/3352	132.275	-23.2967	2.40537	-9.68527	3.48283e-22	8.014e-19
i5_LQ_LWC_c9123/f1p5/5352	76.0281	-1.3021	0.308066	-4.22667	2.37171e-05	0.00164266
i4_HQ_LWC_c1787/f4p0/4877	19.9403	46.0662	4.71818	9.76356	1.61392e-22	3.85646e-19
i5_LQ_LWC_c9323/f1p0/5154	92.4378	-1.48164	0.423099	-3.50188	0.00046199	0.0164012
i5_LQ_LWC_c9543/f1p0/5257	268.087	1.59882	0.420412	3.80299	0.00014296	0.00666293
i2_HQ_LWC_c31245/f2p13/2861	71.5166	-5.88546	1.84095	-3.19697	0.00138879	0.0357559
i4_HQ_LWC_c35000/f38p0/5018	17.1186	8.48363	2.76437	3.06892	0.00214837	0.0480633
i2_HQ_LWC_c121548/f3p2/2625	29.5686	8.5409	2.51572	3.39501	0.000686253	0.0218662
i2_HQ_LWC_c128541/f3p0/2624	25.54	-37.9036	4.05343	-9.35099	8.68328e-21	1.41965e-17
i2_HQ_LWC_c129943/f2p1/2615	27.3574	-22.0284	3.50493	-6.28497	3.27912e-10	1.02373e-07
i2_HQ_LWC_c132891/f3p0/2616	28.0098	-38.1355	4.78649	-7.96731	1.62171e-15	1.48164e-12
i2_HQ_LWC_c77921/f20p0/2627	22.8748	-21.927	4.19326	-5.22911	1.70328e-07	2.65212e-05
i2_HQ_LWC_c98522/f3p3/2614	34.9154	-40.8602	4.02672	-10.1473	3.40769e-24	1.11426e-20
i2_HQ_LWC_c98804/f2p0/2436	48.9798	6.08013	1.92471	3.15899	0.00158319	0.0389694
i2_LQ_LWC_c101874/f1p2/2615	13.7351	-34.1987	4.85857	-7.03883	1.93858e-12	9.40923e-10
i2_LQ_LWC_c113660/f1p0/2614	36.9744	22.531	4.3008	5.2388	1.6162e-07	2.52921e-05
i2_LQ_LWC_c115382/f1p0/2616	19.9625	-21.4368	3.74371	-5.72609	1.02774e-08	2.20174e-06
i2_LQ_LWC_c125943/f1p1/2617	19.8553	-31.018	4.07776	-7.60663	2.81345e-14	2.03245e-11
i2_LQ_LWC_c128571/f1p3/2617	27.7901	45.5993	4.8294	9.44203	3.65629e-21	6.13931e-18
i2_LQ_LWC_c128807/f1p6/2615	24.0949	-34.124	4.64972	-7.33893	2.15309e-13	1.32441e-10
i2_LQ_LWC_c130065/f1p2/2606	20.925	-7.08527	2.3111	-3.06576	0.00217118	0.0484168
i2_LQ_LWC_c130983/f1p0/2577	18.7856	-33.1324	4.85876	-6.81912	9.16026e-12	4.00774e-09
i2_LQ_LWC_c131181/f1p0/2630	17.9439	-42.8043	4.01888	-10.6508	1.72864e-26	7.67109e-23
i2_LQ_LWC_c131326/f1p2/2611	30.1632	-7.27159	2.21413	-3.28418	0.00102279	0.0288307
i2_LQ_LWC_c131419/f1p1/2618	20.9266	-38.6618	4.76926	-8.10646	5.21154e-16	4.98119e-13
i2_LQ_LWC_c132724/f1p3/2610	16.7545	-29.7203	4.33285	-6.8593	6.91986e-12	3.07079e-09
i2_LQ_LWC_c83662/f1p1/2603	24.6951	37.8058	3.99136	9.47191	2.74776e-21	5.11003e-18
i2_LQ_LWC_c87761/f1p1/2311	20.1055	21.2041	3.33918	6.35008	2.15199e-10	7.11154e-08
i5_HQ_LWC_c2043/f2p0/5507	106.387	-1.81944	0.488526	-3.72435	0.000195819	0.00841914
i5_HQ_LWC_c1998/f2p0/5198	106.471	9.24839	1.38704	6.6677	2.59846e-11	1.03484e-08
i6_LQ_LWC_c1155/f1p0/6580	10.8372	-6.80825	1.79814	-3.78628	0.000152922	0.00699442
i4_HQ_LWC_c34865/f15p1/4703	37.7985	22.9322	2.91003	7.8804	3.26347e-15	2.7774e-12
i1_LQ_LWC_c5376/f1p4/1736	135.461	1.27396	0.416377	3.05963	0.00221613	0.0491305
i2_HQ_LWC_c132103/f2p28/2664	42.6902	21.9747	4.76782	4.60895	4.04703e-06	0.000391635
i2_HQ_LWC_c96166/f8p29/2922	73.4816	-36.3903	4.85703	-7.4923	6.76756e-14	4.47285e-11
i3_HQ_LWC_c35376/f4p0/3165	1562.76	-1.46592	0.36074	-4.06366	4.83097e-05	0.00288313
i3_LQ_LWC_c35006/f1p0/3108	52.1244	-30.85	4.85747	-6.35104	2.13861e-10	7.1051e-08
i2_HQ_LWC_c76219/f3p6/2459	83.7003	2.23563	0.655541	3.41035	0.000648787	0.0209606
i2_HQ_LWC_c97894/f2p32/2040	28.8768	31.4461	4.85746	6.47378	9.55812e-11	3.32115e-08
i2_LQ_LWC_c93131/f1p72/2267	351.541	26.9658	4.2272	6.37913	1.78102e-10	5.94889e-08
i2_LQ_LWC_c93898/f1p6/2955	40.8541	1.93155	0.56805	3.40032	0.000673067	0.0215544
i3_LQ_LWC_c10540/f1p125/3738	74.1316	-29.3586	4.85772	-6.04371	1.50614e-09	4.05073e-07
i5_LQ_LWC_c9334/f1p0/5913	12.5601	29.0862	4.85932	5.98565	2.15533e-09	5.53323e-07
i6_LQ_LWC_c1475/f1p0/6107	329.697	-1.25625	0.254883	-4.92872	8.2769e-07	0.00010305
i1_LQ_LWC_c32646/f1p1/2003	53.0848	2.16404	0.675755	3.2024	0.00136288	0.0352633
i5_HQ_LWC_c1122/f5p0/5607	44.6556	-42.149	3.31142	-12.7284	4.11435e-37	6.39031e-33
i2_LQ_LWC_c131577/f1p75/2309	9.76897	6.91642	1.53783	4.49751	6.87553e-06	0.000603328
i5_LQ_LWC_c5201/f1p2/5867	21.5317	-7.23988	2.22224	-3.25792	0.00112232	0.0308829
i5_LQ_LWC_c6286/f1p2/6025	57.1124	-8.70575	2.68855	-3.23808	0.00120336	0.032183
i6_LQ_LWC_c307/f1p0/6749	382.912	1.63884	0.50151	3.26781	0.00108383	0.0301275
i2_HQ_LWC_c68378/f2p3/2606	708.972	1.33518	0.29696	4.49618	6.91853e-06	0.000606245
i6_LQ_LWC_c508/f1p0/6567	33.3845	-1.07875	0.35317	-3.05448	0.00225451	0.0497569
i6_LQ_LWC_c588/f1p3/6217	28.0195	-1.68631	0.511776	-3.29502	0.000984159	0.0280601
i5_HQ_LWC_c1222/f3p0/5574	24.4381	-22.2682	3.93588	-5.65775	1.53371e-08	3.11387e-06
i5_LQ_LWC_c11484/f1p13/5373	18.2846	-34.4992	4.48577	-7.69081	1.46201e-14	1.12136e-11
i5_LQ_LWC_c12018/f1p1/5355	20.2989	-40.3056	4.844	-8.32074	8.74169e-17	8.9032e-14
i6_LQ_LWC_c761/f1p0/6231	75.9142	-1.33385	0.354185	-3.76596	0.000165907	0.00742069
i1_HQ_LWC_c25120/f2p6/1992	2186.46	1.29772	0.23597	5.49951	3.80845e-08	6.93864e-06
i1_LQ_LWC_c23323/f1p1/1908	214.068	-2.20649	0.382983	-5.76132	8.34582e-09	1.85843e-06
i7_HQ_LWC_c21/f2p0/7605	112.549	-1.10471	0.323288	-3.4171	0.00063293	0.0206199
i5_HQ_LWC_c11281/f3p1/5150	51.2817	-4.38916	0.970954	-4.52047	6.17037e-06	0.00055477
i1_LQ_LWC_c8917/f1p1/1765	262.851	3.55486	0.710443	5.00372	5.62336e-07	7.40174e-05
i2_LQ_LWC_c84557/f1p42/2345	23.1189	-44.1794	3.30327	-13.3744	8.52934e-41	1.76634e-36
i2_LQ_LWC_c7884/f1p30/2726	24.5534	-37.035	4.85811	-7.62334	2.47204e-14	1.80683e-11
i3_HQ_LWC_c19667/f2p0/3157	29.1316	-8.39262	2.44572	-3.43156	0.00060013	0.0198849
i5_LQ_LWC_c8380/f1p0/5146	20.8812	29.5347	4.85822	6.07933	1.20687e-09	3.28857e-07
i5_HQ_LWC_c1830/f2p0/5569	13.9385	-6.51908	1.92765	-3.38188	0.000719912	0.0225723
i4_LQ_LWC_c5745/f1p2/4432	13.5707	-27.1553	4.85866	-5.58905	2.28309e-08	4.41358e-06
i6_LQ_LWC_c944/f1p0/6579	15.977	6.57755	1.95644	3.362	0.000773811	0.0237054
i4_HQ_LWC_c7509/f3p12/4884	60.7318	-3.28028	0.785866	-4.1741	2.99167e-05	0.00197253
i6_LQ_LWC_c988/f1p0/6389	23.3303	-2.09109	0.573924	-3.64349	0.000268965	0.010746
i6_LQ_LWC_c997/f1p0/6282	22.286	-3.40805	0.83565	-4.07833	4.53612e-05	0.00276019
i3_HQ_LWC_c15604/f2p0/3028	3846.24	1.5983	0.207464	7.704	1.31872e-14	1.0241e-11
i5_LQ_LWC_c5239/f1p0/5586	23.9424	2.34403	0.706396	3.31829	0.000905695	0.0265291
i3_HQ_LWC_c8960/f2p0/3903	18.7185	-41.1301	4.8021	-8.56502	1.08058e-17	1.24321e-14
i2_LQ_LWC_c84190/f1p99/2922	9.0666	-5.75954	1.74169	-3.30687	0.000943435	0.0272871
i2_LQ_LWC_c119322/f1p27/2381	54.5988	22.15	3.32509	6.66148	2.71091e-11	1.07274e-08
i1_LQ_LWC_c22116/f1p0/1555	4698	1.61399	0.326749	4.93955	7.83019e-07	9.8276e-05
i2_LQ_LWC_c112582/f1p84/2024	40.5816	21.7772	4.36296	4.99138	5.99496e-07	7.75936e-05
i2_LQ_LWC_c67155/f1p57/2565	2526.05	1.17859	0.383091	3.07652	0.00209433	0.0472627
i7_LQ_LWC_c238/f1p0/7344	116.938	2.29734	0.725234	3.16772	0.00153637	0.0382719
i1_HQ_LWC_c27647/f3p0/1578	23.8604	-4.32756	1.25218	-3.45603	0.000548197	0.0185369
i4_HQ_LWC_c35111/f29p2/5018	11.3319	28.2755	4.85863	5.81965	5.89717e-09	1.37219e-06
i2_LQ_LWC_c19262/f1p19/2316	18.4156	-7.09311	1.96695	-3.60615	0.000310773	0.0119922
i5_HQ_LWC_c11339/f2p0/5296	27.3401	-7.09467	1.88844	-3.75689	0.00017204	0.00762907
i2_HQ_LWC_c49214/f2p30/2881	42.5957	23.0508	3.24698	7.09915	1.25525e-12	6.23878e-10
i5_LQ_LWC_c10477/f1p0/5074	19.6845	-7.11921	1.81956	-3.91261	9.13049e-05	0.00475881
i2_LQ_LWC_c94197/f1p6/2105	58.1378	-1.30803	0.422057	-3.09918	0.00194057	0.0447852
i2_HQ_LWC_c105896/f2p13/2336	119.966	23.9571	3.34898	7.15356	8.45541e-13	4.45177e-10
i2_HQ_LWC_c126509/f22p0/2334	333.859	7.14702	2.20779	3.23718	0.00120719	0.0322438
i2_HQ_LWC_c129000/f2p26/2256	168.115	-10.3373	2.21996	-4.65655	3.21555e-06	0.000319636
i6_HQ_LWC_c141/f2p0/6321	70.7073	9.28529	1.99985	4.64299	3.43399e-06	0.000338104
i6_HQ_LWC_c101/f3p0/7152	21.0895	32.66	4.85829	6.72253	1.78601e-11	7.25225e-09
i7_LQ_LWC_c329/f1p0/7168	2062.22	1.65115	0.414414	3.9843	6.76801e-05	0.00378126
i3_HQ_LWC_c41051/f2p0/3785	15.1173	27.3536	4.859	5.62946	1.80772e-08	3.62301e-06
i2_LQ_LWC_c8577/f1p16/2992	47.1498	-7.7207	1.98235	-3.89473	9.83093e-05	0.0050644
i8_LQ_LWC_c104/f1p0/8587	41.9484	-1.10523	0.343414	-3.21835	0.00128929	0.0338259
i2_LQ_LWC_c37023/f1p4/2099	162.324	1.50568	0.42698	3.52635	0.000421328	0.0152274
i8_LQ_LWC_c192/f1p0/8676	21.9689	-7.1958	1.87456	-3.83866	0.000123705	0.00605152
i8_LQ_LWC_c38/f1p0/8378	157.789	-1.14731	0.339086	-3.38354	0.000715565	0.0224832
i8_LQ_LWC_c46/f1p0/8321	69.4869	-1.59782	0.50787	-3.14611	0.00165456	0.0402006
i8_LQ_LWC_c48/f1p0/8736	33.0889	-3.01532	0.980899	-3.07404	0.00211181	0.0474504
i2_LQ_LWC_c53005/f1p42/2518	13.0605	7.98048	2.25688	3.53607	0.00040612	0.0148156
i3_HQ_LWC_c13302/f2p0/3844	211.316	-1.22174	0.31812	-3.8405	0.000122786	0.00602082
i4_LQ_LWC_c33080/f1p4/4164	94.4442	-1.66152	0.504139	-3.29575	0.000981593	0.0280384
i2_HQ_LWC_c97239/f8p55/2440	838.139	1.00439	0.326233	3.07874	0.00207881	0.0469467
i2_HQ_LWC_c126699/f3p18/2523	43.5966	20.3892	3.54312	5.75458	8.68551e-09	1.91349e-06
i2_HQ_LWC_c59864/f3p26/2454	564.063	2.25705	0.385436	5.85583	4.7464e-09	1.11697e-06
i2_HQ_LWC_c48722/f2p29/2860	117.282	-1.6884	0.425647	-3.96666	7.28855e-05	0.00398957
i2_LQ_LWC_c81818/f1p21/2608	36.7597	-22.7277	3.63079	-6.25973	3.85639e-10	1.16871e-07

## Sheet: DEGs at 7h
Supplemental Table 1. DEGs at 7h after drought treatment
ID	baseMean	log2FoldChange	lfcSE	stat	pvalue	padj
i0_HQ_LWC_c284/f2p0/996	344.817	-1.30622	0.371577	-3.51533	0.000439201	0.039718
i0_LQ_LWC_c1826/f1p0/563	703.257	1.78756	0.478881	3.73278	0.00018938	0.0207141
i0_LQ_LWC_c864/f1p0/953	53.843	9.53548	2.5922	3.67853	0.000234582	0.0242493
i2_HQ_LWC_c70176/f2p2/2841	77.2352	1.67192	0.446712	3.74272	0.000182037	0.0201953
i0_LQ_LWC_c437/f1p0/706	231.188	-1.63263	0.406189	-4.01939	5.83498e-05	0.00822018
i0_HQ_LWC_c256/f2p0/562	250.15	5.35767	1.38726	3.86204	0.000112444	0.0137516
i4_LQ_LWC_c40383/f1p0/4045	13.0793	-7.87598	2.19534	-3.58759	0.000333747	0.0314639
i2_LQ_LWC_c53197/f1p52/2087	59.7745	5.02084	0.946612	5.304	1.1329e-07	3.9102e-05
i3_LQ_LWC_c42502/f1p0/3214	51.9275	22.2536	3.27222	6.80078	1.04056e-11	7.99906e-09
i5_LQ_LWC_c9018/f1p0/5395	27.4708	-41.6644	5.38584	-7.73591	1.02668e-14	1.44965e-11
i5_HQ_LWC_c387/f4p0/5354	21.5139	26.6452	5.46311	4.8773	1.07548e-06	0.000289247
i4_HQ_LWC_c1967/f4p0/4960	33.8533	8.03115	2.20598	3.64063	0.000271972	0.0271998
i2_HQ_LWC_c127341/f3p31/2994	26.6441	-31.6562	5.41655	-5.84435	5.08558e-09	2.37558e-06
i5_HQ_LWC_c11513/f16p0/5226	105.798	23.1852	3.19644	7.25347	4.06235e-13	3.94346e-10
i3_HQ_LWC_c1622/f9p0/3156	10.4871	19.3182	4.29642	4.49635	6.91307e-06	0.00146085
i4_HQ_LWC_c2213/f2p0/4761	21.1846	36.9123	4.50634	8.19118	2.58669e-16	4.93752e-13
i3_HQ_LWC_c1554/f7p0/3994	68.2057	22.9279	3.49586	6.55859	5.43207e-11	3.83498e-08
i1_HQ_LWC_c11806/f2p1/1577	13.6707	28.8501	3.93398	7.33356	2.24112e-13	2.34218e-10
i1_HQ_LWC_c12876/f15p0/1416	478.06	-1.90765	0.439074	-4.34472	1.39456e-05	0.00250368
i1_HQ_LWC_c16450/f2p0/1723	863.075	22.8769	2.52244	9.06936	1.19718e-19	6.1981e-16
i1_HQ_LWC_c19206/f2p0/1829	91.6566	-1.39802	0.368025	-3.79871	0.000145449	0.0168274
i1_HQ_LWC_c21568/f5p0/1463	7037.85	1.73874	0.391564	4.44049	8.97531e-06	0.00177583
i1_HQ_LWC_c36500/f2p0/1503	31.9546	2.99055	0.85726	3.4885	0.000485741	0.0428052
i1_HQ_LWC_c4923/f2p8/1885	545.022	-1.78599	0.317775	-5.62028	1.90647e-08	7.89623e-06
i1_HQ_LWC_c4995/f3p7/1808	3676.76	1.06269	0.25545	4.16008	3.1814e-05	0.00512049
i1_LQ_LWC_c10003/f1p0/1709	430.954	-1.10679	0.270308	-4.09456	4.22964e-05	0.00640915
i1_LQ_LWC_c10776/f1p0/1825	36.2803	-7.46332	1.90797	-3.91166	9.16635e-05	0.0118149
i1_LQ_LWC_c11259/f1p6/1527	5369.5	1.11713	0.270427	4.13098	3.61218e-05	0.00565275
i1_LQ_LWC_c13659/f1p0/1230	539.893	-1.12977	0.221475	-5.10109	3.37702e-07	0.000103352
i1_LQ_LWC_c14107/f1p0/1424	56.9621	-2.43728	0.633959	-3.84453	0.000120782	0.0144862
i1_HQ_LWC_c553/f25p0/1907	1408.27	-1.29842	0.317354	-4.09141	4.28761e-05	0.00644979
i1_LQ_LWC_c18776/f1p1/1945	16.0162	6.69399	1.72709	3.87587	0.000106245	0.0131064
i1_LQ_LWC_c19021/f1p0/1507	73.7374	-1.23898	0.313111	-3.95698	7.5903e-05	0.0102291
i1_LQ_LWC_c6116/f1p4/1722	81.8541	23.126	5.46236	4.23371	2.29871e-05	0.00385978
i1_LQ_LWC_c19449/f1p3/2007	29.5285	-36.313	5.39911	-6.72574	1.74707e-11	1.29215e-08
i1_LQ_LWC_c19813/f1p2/1578	8.05599	39.4665	5.46392	7.22311	5.08111e-13	4.85652e-10
i1_LQ_LWC_c20050/f1p38/1710	75.7967	-44.9809	5.3986	-8.33195	7.95194e-17	1.64677e-13
i1_LQ_LWC_c20555/f1p0/1818	383.843	1.21714	0.352902	3.44895	0.000562779	0.0480142
i1_LQ_LWC_c21062/f1p6/1435	5395.56	1.20748	0.272692	4.428	9.51091e-06	0.00186399
i1_HQ_LWC_c17974/f2p0/1589	254.467	24.0616	3.98309	6.04094	1.53223e-09	8.13615e-07
i1_LQ_LWC_c22494/f1p0/2010	1149.03	-1.76397	0.361824	-4.87523	1.08682e-06	0.000291038
i1_LQ_LWC_c22926/f1p6/1992	29.1527	2.06783	0.567193	3.64572	0.00026664	0.0267618
i1_LQ_LWC_c23035/f1p0/1600	38.3581	22.5541	4.43218	5.08871	3.60508e-07	0.000109255
i1_LQ_LWC_c14011/f1p0/1324	201.885	-11.0188	1.34547	-8.18952	2.62266e-16	4.93752e-13
i1_LQ_LWC_c25201/f1p2/1987	144.156	-1.23382	0.348332	-3.54207	0.000396994	0.0365936
i1_LQ_LWC_c26510/f1p0/1231	144.593	1.37721	0.361345	3.81135	0.000138208	0.0162315
i1_LQ_LWC_c26738/f1p0/1223	31.8015	21.661	5.4627	3.96525	7.33185e-05	0.00994554
i1_HQ_LWC_c16784/f3p0/1609	615.138	2.73683	0.79058	3.46181	0.000536565	0.0462346
i1_HQ_LWC_c2916/f2p0/1620	12.1715	41.5762	5.32288	7.81085	5.68053e-15	8.40272e-12
i1_LQ_LWC_c27387/f1p0/1312	247.628	1.01737	0.260917	3.89923	9.65009e-05	0.0122462
i2_HQ_LWC_c117615/f6p2/2053	16.6324	29.7392	5.46318	5.44358	5.22212e-08	1.98878e-05
i1_LQ_LWC_c30649/f1p0/1924	59.8773	2.89771	0.829626	3.49279	0.000478	0.0422697
i1_LQ_LWC_c16392/f2p0/1696	244.388	-2.61997	0.615867	-4.25412	2.09871e-05	0.00358205
i1_LQ_LWC_c9026/f1p1/1849	718.704	-1.76631	0.342818	-5.15235	2.57246e-07	8.19586e-05
i3_HQ_LWC_c5937/f3p1/3137	16.0451	25.7003	5.38099	4.77613	1.78703e-06	0.000447672
i1_LQ_LWC_c32094/f1p4/1617	370.078	-1.08865	0.263579	-4.13024	3.62388e-05	0.00565681
i1_LQ_LWC_c23373/f1p3/1728	4746.42	1.39386	0.375266	3.71433	0.000203743	0.0217117
i1_HQ_LWC_c40197/f2p0/1696	120.74	23.2922	5.43515	4.28547	1.82356e-05	0.00318237
i1_HQ_LWC_c28052/f5p0/1700	20734.3	1.25312	0.284765	4.40054	1.07983e-05	0.00205786
i1_LQ_LWC_c37783/f1p0/1364	11233.1	1.47307	0.327307	4.50057	6.77703e-06	0.00144191
i1_LQ_LWC_c41113/f1p0/1630	158.209	20.8102	5.46286	3.8094	0.000139305	0.0163294
i1_LQ_LWC_c33619/f1p0/1615	33.7894	6.26193	1.6018	3.90932	9.25566e-05	0.0118562
i1_LQ_LWC_c33829/f1p0/1548	78.6376	-20.2167	2.99718	-6.74526	1.52755e-11	1.15735e-08
i1_HQ_LWC_c40364/f4p0/1609	5695.34	-3.59598	0.668978	-5.37533	7.64421e-08	2.7936e-05
i1_LQ_LWC_c40967/f1p0/1672	389.439	34.0717	5.33413	6.38749	1.68627e-10	1.04763e-07
i1_LQ_LWC_c41062/f1p0/1635	36.2487	-31.0365	5.39838	-5.74923	8.96494e-09	4.00357e-06
i1_LQ_LWC_c32365/f1p0/1654	20.1696	20.5519	4.17958	4.9172	8.77889e-07	0.000244577
i1_HQ_LWC_c2589/f7p5/1911	96.2332	21.8971	4.49675	4.86954	1.11857e-06	0.000298256
i1_LQ_LWC_c34953/f1p0/1421	335.646	-1.45498	0.314047	-4.63299	3.60425e-06	0.000823496
i1_HQ_LWC_c16500/f2p0/1894	433.637	1.77396	0.485102	3.65689	0.000255297	0.0259588
i1_LQ_LWC_c35380/f1p5/1616	346.791	-1.51884	0.406544	-3.73599	0.000186978	0.02056
i1_LQ_LWC_c31009/f1p0/1971	83.3563	-1.46227	0.407506	-3.58834	0.000332787	0.031421
i1_LQ_LWC_c10952/f1p0/1889	1452.03	-1.35987	0.162231	-8.3823	5.19031e-17	1.11193e-13
i1_HQ_LWC_c7477/f2p0/1862	124.207	19.8459	3.01479	6.58283	4.61574e-11	3.29612e-08
i1_HQ_LWC_c11443/f2p2/1636	203.068	-3.5277	0.887933	-3.97294	7.09924e-05	0.00971485
i1_LQ_LWC_c35595/f1p0/1776	25.192	37.7776	4.67245	8.08518	6.20737e-16	1.07124e-12
i1_LQ_LWC_c36426/f1p4/1690	173.525	-1.42127	0.270078	-5.26246	1.42143e-07	4.82563e-05
i1_LQ_LWC_c11249/f4p1/1604	207.398	3.128	0.899272	3.47837	0.000504476	0.0441431
i1_HQ_LWC_c14970/f3p0/1516	2706.88	1.57688	0.267072	5.90432	3.54108e-09	1.69228e-06
i1_LQ_LWC_c37483/f1p1/1218	755.5	10.675	1.82245	5.85752	4.69828e-09	2.21129e-06
i1_LQ_LWC_c37762/f1p0/1245	33.5029	20.0355	4.15242	4.82501	1.39993e-06	0.00036239
i1_HQ_LWC_c28066/f3p168/1548	311.958	-3.96852	1.00591	-3.94519	7.9736e-05	0.0106076
i1_LQ_LWC_c38324/f1p0/1097	742.874	27.8301	5.46192	5.0953	3.48194e-07	0.00010604
i1_LQ_LWC_c38519/f1p15/1175	371.893	-1.88902	0.434104	-4.35155	1.35181e-05	0.00245568
i1_LQ_LWC_c39038/f1p0/1254	46.1692	-1.87042	0.456795	-4.09467	4.22775e-05	0.00640915
i1_HQ_LWC_c40428/f3p0/1671	42.2693	-2.40131	0.664281	-3.6149	0.000300465	0.0293045
i1_HQ_LWC_c40352/f3p0/1680	33.8222	28.5268	4.69499	6.07601	1.23208e-09	6.7145e-07
i1_LQ_LWC_c29575/f3p0/1680	51.2869	27.6903	5.46252	5.06914	3.99613e-07	0.000119936
i1_LQ_LWC_c41099/f1p0/1172	237.557	-2.11642	0.58398	-3.62414	0.000289928	0.028366
i1_LQ_LWC_c30124/f1p0/1816	61.9225	-3.744	0.969062	-3.86353	0.000111761	0.0137131
i1_LQ_LWC_c41196/f1p23/1950	920.585	-1.35903	0.215195	-6.31533	2.69588e-10	1.61045e-07
i1_LQ_LWC_c42570/f1p0/1067	26.9056	22.171	4.74382	4.67366	2.95883e-06	0.000691064
i1_LQ_LWC_c42560/f1p4/1019	15.1843	26.9681	5.4636	4.93595	7.97629e-07	0.000223218
i1_LQ_LWC_c42092/f1p0/1011	166.602	-8.14537	1.95182	-4.17323	3.00317e-05	0.00488423
i1_LQ_LWC_c5419/f1p0/1894	20.887	6.80864	1.84494	3.69044	0.000223866	0.0234539
i1_LQ_LWC_c5794/f1p0/2003	98.6175	-39.7095	5.39837	-7.35583	1.89746e-13	2.03248e-10
i1_LQ_LWC_c5962/f3p0/1650	163.164	-1.73226	0.462526	-3.74522	0.000180237	0.0200315
i2_HQ_LWC_c11258/f10p2/2294	25.7191	7.57466	2.17574	3.48142	0.000498766	0.0437667
i2_HQ_LWC_c115542/f8p0/2246	105.689	9.1385	2.65621	3.44043	0.000580794	0.048977
i1_HQ_LWC_c2399/f3p2/2028	113.177	-23.6716	5.39883	-4.38458	1.16211e-05	0.00218691
i2_HQ_LWC_c115481/f2p5/2309	54.3359	-21.8728	5.40128	-4.04957	5.1312e-05	0.00748324
i2_HQ_LWC_c122894/f9p1/2290	13.575	31.5812	5.46418	5.77968	7.4844e-09	3.39404e-06
i2_HQ_LWC_c13213/f2p4/2779	13.6764	6.77849	1.76393	3.84283	0.000121622	0.0145588
i2_HQ_LWC_c17333/f2p0/2103	29.9617	7.00769	1.78952	3.91596	9.00443e-05	0.0117033
i2_HQ_LWC_c18333/f2p2/2381	70.9668	1.41035	0.361508	3.90131	9.56752e-05	0.0121804
i2_HQ_LWC_c20554/f2p1/1966	123.504	4.42458	0.992038	4.4601	8.19227e-06	0.0016853
i1_HQ_LWC_c39588/f2p5/1283	407.995	-1.74719	0.441372	-3.95854	7.54085e-05	0.0101846
i2_HQ_LWC_c23331/f2p0/2658	50.0852	-1.46395	0.309084	-4.7364	2.17551e-06	0.000534222
i2_HQ_LWC_c32614/f2p6/3056	35.189	1.53249	0.446345	3.43343	0.000596005	0.049903
i2_HQ_LWC_c38974/f2p0/2714	143.119	1.16578	0.295858	3.94032	8.13728e-05	0.0107792
i2_HQ_LWC_c46781/f3p11/2709	188.234	1.29942	0.332049	3.91334	9.10292e-05	0.011782
i2_HQ_LWC_c57104/f2p5/2209	62.4319	1.57887	0.428732	3.68265	0.000230826	0.024021
i1_HQ_LWC_c39388/f4p0/2012	35.3562	22.2257	4.31365	5.15241	2.57157e-07	8.19586e-05
i2_LQ_LWC_c101216/f1p0/2311	160.28	-1.53797	0.447473	-3.43701	0.000588182	0.0494479
i2_LQ_LWC_c42595/f1p3/2077	71.1533	1.92412	0.366008	5.25705	1.46383e-07	4.91585e-05
i2_LQ_LWC_c102937/f1p6/2404	10.4476	-47.1429	5.40642	-8.71979	2.78719e-18	1.1544e-14
i2_LQ_LWC_c24347/f2p2/2285	98.0184	-8.8655	2.2129	-4.00629	6.16795e-05	0.00857262
i2_LQ_LWC_c103323/f1p1/2231	32.4896	7.66417	2.09823	3.65268	0.000259521	0.0262594
i2_LQ_LWC_c14252/f3p1/2099	23.9911	32.4593	5.46257	5.94212	2.81358e-09	1.36562e-06
i2_HQ_LWC_c16978/f3p3/2734	118.932	22.2992	4.62524	4.82121	1.4269e-06	0.000366318
i2_LQ_LWC_c18481/f1p4/2705	71.9156	9.24514	1.96006	4.71676	2.39631e-06	0.000577654
i4_HQ_LWC_c2316/f2p83/4636	10.6662	6.28674	1.68308	3.73526	0.000187519	0.020583
i2_LQ_LWC_c87964/f1p2/2255	228.905	23.387	4.52962	5.16314	2.42847e-07	7.86514e-05
i2_LQ_LWC_c104640/f1p9/2652	98.5263	1.65461	0.358949	4.60958	4.03477e-06	0.000901684
i2_HQ_LWC_c54492/f2p6/2363	68.4353	-9.00745	2.60993	-3.45122	0.000558048	0.047689
i2_LQ_LWC_c105005/f1p1/2163	60.9179	-1.44195	0.394565	-3.65454	0.000257647	0.0261549
i1_HQ_LWC_c39282/f13p0/1999	223.152	22.1831	3.41746	6.4911	8.52139e-11	5.81768e-08
i2_LQ_LWC_c105338/f1p8/2534	62.2665	3.90444	0.790039	4.94209	7.72913e-07	0.000219264
i2_LQ_LWC_c105343/f1p7/2613	322.031	-23.6935	3.68412	-6.43124	1.26567e-10	8.27705e-08
i1_LQ_LWC_c14205/f1p0/1356	23.2174	2.26526	0.565268	4.00741	6.13873e-05	0.00855114
i2_LQ_LWC_c55561/f1p6/2500	35.8486	22.1545	5.26949	4.2043	2.61888e-05	0.00433875
i2_LQ_LWC_c105986/f1p1/2551	116.973	1.46743	0.381966	3.84179	0.000122141	0.0145648
i2_HQ_LWC_c68831/f3p3/2186	30.848	20.2624	5.07126	3.99553	6.45492e-05	0.00891166
i2_LQ_LWC_c42576/f1p3/2072	26.8098	21.5181	3.80609	5.65359	1.57129e-08	6.64076e-06
i1_HQ_LWC_c1860/f6p0/1988	10.8845	26.138	5.46422	4.78348	1.72288e-06	0.000435112
i2_HQ_LWC_c43979/f27p21/2149	139.866	21.6643	2.52615	8.57602	9.82165e-18	3.1424e-14
i1_HQ_LWC_c1355/f5p0/1851	192.701	1.26731	0.32403	3.91107	9.18883e-05	0.0118193
i2_HQ_LWC_c19025/f2p4/2505	59.516	8.61414	2.31731	3.7173	0.000201364	0.0215692
i1_HQ_LWC_c16602/f2p0/1851	244.138	9.65624	2.35762	4.09576	4.20782e-05	0.00640734
i2_LQ_LWC_c107217/f1p7/2998	375.378	1.16043	0.317827	3.65114	0.000261076	0.0263718
i2_LQ_LWC_c107642/f1p2/2497	22.0928	-4.3263	1.18432	-3.65298	0.000259213	0.0262594
i2_LQ_LWC_c107793/f1p6/2240	24.4309	35.2714	4.92023	7.16867	7.57325e-13	7.12884e-10
i2_HQ_LWC_c100859/f2p3/2422	133.145	-5.3267	0.978828	-5.44191	5.27119e-08	1.98878e-05
i2_LQ_LWC_c71273/f1p10/2214	31.9245	-42.8337	3.36443	-12.7313	3.96126e-37	6.15253e-33
i1_HQ_LWC_c13005/f2p0/1323	111.979	24.3993	4.531	5.38497	7.24569e-08	2.66363e-05
i2_LQ_LWC_c108745/f1p2/2956	34.9127	-7.40102	1.56792	-4.72029	2.35514e-06	0.000571553
i1_LQ_LWC_c22456/f1p0/1855	64.8381	22.5946	5.46248	4.13634	3.52894e-05	0.00555044
i2_LQ_LWC_c108879/f1p0/2807	110.145	1.71023	0.482451	3.54487	0.0003928	0.0363147
i2_LQ_LWC_c106170/f1p6/2622	21.2479	21.644	4.89283	4.42361	9.70653e-06	0.00188767
i2_HQ_LWC_c2516/f8p2/2450	95.2697	9.57875	2.71014	3.53441	0.000408687	0.0375599
i2_LQ_LWC_c70783/f1p5/2188	31.3672	-49.0843	3.76854	-13.0248	8.84803e-39	1.83234e-34
i2_LQ_LWC_c34188/f1p2/2518	27.1156	31.626	5.46273	5.78941	7.06338e-09	3.22667e-06
i2_HQ_LWC_c69016/f2p4/2737	134.634	4.46964	1.01599	4.3993	1.086e-05	0.0020633
i2_LQ_LWC_c111522/f3p6/2173	288.649	-1.47712	0.230047	-6.42094	1.35439e-10	8.67463e-08
i2_LQ_LWC_c89721/f1p9/2326	42.7791	27.4574	5.46273	5.02632	4.99977e-07	0.000146519
i2_LQ_LWC_c112518/f1p0/2463	11.759	40.5426	5.46955	7.41241	1.24022e-13	1.40093e-10
i2_LQ_LWC_c113235/f1p1/2026	19.3945	20.7348	5.37289	3.85915	0.000113784	0.0138609
i1_LQ_LWC_c28297/f83p0/1895	53.6481	-38.396	5.58101	-6.87976	5.9954e-12	4.77533e-09
i1_LQ_LWC_c32886/f1p0/1712	232.678	2.19098	0.585846	3.73985	0.000184128	0.0203186
i1_LQ_LWC_c33030/f1p0/1999	12.4344	6.03976	1.71041	3.53118	0.000413703	0.0378529
i2_HQ_LWC_c116776/f35p20/2159	113.212	8.75743	2.41079	3.63259	0.000280591	0.0277872
i2_HQ_LWC_c1991/f29p6/2539	46.4536	22.0117	5.46256	4.02956	5.58825e-05	0.00796287
i1_HQ_LWC_c14663/f31p0/1979	30.4202	32.3171	4.80302	6.7285	1.71421e-11	1.28312e-08
i2_LQ_LWC_c14440/f1p1/2026	187.382	24.2479	4.0359	6.00804	1.87785e-09	9.64173e-07
i2_LQ_LWC_c130432/f1p8/2035	35.1681	-22.6697	4.01159	-5.65106	1.59465e-08	6.69398e-06
i2_LQ_LWC_c116547/f5p12/2688	3786.73	2.38716	0.500695	4.7677	1.86338e-06	0.000464925
i2_HQ_LWC_c77596/f14p0/2277	46.0573	21.1333	3.98011	5.30971	1.098e-07	3.81093e-05
i2_LQ_LWC_c116078/f15p5/2346	7.90801	5.99348	1.60629	3.73125	0.000190531	0.0207668
i2_LQ_LWC_c120278/f2p5/2570	54.6026	8.95845	2.53402	3.53528	0.00040735	0.0374925
i2_HQ_LWC_c118250/f16p0/2100	18.9878	30.7224	3.87175	7.93502	2.10458e-15	3.21449e-12
i2_LQ_LWC_c34457/f1p10/2371	78.868	6.4002	1.56131	4.09924	4.14504e-05	0.00636796
i2_HQ_LWC_c117172/f14p16/2463	304.089	-1.14216	0.280246	-4.07556	4.59031e-05	0.00685534
i2_LQ_LWC_c121297/f1p1/2529	67.9966	-1.42758	0.408141	-3.49775	0.000469195	0.0416424
i2_LQ_LWC_c35085/f1p4/2720	152.173	1.41777	0.371444	3.81691	0.000135131	0.015991
i1_HQ_LWC_c2647/f3p2/1905	102.011	9.58167	2.28437	4.19444	2.73542e-05	0.00449586
i2_LQ_LWC_c124703/f1p4/2055	312.133	5.50834	1.06709	5.16202	2.44302e-07	7.86514e-05
i1_HQ_LWC_c39925/f3p0/2009	128.977	28.0748	5.46255	5.13951	2.75456e-07	8.59963e-05
i2_LQ_LWC_c87075/f1p8/2291	72.2407	22.2679	3.34882	6.64947	2.94152e-11	2.12498e-08
i2_HQ_LWC_c116607/f29p6/2264	199.904	1.24949	0.361182	3.45945	0.000541286	0.0464481
i2_LQ_LWC_c109391/f1p18/2412	28.3341	42.5149	4.65761	9.12805	6.97441e-20	3.93908e-16
i1_LQ_LWC_c7467/f1p4/1619	77.2718	21.8726	4.44905	4.91624	8.82243e-07	0.000244692
i2_LQ_LWC_c127149/f4p4/2432	78.7628	21.7744	5.4626	3.98609	6.71709e-05	0.00923258
i2_LQ_LWC_c76398/f1p1/2374	88.8186	23.2506	4.4297	5.2488	1.53093e-07	5.11354e-05
i2_LQ_LWC_c127413/f1p4/2177	121.524	23.3739	4.13973	5.64623	1.64005e-08	6.83836e-06
i2_LQ_LWC_c127496/f5p3/2544	177.015	10.1839	2.5789	3.94891	7.85078e-05	0.0104891
i1_LQ_LWC_c35007/f1p1/1764	707.09	-1.23898	0.334033	-3.70917	0.000207941	0.0220479
i2_HQ_LWC_c119543/f2p0/2621	29.5756	18.0189	3.44639	5.22835	1.71031e-07	5.68217e-05
i2_HQ_LWC_c128291/f2p0/2622	29.0323	22.166	4.40486	5.03216	4.84974e-07	0.000143476
i2_HQ_LWC_c61391/f2p0/2622	28.7663	21.8826	3.84023	5.69824	1.21053e-08	5.29626e-06
i2_LQ_LWC_c112983/f1p0/2623	16.0754	-20.8354	4.75259	-4.38401	1.16514e-05	0.00218691
i2_LQ_LWC_c114224/f1p0/2622	16.9884	20.7852	4.39682	4.72733	2.27497e-06	0.000556445
i2_LQ_LWC_c122383/f1p2/2627	27.2732	20.0311	3.35666	5.96755	2.40837e-09	1.197e-06
i2_LQ_LWC_c128297/f1p0/2623	11.4841	32.7713	5.46363	5.99809	1.99657e-09	1.01673e-06
i2_LQ_LWC_c130366/f1p0/2624	18.9791	37.8428	4.88276	7.75028	9.16914e-15	1.32477e-11
i2_LQ_LWC_c132371/f1p0/2625	14.2827	21.8379	5.36911	4.06732	4.75565e-05	0.00703463
i2_LQ_LWC_c36379/f1p9/2625	24.812	21.6313	4.43152	4.88123	1.05428e-06	0.000286023
i2_LQ_LWC_c37310/f2p8/2785	40.0881	19.7974	3.16763	6.24989	4.1075e-10	2.40742e-07
i2_LQ_LWC_c95786/f1p0/2500	12.2479	32.6302	5.46353	5.97237	2.33829e-09	1.17154e-06
i2_HQ_LWC_c2252/f13p4/2639	58.6983	21.9922	3.4123	6.44499	1.15606e-10	7.64072e-08
i2_LQ_LWC_c47613/f1p18/2706	53.6354	19.7136	5.46354	3.60821	0.000308321	0.02979
i2_LQ_LWC_c12166/f1p6/2204	42.2505	7.02552	1.87228	3.75239	0.000175156	0.019607
i2_HQ_LWC_c126731/f5p0/2407	59.0702	22.0936	5.4624	4.04467	5.23959e-05	0.00762342
i2_HQ_LWC_c130869/f2p17/2818	57.4185	-9.96525	2.15736	-4.61918	3.8526e-06	0.000870366
i2_LQ_LWC_c13097/f1p0/2421	1275.53	3.30762	0.480346	6.88591	5.74179e-12	4.63273e-09
i2_HQ_LWC_c116419/f16p3/2333	42.2022	21.7298	3.57725	6.07443	1.24429e-09	6.72207e-07
i2_LQ_LWC_c133059/f1p4/2006	32.8049	21.669	5.41377	4.00256	6.26596e-05	0.00867005
i1_HQ_LWC_c28268/f17p0/1777	76.2613	-8.3489	2.1453	-3.89171	9.954e-05	0.0124932
i2_HQ_LWC_c117421/f7p3/2203	252.807	10.1207	1.92436	5.25926	1.44633e-07	4.88347e-05
i2_LQ_LWC_c133389/f1p2/2025	81.396	8.17624	2.10046	3.8926	9.91752e-05	0.0124726
i2_HQ_LWC_c117638/f4p2/2038	665.026	1.41129	0.32393	4.35676	1.32001e-05	0.00241912
i1_LQ_LWC_c30423/f1p0/1988	23.7873	7.61843	1.71086	4.45299	8.46813e-06	0.00172492
i2_HQ_LWC_c40929/f26p4/2747	77.5694	33.831	5.26812	6.42184	1.3464e-10	8.67463e-08
i1_LQ_LWC_c6936/f1p0/1900	31.4401	20.4832	5.38363	3.80472	0.000141966	0.0165788
i2_LQ_LWC_c18733/f1p1/2514	275.462	1.88318	0.546649	3.44495	0.000571162	0.0484762
i2_LQ_LWC_c19955/f1p0/2549	195.106	1.97492	0.536653	3.68008	0.000233162	0.0241831
i2_LQ_LWC_c21123/f1p1/2716	97.6368	23.1648	2.63275	8.79869	1.38428e-18	6.14295e-15
i2_LQ_LWC_c21296/f1p1/2678	35.9025	3.17893	0.748287	4.24827	2.15425e-05	0.00362702
i2_LQ_LWC_c21356/f1p4/2914	6.90127	6.43871	1.76751	3.64281	0.000269677	0.027023
i2_LQ_LWC_c21597/f1p0/2205	34.9103	1.97935	0.558181	3.54608	0.000391014	0.0362034
i2_HQ_LWC_c115494/f13p3/2827	520.462	-1.00294	0.262037	-3.82747	0.000129468	0.0153795
i1_LQ_LWC_c39359/f4p0/1959	19.0928	39.3786	5.30549	7.42223	1.15166e-13	1.32499e-10
i2_LQ_LWC_c12258/f2p5/2348	30.6118	20.993	3.31839	6.32626	2.51178e-10	1.51504e-07
i2_LQ_LWC_c23424/f1p1/2788	200.835	-1.29421	0.348006	-3.71892	0.000200074	0.0215052
i1_LQ_LWC_c10981/f1p2/1917	53.3887	-9.36387	1.92997	-4.85182	1.22336e-06	0.00032205
i2_HQ_LWC_c10341/f4p0/2702	139.185	-1.7827	0.349316	-5.1034	3.33608e-07	0.000102604
i1_LQ_LWC_c36194/f1p0/1971	109.588	-1.45336	0.406438	-3.57585	0.000349092	0.0327613
i2_LQ_LWC_c27666/f1p0/2037	77.2306	3.32485	0.930128	3.57461	0.000350751	0.0328675
i1_HQ_LWC_c40591/f2p0/1858	149.941	21.6783	4.33575	4.99989	5.73625e-07	0.000166531
i2_LQ_LWC_c31770/f1p15/2383	19.3638	7.12734	1.84966	3.85332	0.000116528	0.0141121
i2_LQ_LWC_c32882/f1p4/2160	116.496	-22.941	5.39943	-4.24879	2.14929e-05	0.00362702
i1_LQ_LWC_c31425/f1p0/1908	28.0669	6.51516	1.56459	4.16414	3.12533e-05	0.0050433
i2_HQ_LWC_c78078/f9p1/2337	106.91	1.39352	0.361983	3.84968	0.000118274	0.0142403
i2_LQ_LWC_c35512/f1p0/2443	403.735	1.48451	0.41331	3.59176	0.000328456	0.0312496
i2_LQ_LWC_c3570/f1p5/3000	69.4752	1.17571	0.323309	3.63649	0.000276373	0.0274285
i2_HQ_LWC_c53851/f2p5/2707	109.569	9.78384	2.56445	3.81518	0.000136081	0.0160664
i2_LQ_LWC_c35701/f1p5/2701	24.0127	-44.3392	3.78983	-11.6995	1.2817e-31	1.59257e-27
i1_LQ_LWC_c40492/f3p0/1624	52.3602	21.5729	4.17918	5.16199	2.44334e-07	7.86514e-05
i2_LQ_LWC_c37406/f1p1/2103	62.2566	2.72851	0.562742	4.8486	1.24336e-06	0.000325935
i2_HQ_LWC_c2719/f7p1/2243	187.731	-1.28087	0.308095	-4.1574	3.21888e-05	0.00516742
i2_LQ_LWC_c3891/f1p0/2423	31.112	7.23553	1.62942	4.44055	8.97298e-06	0.00177583
i2_LQ_LWC_c39897/f1p11/2118	52.4158	-22.622	5.10834	-4.42845	9.49106e-06	0.00186399
i2_LQ_LWC_c40001/f1p2/2835	14.5895	-2.43211	0.593804	-4.09581	4.20701e-05	0.00640734
i2_HQ_LWC_c16762/f4p3/2511	413.904	3.64488	0.707602	5.15103	2.59062e-07	8.2116e-05
i2_LQ_LWC_c42399/f1p3/2687	225.478	8.60833	1.94105	4.43488	9.21247e-06	0.00181696
i2_LQ_LWC_c4625/f1p6/2393	20.5242	37.4624	4.64998	8.05647	7.85301e-16	1.3186e-12
i2_LQ_LWC_c46689/f4p62/2297	40.6533	-8.42178	2.18329	-3.85738	0.000114609	0.0139341
i2_LQ_LWC_c46886/f1p2/2658	21.6379	7.52959	2.08588	3.6098	0.000306438	0.0297005
i2_LQ_LWC_c48330/f1p0/2594	77.6853	1.05778	0.284272	3.721	0.000198436	0.0213661
i1_HQ_LWC_c2384/f3p0/1818	106.758	2.37157	0.668253	3.54891	0.000386833	0.0359235
i1_LQ_LWC_c25989/f1p30/1194	94.2139	-1.47972	0.348305	-4.24835	2.15353e-05	0.00362702
i2_LQ_LWC_c48888/f1p3/2552	14.3604	-19.5866	4.67407	-4.19047	2.7838e-05	0.0045513
i2_LQ_LWC_c48894/f1p1/2097	366.065	-1.3775	0.336597	-4.09242	4.26894e-05	0.00643729
i2_HQ_LWC_c11328/f2p3/2410	35.5454	7.27707	1.48451	4.90201	9.48602e-07	0.00025962
i2_HQ_LWC_c43658/f25p5/2570	630.233	1.33833	0.189525	7.06147	1.6475e-12	1.4622e-09
i2_LQ_LWC_c41711/f1p6/2092	16.2305	-34.5102	5.39956	-6.39131	1.64475e-10	1.03216e-07
i2_LQ_LWC_c21057/f1p11/2256	49.9105	19.9068	4.23708	4.69823	2.62423e-06	0.000624658
i2_HQ_LWC_c92477/f3p4/2138	77.3363	-8.11907	2.09148	-3.88197	0.000103613	0.012831
i2_HQ_LWC_c49998/f2p0/2434	32.9091	7.91701	1.82355	4.34154	1.41488e-05	0.00251869
i2_LQ_LWC_c34591/f1p2/2930	32.1052	4.02129	1.06303	3.78286	0.000155039	0.0177061
i2_HQ_LWC_c36775/f2p0/2465	153.238	-1.0574	0.251892	-4.19784	2.69473e-05	0.00444073
i1_HQ_LWC_c6391/f2p8/1990	34.1605	38.4966	5.4638	7.04576	1.84453e-12	1.5916e-09
i1_LQ_LWC_c21336/f1p2/1794	142.288	8.19044	2.35998	3.47055	0.000519397	0.0452575
i1_LQ_LWC_c12568/f1p0/1729	27.6307	6.78492	1.7087	3.97081	7.16283e-05	0.00977725
i1_HQ_LWC_c1873/f4p17/1931	24.45	-33.231	5.40019	-6.15368	7.57075e-10	4.39577e-07
i2_LQ_LWC_c64171/f1p0/2760	156.331	4.25194	0.955364	4.4506	8.56304e-06	0.00173088
i2_LQ_LWC_c32451/f1p3/2066	50.1114	21.9739	3.20603	6.85393	7.18494e-12	5.65036e-09
i2_HQ_LWC_c18368/f3p2/2448	60.0864	21.5642	3.88788	5.54651	2.9142e-08	1.15319e-05
i2_HQ_LWC_c4908/f5p3/2331	75.6072	1.05366	0.292842	3.59804	0.000320626	0.0305983
i2_LQ_LWC_c65568/f1p1/3438	20.9975	6.13263	1.66997	3.67229	0.000240385	0.0246849
i2_LQ_LWC_c65873/f1p0/2206	33.0166	4.44663	1.1393	3.90294	9.50298e-05	0.012123
i2_LQ_LWC_c12611/f1p4/2343	10.9842	32.138	5.46341	5.88242	4.04313e-09	1.91746e-06
i2_HQ_LWC_c1175/f48p2/2370	112.818	23.2546	4.59503	5.06082	4.17467e-07	0.000124692
i2_HQ_LWC_c116632/f7p1/2102	38.4029	21.7294	2.91973	7.44228	9.89631e-14	1.16005e-10
i2_HQ_LWC_c17129/f4p1/2249	16.724	-23.9813	4.47812	-5.35521	8.54549e-08	3.10471e-05
i2_HQ_LWC_c7912/f2p2/2660	56.7247	8.41882	1.89272	4.448	8.66742e-06	0.00173704
i1_LQ_LWC_c12771/f6p0/1666	322.96	23.8756	4.64452	5.1406	2.7387e-07	8.59328e-05
i2_LQ_LWC_c38166/f1p1/2467	54.2412	21.5802	2.94316	7.33232	2.262e-13	2.34218e-10
i2_LQ_LWC_c68657/f1p4/2837	89.4358	1.2372	0.315634	3.91973	8.86492e-05	0.0115948
i1_LQ_LWC_c33280/f1p0/1980	54.2832	8.57476	1.85083	4.63292	3.60537e-06	0.000823496
i2_LQ_LWC_c82758/f1p3/2719	464.792	4.57444	0.575743	7.94529	1.93743e-15	3.08633e-12
i2_LQ_LWC_c49539/f1p1/2469	27.4906	8.04509	2.11711	3.80003	0.000144678	0.016825
i2_LQ_LWC_c71296/f1p4/2398	27.3735	4.3402	1.00223	4.33052	1.48756e-05	0.0026255
i2_LQ_LWC_c71411/f1p4/2700	25.3333	4.22182	1.03024	4.0979	4.16912e-05	0.00637968
i2_HQ_LWC_c124834/f4p8/2013	56.7436	21.918	5.12324	4.27816	1.88445e-05	0.00323412
i2_LQ_LWC_c75088/f1p0/2071	65.6708	8.355	1.73084	4.82714	1.38508e-06	0.000360046
i2_HQ_LWC_c87400/f2p2/2211	97.6473	-2.71995	0.673544	-4.03827	5.38465e-05	0.00777981
i1_HQ_LWC_c1552/f14p0/1904	1219.3	1.32816	0.300364	4.42183	9.787e-06	0.0018942
i1_LQ_LWC_c25713/f1p3/1865	216.935	23.5213	3.64476	6.45344	1.0934e-10	7.30428e-08
i2_LQ_LWC_c75648/f1p1/2037	89.4663	20.1404	4.76954	4.22271	2.41385e-05	0.00404219
i2_LQ_LWC_c75716/f1p0/2067	65.3181	1.26794	0.336841	3.76421	0.000167073	0.0188039
i2_LQ_LWC_c68523/f1p8/2113	101.683	-9.72094	2.63702	-3.68633	0.000227511	0.0237543
i2_LQ_LWC_c8073/f1p25/2716	10.7578	-4.73339	1.22933	-3.85037	0.000117938	0.0142275
i2_LQ_LWC_c81803/f1p19/2350	17.0995	23.0268	5.58744	4.12118	3.76944e-05	0.00586928
i2_LQ_LWC_c82389/f1p1/2389	16.7751	7.02121	2.00584	3.50038	0.000464588	0.0412925
i2_LQ_LWC_c82435/f1p1/2165	59.9732	-1.42478	0.413141	-3.44865	0.0005634	0.0480142
i2_LQ_LWC_c82511/f1p3/2138	24.215	21.0818	5.383	3.91637	8.98924e-05	0.0117033
i2_HQ_LWC_c3028/f6p8/2595	241.723	1.75722	0.423934	4.14504	3.39755e-05	0.00537098
i1_LQ_LWC_c36442/f1p0/1998	673.712	10.5093	2.52969	4.15436	3.26196e-05	0.00521827
i2_HQ_LWC_c116330/f4p1/2094	82.3807	9.49448	2.17516	4.36496	1.27144e-05	0.00235794
i2_LQ_LWC_c84366/f2p0/2402	1257.56	1.02903	0.27283	3.77167	0.000162157	0.0183504
i2_HQ_LWC_c32770/f2p1/2564	25.3129	2.77708	0.804149	3.45344	0.000553495	0.0474303
i2_LQ_LWC_c85528/f1p2/2545	34.1754	21.0468	2.88644	7.2916	3.06306e-13	3.06934e-10
i2_LQ_LWC_c85593/f1p1/2630	63.4669	-1.61086	0.424045	-3.7988	0.000145396	0.0168274
i2_HQ_LWC_c54076/f2p3/2126	311.724	2.31972	0.474264	4.89121	1.0022e-06	0.000273086
i2_LQ_LWC_c87172/f1p0/2579	21.1086	7.54394	1.92714	3.91458	9.05616e-05	0.011746
i2_LQ_LWC_c88492/f1p3/2145	69.8111	21.6363	2.92645	7.39336	1.43163e-13	1.58827e-10
i2_LQ_LWC_c65540/f1p5/2635	53.372	3.11593	0.799773	3.89603	9.77842e-05	0.0123476
i1_LQ_LWC_c37940/f1p3/1314	32.7745	8.58822	2.43858	3.52181	0.000428616	0.0389877
i2_LQ_LWC_c83702/f1p1/2409	44.4205	8.19503	1.50601	5.44155	5.2819e-08	1.98878e-05
i2_LQ_LWC_c25699/f1p0/2311	34.641	8.14715	1.94285	4.1934	2.74798e-05	0.00450459
i2_HQ_LWC_c634/f24p2/2333	391.424	1.25466	0.302665	4.14538	3.39253e-05	0.00537098
i2_LQ_LWC_c9091/f7p0/2276	1037.93	1.26418	0.360064	3.51098	0.000446461	0.0402573
i2_HQ_LWC_c116368/f22p3/2531	97.8431	1.55961	0.397669	3.92187	8.78639e-05	0.0115221
i2_LQ_LWC_c17111/f5p4/2226	1850	1.90501	0.506341	3.76231	0.000168348	0.0189132
i2_LQ_LWC_c93812/f1p3/2040	74.5756	22.7882	2.63661	8.64299	5.47622e-18	2.0013e-14
i2_LQ_LWC_c14669/f1p1/2019	40.0561	20.5923	3.58172	5.74927	8.96289e-09	4.00357e-06
i1_LQ_LWC_c11744/f1p0/1942	211.913	22.9363	4.18616	5.47909	4.27527e-08	1.64975e-05
i1_HQ_LWC_c10210/f11p0/1998	62.1961	9.00667	2.23391	4.0318	5.53512e-05	0.00792351
i2_LQ_LWC_c94979/f1p0/2071	56.1313	-7.3443	1.98943	-3.69166	0.000222796	0.0234207
i3_HQ_LWC_c2383/f3p0/3403	80.1731	8.57319	1.92476	4.45416	8.42225e-06	0.00172121
i3_HQ_LWC_c8789/f2p2/3663	44.1421	-9.25571	2.59951	-3.56056	0.000370061	0.0345207
i2_LQ_LWC_c57550/f1p5/2028	158.648	-1.63389	0.435011	-3.75597	0.000172671	0.0193638
i1_LQ_LWC_c15064/f1p0/1655	163.75	-24.6536	3.78284	-6.51724	7.1615e-11	4.94359e-08
i2_LQ_LWC_c41668/f1p22/1915	85.5753	32.2848	5.29979	6.09171	1.11708e-09	6.25231e-07
i3_LQ_LWC_c13520/f1p0/3589	10.763	-5.05929	1.26994	-3.98388	6.7798e-05	0.0092982
i3_LQ_LWC_c13673/f1p0/3480	14.4633	19.5757	4.17799	4.68544	2.79361e-06	0.00065742
i3_LQ_LWC_c14075/f1p0/3080	130.613	2.17878	0.557189	3.9103	9.21809e-05	0.0118325
i2_HQ_LWC_c116516/f18p5/2988	635.885	1.02584	0.215398	4.76253	1.91181e-06	0.0004751
i2_HQ_LWC_c17048/f4p1/2965	39.4129	20.9668	4.357	4.81222	1.49264e-06	0.000380055
i2_LQ_LWC_c16945/f2p3/2678	76.5471	22.4172	5.46251	4.10382	4.06383e-05	0.0062961
i0_HQ_LWC_c251/f2p0/440	112.041	9.53151	2.0633	4.61954	3.84594e-06	0.000870366
i2_LQ_LWC_c89430/f1p2/2878	16.6402	22.0387	5.46286	4.03428	5.47693e-05	0.00789479
i3_HQ_LWC_c8796/f2p0/3666	31.4927	6.9111	1.99365	3.46655	0.000527181	0.0455524
i3_LQ_LWC_c19737/f1p1/3288	42.9089	2.83357	0.75101	3.77302	0.000161284	0.0182848
i3_LQ_LWC_c19844/f1p2/3113	58.599	2.55418	0.674444	3.78709	0.000152419	0.0175034
i3_LQ_LWC_c20065/f1p0/3411	16.3158	6.65585	1.70111	3.91265	9.12886e-05	0.011791
i3_LQ_LWC_c21981/f1p2/3624	173.89	1.33595	0.234952	5.68605	1.30013e-08	5.64846e-06
i2_HQ_LWC_c1553/f27p3/2988	92.8483	40.8528	2.86343	14.2671	3.50816e-46	2.17952e-41
i2_LQ_LWC_c83955/f1p12/1992	39.2061	2.87444	0.768192	3.74182	0.00018269	0.0202096
i2_LQ_LWC_c52610/f1p9/2728	107.834	-23.1906	4.33471	-5.34998	8.79655e-08	3.10513e-05
i4_HQ_LWC_c2271/f4p0/4764	75.2981	8.93234	1.91199	4.67175	2.98641e-06	0.000694895
i2_LQ_LWC_c32038/f1p11/2346	67.3693	27.9287	5.46278	5.11255	3.17846e-07	9.8243e-05
i3_HQ_LWC_c15477/f4p0/3988	531.086	1.13868	0.316009	3.60332	0.000314183	0.0301688
i4_HQ_LWC_c31628/f2p0/4207	33.7617	7.34261	1.61529	4.54568	5.47586e-06	0.00120212
i3_LQ_LWC_c25300/f1p1/3413	12.6967	5.98359	1.66699	3.58946	0.000331364	0.0313343
i3_LQ_LWC_c26544/f1p0/3458	75.0733	2.19385	0.529381	4.14418	3.41034e-05	0.00537752
i3_HQ_LWC_c32080/f15p0/3422	763.451	1.05978	0.305913	3.46432	0.000531565	0.0458674
i2_LQ_LWC_c19905/f2p0/3009	15.9054	6.98188	1.80146	3.87569	0.000106325	0.0131064
i3_LQ_LWC_c28283/f1p0/3250	99.1028	1.93995	0.373441	5.1948	2.04938e-07	6.77243e-05
i3_HQ_LWC_c2652/f3p6/3410	22.6503	6.66187	1.71617	3.88182	0.000103677	0.012831
i2_HQ_LWC_c70362/f5p3/2534	68.6209	8.03928	2.27571	3.53265	0.000411417	0.0376992
i3_HQ_LWC_c32007/f19p0/3190	18.6888	30.0113	5.46298	5.49357	3.93887e-08	1.53906e-05
i2_HQ_LWC_c16996/f7p5/2929	89.6591	23.0981	3.08044	7.49831	6.46454e-14	7.72351e-11
i2_LQ_LWC_c115973/f8p3/2776	68.7745	20.8687	5.12174	4.07453	4.6108e-05	0.00686943
i2_HQ_LWC_c17148/f3p0/2946	17.3116	21.1252	4.55215	4.64071	3.47219e-06	0.00080192
i2_LQ_LWC_c32448/f1p0/2186	41.5958	-8.24945	1.87254	-4.40549	1.05545e-05	0.0020176
i3_LQ_LWC_c31042/f1p1/3053	25.1242	6.28138	1.59319	3.94264	8.05895e-05	0.0106983
i3_LQ_LWC_c31372/f1p0/3073	30.7769	3.88615	1.12101	3.46666	0.000526975	0.0455524
i3_HQ_LWC_c15449/f4p0/3776	138.762	23.1436	4.1603	5.56298	2.65211e-08	1.06302e-05
i2_LQ_LWC_c90004/f1p4/2794	489.753	-1.02755	0.298611	-3.4411	0.00057935	0.048977
i2_LQ_LWC_c47426/f1p2/3019	30.9961	8.22427	1.92476	4.27288	1.92967e-05	0.00330261
i1_HQ_LWC_c29705/f2p0/1826	47.6775	-21.6135	3.69947	-5.84233	5.14752e-09	2.38656e-06
i2_HQ_LWC_c6831/f4p7/2852	67.0591	8.76151	2.47221	3.544	0.000394103	0.0363811
i3_LQ_LWC_c34999/f1p3/3401	31.7102	1.78917	0.470177	3.80532	0.000141621	0.0165697
i3_LQ_LWC_c3823/f1p0/3779	7.07071	-5.5179	1.58618	-3.47874	0.000503776	0.0441431
i3_LQ_LWC_c35135/f1p0/3399	128.086	1.23645	0.35612	3.472	0.000516596	0.0450766
i2_LQ_LWC_c42509/f1p32/2034	270.333	-3.58653	0.692416	-5.17973	2.22204e-07	7.26573e-05
i3_LQ_LWC_c35587/f1p0/3317	105.895	1.18493	0.261257	4.53549	5.74709e-06	0.0012528
i3_HQ_LWC_c31634/f4p0/3266	97.2357	20.6416	5.46297	3.77845	0.000157807	0.0179562
i3_LQ_LWC_c36451/f1p0/3728	59.1287	2.85359	0.61758	4.6206	3.82626e-06	0.000870366
i3_LQ_LWC_c36719/f1p11/3294	34.1764	-8.92558	1.97777	-4.51295	6.39325e-06	0.00136963
i3_HQ_LWC_c4705/f3p6/3644	50.2063	4.41595	1.26072	3.50271	0.000460557	0.0409929
i3_LQ_LWC_c7657/f1p3/3785	83.5387	9.88815	2.51558	3.93076	8.46775e-05	0.0111931
i3_LQ_LWC_c8532/f1p2/3161	13.3955	25.2264	5.46467	4.61627	3.90705e-06	0.000876294
i2_LQ_LWC_c39871/f1p4/2625	8.87213	-6.52291	1.88035	-3.46898	0.000522444	0.0453323
i1_HQ_LWC_c863/f16p0/2022	91.3556	-25.4121	2.77165	-9.16859	4.79227e-20	2.97729e-16
i3_LQ_LWC_c20760/f1p0/3373	30.7214	7.15632	1.75765	4.07153	4.67045e-05	0.00694165
i3_HQ_LWC_c42218/f118p7/3593	55.8752	22.1699	2.62536	8.44451	3.05322e-17	7.90365e-14
i2_LQ_LWC_c65170/f1p17/3096	77.8204	2.82791	0.599572	4.71654	2.39887e-06	0.000577654
i3_LQ_LWC_c4443/f1p5/3367	50.3285	8.92915	2.17742	4.1008	4.11733e-05	0.00634732
i3_HQ_LWC_c35241/f2p0/3445	272.139	2.67043	0.672592	3.97036	7.17631e-05	0.00977725
i3_HQ_LWC_c42772/f3p0/3129	170.845	9.28905	2.31495	4.01264	6.00442e-05	0.00838285
i3_LQ_LWC_c40350/f1p0/3061	182.72	-1.29711	0.35145	-3.69072	0.000223617	0.0234539
i1_LQ_LWC_c36648/f1p0/1774	45.7853	8.53995	1.82336	4.68364	2.81818e-06	0.000660698
i1_LQ_LWC_c11729/f1p0/1927	256.848	-1.09775	0.255549	-4.29567	1.74164e-05	0.00304797
i2_HQ_LWC_c7721/f4p11/2308	57.6927	-8.42274	2.33369	-3.60919	0.000307152	0.0297234
i2_LQ_LWC_c8501/f1p14/2373	19.1157	39.203	4.7263	8.29464	1.0891e-16	2.18267e-13
i2_LQ_LWC_c25748/f1p2/2583	33.0075	8.24535	1.78584	4.61707	3.89196e-06	0.000876072
i3_LQ_LWC_c43111/f1p0/3272	7.96895	-6.63811	1.84731	-3.59339	0.000326402	0.0311018
i3_HQ_LWC_c1608/f7p0/3245	56.225	8.68181	2.22667	3.89901	9.65868e-05	0.0122462
i2_LQ_LWC_c78373/f4p33/2996	10.1936	30.5392	5.46627	5.58685	2.31225e-08	9.3891e-06
i3_HQ_LWC_c29378/f2p0/3080	38.344	7.61925	2.12209	3.59044	0.000330119	0.0312726
i3_HQ_LWC_c41494/f5p0/3131	247.586	10.6205	1.76328	6.02313	1.71076e-09	8.85704e-07
i2_HQ_LWC_c96247/f5p1/2864	42.8292	8.31555	1.62362	5.12161	3.02935e-07	9.41023e-05
i2_LQ_LWC_c14363/f1p6/2032	99.2076	8.47471	2.35325	3.60128	0.000316656	0.0303594
i3_LQ_LWC_c14855/f1p0/3027	47.3135	7.05582	1.57726	4.47347	7.69602e-06	0.00159377
i2_LQ_LWC_c108320/f1p4/2625	83.2771	7.56478	1.59294	4.74894	2.04485e-06	0.000504129
i3_HQ_LWC_c38986/f2p0/3055	25.621	21.6192	4.81558	4.48943	7.14138e-06	0.00149385
i2_LQ_LWC_c17425/f1p1/2352	65.2466	-2.07875	0.5894	-3.5269	0.000420458	0.038358
i2_LQ_LWC_c25193/f1p3/2958	14.3229	31.3825	5.46363	5.74389	9.25276e-09	4.07692e-06
i3_LQ_LWC_c4786/f1p0/3164	126.97	1.99318	0.514587	3.87335	0.00010735	0.0132066
i3_LQ_LWC_c5576/f1p0/3525	23.6932	6.93917	1.5972	4.34459	1.39538e-05	0.00250368
i3_LQ_LWC_c6873/f1p0/3420	609.627	1.37683	0.384429	3.5815	0.000341623	0.0321576
i3_HQ_LWC_c17702/f2p0/3430	30.7977	-32.9012	4.28715	-7.67436	1.66249e-14	2.24533e-11
i3_LQ_LWC_c7784/f1p4/3195	11.8674	6.55456	1.72453	3.80077	0.000144245	0.0168134
i3_LQ_LWC_c8133/f1p2/3381	502.366	1.27058	0.296961	4.27862	1.88058e-05	0.00323412
i3_LQ_LWC_c8136/f1p0/3759	35.7305	20.7675	3.26655	6.35762	2.04898e-10	1.26036e-07
i2_HQ_LWC_c96093/f4p7/2345	22.2399	21.1616	4.50111	4.70142	2.58355e-06	0.000617338
i1_LQ_LWC_c8199/f1p5/2025	189.996	-1.18745	0.338378	-3.50924	0.000449395	0.040288
i2_LQ_LWC_c9501/f1p8/2891	87.7609	5.03372	0.915082	5.50083	3.77998e-08	1.48632e-05
i3_HQ_LWC_c41527/f11p0/3168	201.375	25.73	5.46196	4.71076	2.46798e-06	0.000592001
i2_LQ_LWC_c32213/f1p17/2629	6.72807	26.4696	5.46396	4.8444	1.26994e-06	0.000331503
i4_HQ_LWC_c19195/f2p0/4740	150.268	-1.36079	0.323907	-4.20117	2.65543e-05	0.0043876
i4_HQ_LWC_c1955/f4p0/4908	103.396	8.50537	1.5897	5.35028	8.7817e-08	3.10513e-05
i4_HQ_LWC_c2263/f2p0/4994	50.1549	7.32966	1.54046	4.75811	1.95413e-06	0.000483682
i4_HQ_LWC_c35068/f8p8/4349	283.27	1.22743	0.313394	3.91656	8.98228e-05	0.0117033
i3_LQ_LWC_c21485/f1p0/3335	62.7943	2.98896	0.736489	4.05838	4.94138e-05	0.00725752
i2_LQ_LWC_c84266/f1p3/2759	60.8218	1.61342	0.464989	3.4698	0.00052084	0.0453098
i2_HQ_LWC_c127945/f4p2/2211	619.293	2.71087	0.385325	7.03528	1.98862e-12	1.69242e-09
i1_LQ_LWC_c20532/f1p0/1929	36.404	-8.13339	1.56723	-5.18968	2.10661e-07	6.92474e-05
i4_LQ_LWC_c13677/f1p37/4526	101.121	1.18074	0.262658	4.49534	6.94579e-06	0.00146278
i2_LQ_LWC_c133031/f1p2/2016	52.0558	21.335	3.47321	6.14273	8.11143e-10	4.6661e-07
i4_LQ_LWC_c15807/f1p0/4103	52.6401	-8.39508	1.85827	-4.51768	6.25208e-06	0.00134869
i4_LQ_LWC_c15941/f1p0/4039	43.3749	8.6125	2.24252	3.84055	0.000122759	0.0146104
i4_LQ_LWC_c12454/f1p0/4683	19.6623	38.5306	4.58976	8.39492	4.66208e-17	1.0853e-13
i2_LQ_LWC_c132237/f1p4/2047	67.2261	21.1398	3.10859	6.80045	1.0429e-11	7.99906e-09
i4_LQ_LWC_c24049/f1p0/4777	22.7696	40.1645	4.69773	8.54976	1.23348e-17	3.48328e-14
i2_LQ_LWC_c68446/f1p0/2429	173.15	-25.2008	2.5003	-10.0791	6.83613e-24	6.06726e-20
i2_LQ_LWC_c13748/f1p2/2041	632.994	-1.10341	0.253049	-4.36046	1.29789e-05	0.00239983
i2_LQ_LWC_c58189/f1p5/2227	208.759	-1.03411	0.301235	-3.43289	0.000597179	0.049934
i2_HQ_LWC_c129544/f3p57/2564	520.337	1.15883	0.30626	3.78382	0.000154441	0.0176703
i4_LQ_LWC_c9571/f1p0/4578	123.796	-10.491	2.35781	-4.44946	8.60884e-06	0.00173088
i4_LQ_LWC_c24638/f1p0/4994	17.1706	6.51708	1.72395	3.78033	0.000156622	0.017854
i3_LQ_LWC_c9713/f2p0/3626	44.8809	8.86401	2.33667	3.79344	0.000148573	0.017125
i2_HQ_LWC_c28624/f2p1/2038	82.6964	2.32847	0.577829	4.02969	5.58498e-05	0.00796287
i2_LQ_LWC_c71994/f1p15/2504	21.587	7.42972	1.70152	4.36652	1.2624e-05	0.00234818
i6_HQ_LWC_c1625/f3p0/6127	100.029	39.0215	2.92318	13.349	1.20039e-40	3.72884e-36
i4_LQ_LWC_c27746/f1p0/4751	114.002	1.44414	0.271413	5.32083	1.03296e-07	3.60531e-05
i4_LQ_LWC_c27862/f1p0/4379	298.822	-1.18359	0.272077	-4.3502	1.36015e-05	0.002459
i2_LQ_LWC_c130671/f1p5/2452	49.5572	-48.1077	5.4001	-8.90866	5.16512e-19	2.46841e-15
i1_HQ_LWC_c40050/f2p11/1319	11.9781	6.36672	1.7089	3.72564	0.000194823	0.0211975
i2_LQ_LWC_c53456/f1p21/2995	12.2032	6.24479	1.76039	3.54739	0.000389062	0.0360765
i4_HQ_LWC_c8520/f2p0/4788	25.3791	35.9794	4.65708	7.72574	1.11203e-14	1.53527e-11
i2_HQ_LWC_c4889/f2p8/3041	50.2239	21.1728	2.64572	8.00267	1.21753e-15	1.99057e-12
i4_LQ_LWC_c3014/f1p0/4491	329.674	-1.1443	0.291664	-3.92334	8.73293e-05	0.0114947
i3_LQ_LWC_c25607/f1p0/3471	8.41504	-7.17233	1.97481	-3.63191	0.00028133	0.0277872
i2_LQ_LWC_c35407/f1p16/2087	219.314	23.8172	3.6876	6.45874	1.05577e-10	7.12957e-08
i4_LQ_LWC_c32425/f1p0/4079	37.4181	-28.6234	5.39836	-5.30225	1.14387e-07	3.92625e-05
i2_LQ_LWC_c87902/f1p33/2297	131.369	23.1657	2.69409	8.59871	8.06145e-18	2.78241e-14
i4_LQ_LWC_c33226/f1p0/4123	11.9704	6.79391	1.87384	3.62565	0.00028823	0.0282889
i5_HQ_LWC_c11175/f5p0/5280	20.9194	20.6306	3.68425	5.59967	2.14755e-08	8.77767e-06
i2_HQ_LWC_c132909/f9p6/2090	102.841	-24.4833	4.5463	-5.38533	7.23117e-08	2.66363e-05
i2_LQ_LWC_c9885/f1p14/2523	26.2201	19.8558	4.28343	4.63548	3.56105e-06	0.000819399
i5_HQ_LWC_c1826/f2p0/5682	40.3796	20.9527	2.57524	8.13622	4.07814e-16	7.45185e-13
i3_LQ_LWC_c13688/f1p2/3654	355.152	1.12268	0.327133	3.43188	0.000599406	0.0499857
i2_LQ_LWC_c34268/f1p24/2981	76.8436	5.47058	1.36156	4.01786	5.8728e-05	0.00825474
i4_LQ_LWC_c3561/f1p0/4333	20.3181	7.12203	1.56659	4.54619	5.46259e-06	0.00120212
i3_LQ_LWC_c11310/f1p0/3565	29.4747	36.9381	4.65565	7.93404	2.12136e-15	3.21449e-12
i4_HQ_LWC_c31565/f2p0/4189	84.7267	2.39602	0.586196	4.08741	4.36213e-05	0.00654604
i3_LQ_LWC_c36004/f1p4/3910	46.2703	21.6072	3.03519	7.11889	1.088e-12	9.79622e-10
i4_HQ_LWC_c35655/f5p0/4123	78.9985	4.82284	1.36963	3.52126	0.000429495	0.0390106
i4_LQ_LWC_c40359/f1p0/4020	132.004	-9.87126	2.77693	-3.55474	0.000378349	0.0352409
i3_LQ_LWC_c34133/f1p9/4018	33.3232	8.28311	2.10973	3.92615	8.63173e-05	0.0113856
i2_LQ_LWC_c13729/f1p6/2094	21.4072	24.9154	5.46365	4.56022	5.11006e-06	0.00113383
i4_LQ_LWC_c41124/f1p0/4013	51.1243	9.08225	1.93575	4.69185	2.7075e-06	0.000639577
i4_LQ_LWC_c41286/f1p0/4061	95.1261	-10.369	2.30226	-4.50382	6.67428e-06	0.00142493
i4_LQ_LWC_c35626/f12p0/4102	71.2064	9.21106	2.48572	3.70558	0.000210907	0.022284
i3_HQ_LWC_c1532/f9p0/3422	29.3599	21.5968	3.81618	5.65928	1.52006e-08	6.46826e-06
i4_LQ_LWC_c6709/f1p0/4698	11.504	6.89105	1.9116	3.60487	0.000312313	0.0300357
i2_LQ_LWC_c105375/f1p22/2390	75.6124	21.1455	2.99914	7.05055	1.78218e-12	1.55946e-09
i4_LQ_LWC_c9535/f1p1/4971	10.2413	25.8023	5.46372	4.72247	2.32993e-06	0.000567653
i5_HQ_LWC_c1246/f2p0/5213	37.7138	38.017	3.41644	11.1277	9.20257e-29	9.5288e-25
i4_LQ_LWC_c32117/f1p1/4299	39.262	21.8497	4.24338	5.14913	2.617e-07	8.25311e-05
i5_LQ_LWC_c10233/f1p4/5078	35.376	7.34739	1.79253	4.0989	4.15121e-05	0.00636796
i1_LQ_LWC_c18184/f1p50/1991	309.373	3.34954	0.777769	4.3066	1.65783e-05	0.00290949
i2_HQ_LWC_c126906/f3p0/2368	50.5236	-23.3585	5.19327	-4.49784	6.86473e-06	0.00145558
i2_HQ_LWC_c131250/f2p2/2590	79.7027	21.106	5.46335	3.86321	0.000111909	0.0137131
i2_HQ_LWC_c61106/f32p0/2573	102.76	-32.0958	5.39813	-5.94572	2.75246e-09	1.34647e-06
i2_LQ_LWC_c131175/f1p1/2564	83.3287	31.6636	5.4638	5.79516	6.82556e-09	3.14112e-06
i2_LQ_LWC_c131260/f1p1/2568	2363.22	1.70951	0.474983	3.5991	0.00031932	0.030534
i4_LQ_LWC_c10089/f1p0/4915	48.85	1.69821	0.424227	4.00306	6.25279e-05	0.00867005
i5_LQ_LWC_c10705/f1p0/5056	31.3164	-32.2548	4.44603	-7.25475	4.02405e-13	3.94346e-10
i5_LQ_LWC_c10719/f1p13/5104	30.4205	7.63219	1.86045	4.10233	4.09004e-05	0.00632095
i4_HQ_LWC_c2419/f2p1/4864	38.3783	20.671	3.82507	5.40408	6.51411e-08	2.42337e-05
i5_LQ_LWC_c10857/f1p3/5029	24.2493	-3.23209	0.730705	-4.42325	9.72288e-06	0.00188767
i5_LQ_LWC_c2363/f1p5/5503	116.156	1.64497	0.442665	3.71605	0.000202361	0.0216387
i2_HQ_LWC_c129632/f2p8/2240	90.5034	21.3122	3.98265	5.35127	8.73388e-08	3.10513e-05
i5_LQ_LWC_c2926/f1p11/5233	30.8943	-8.7635	2.00531	-4.37015	1.24164e-05	0.00231649
i4_LQ_LWC_c25855/f1p0/4713	200.171	3.14156	0.700388	4.48545	7.27596e-06	0.00151689
i4_LQ_LWC_c15787/f1p0/4036	64.1917	-1.39557	0.397374	-3.51199	0.000444757	0.0401619
i5_HQ_LWC_c11201/f3p0/5683	33.4424	3.26487	0.876675	3.72415	0.000195976	0.0212485
i4_HQ_LWC_c18986/f3p10/4982	12.9078	30.4382	5.46801	5.56659	2.59777e-08	1.048e-05
i2_HQ_LWC_c128787/f3p4/2442	54.7873	21.0145	3.97072	5.29236	1.20747e-07	4.12179e-05
i2_HQ_LWC_c132885/f2p3/2468	90.6469	-23.5089	4.32234	-5.43893	5.36008e-08	2.00606e-05
i2_HQ_LWC_c46504/f2p1/2412	15.7213	31.422	5.46645	5.74816	9.02183e-09	4.00357e-06
i2_HQ_LWC_c88402/f2p1/2472	197.147	10.4404	2.51546	4.15048	3.31772e-05	0.00527983
i2_LQ_LWC_c101142/f1p0/2212	58.9109	18.6772	4.89633	3.81452	0.000136445	0.0160664
i2_LQ_LWC_c103542/f1p0/2470	93.2894	22.828	3.03247	7.52785	5.15815e-14	6.28353e-11
i2_LQ_LWC_c105621/f1p0/2445	54.2069	-23.4258	5.39956	-4.33846	1.43483e-05	0.00254691
i2_LQ_LWC_c108396/f1p0/2470	79.9049	21.9854	2.71268	8.10468	5.28824e-16	9.38693e-13
i2_LQ_LWC_c123895/f1p1/2471	159.131	9.90624	2.31276	4.2833	1.84139e-05	0.00319459
i2_LQ_LWC_c124283/f1p0/2471	152.643	10.1355	2.74479	3.69264	0.000221941	0.0233711
i2_LQ_LWC_c128130/f1p0/2234	48.0693	22.394	5.26834	4.25067	2.13129e-05	0.00361778
i2_LQ_LWC_c129049/f1p2/2468	66.4735	18.8019	4.65059	4.0429	5.27931e-05	0.00766326
i2_LQ_LWC_c129691/f1p2/2442	34.8268	-10.009	2.57264	-3.89056	0.000100014	0.0125274
i2_LQ_LWC_c129959/f1p0/2472	93.2581	23.3437	3.08188	7.5745	3.60505e-14	4.66606e-11
i2_LQ_LWC_c130210/f1p1/2468	131.318	9.56739	2.16526	4.41859	9.93459e-06	0.00191679
i2_LQ_LWC_c130425/f1p1/2075	23.1249	41.2428	5.46537	7.54621	4.48112e-14	5.56797e-11
i2_LQ_LWC_c130754/f1p0/2473	146.116	8.20227	2.20815	3.71454	0.00020357	0.0217117
i2_LQ_LWC_c130779/f1p9/2476	371.221	3.82709	0.628105	6.09308	1.10761e-09	6.25231e-07
i2_LQ_LWC_c131329/f1p0/2471	75.9196	8.9923	2.56383	3.50736	0.000452569	0.0404557
i2_LQ_LWC_c131410/f1p0/2468	75.2122	18.4238	3.66212	5.0309	4.88193e-07	0.000143744
i2_LQ_LWC_c132320/f1p0/2208	45.1393	-37.2994	5.39875	-6.90889	4.88446e-12	4.04609e-09
i2_LQ_LWC_c133788/f1p0/2072	86.0479	-24.5625	4.07315	-6.03035	1.63603e-09	8.54133e-07
i2_LQ_LWC_c18222/f1p38/2476	42.9249	20.8218	3.8898	5.35292	8.65444e-08	3.10513e-05
i2_LQ_LWC_c4259/f1p2/2472	116.445	-24.4441	2.9102	-8.39944	4.48625e-17	1.0853e-13
i2_LQ_LWC_c49983/f1p23/2489	92.3017	9.55706	2.3007	4.15398	3.26735e-05	0.00521827
i2_LQ_LWC_c64710/f1p0/2116	293.201	10.5058	1.73999	6.03782	1.56208e-09	8.22435e-07
i2_LQ_LWC_c75425/f1p1/2077	690.008	1.81458	0.27095	6.6971	2.12594e-11	1.55386e-08
i2_LQ_LWC_c88117/f1p0/2469	121.466	21.9889	3.87001	5.68186	1.3324e-08	5.74846e-06
i2_LQ_LWC_c113786/f1p1/2420	198.533	1.48009	0.331719	4.46189	8.12405e-06	0.00167682
i4_LQ_LWC_c22119/f1p0/4762	18.5326	6.76079	1.92743	3.50767	0.000452047	0.0404557
i1_LQ_LWC_c24487/f1p1/1844	55.7053	7.96653	1.89388	4.20645	2.59411e-05	0.0043092
i3_HQ_LWC_c2349/f3p4/3315	11.6646	-29.4367	4.4998	-6.54178	6.07912e-11	4.24356e-08
i3_LQ_LWC_c2207/f2p2/3299	104.609	2.41874	0.641798	3.7687	0.000164103	0.0185367
i5_LQ_LWC_c6253/f1p0/5332	1519.62	1.81324	0.445614	4.06908	4.71983e-05	0.00699831
i2_LQ_LWC_c89080/f1p32/2897	49.9375	8.56189	2.2174	3.86124	0.000112815	0.0137699
i5_LQ_LWC_c6894/f1p0/5439	28.0936	6.59461	1.68155	3.92175	8.79081e-05	0.0115221
i2_LQ_LWC_c68204/f1p23/2147	312.47	2.19191	0.543653	4.03182	5.53471e-05	0.00792351
i2_LQ_LWC_c34114/f1p22/2925	83.6348	37.6179	5.46209	6.88709	5.69444e-12	4.63273e-09
i2_HQ_LWC_c126945/f23p0/2520	109.009	22.6906	5.42986	4.17886	2.92979e-05	0.0047774
i2_LQ_LWC_c130651/f1p11/2042	73.3942	-32.8256	5.40235	-6.07617	1.23084e-09	6.7145e-07
i2_LQ_LWC_c11926/f1p35/2295	54.766	23.8085	5.46214	4.35882	1.30766e-05	0.00240359
i5_HQ_LWC_c11185/f4p0/5722	215.88	-25.7684	5.34579	-4.82031	1.43332e-06	0.000366453
i2_LQ_LWC_c49746/f1p14/2610	37.3763	8.42491	2.09722	4.01717	5.8901e-05	0.00826037
i1_HQ_LWC_c4630/f3p0/1958	95.4524	20.3373	5.46329	3.72253	0.000197235	0.0213291
i0_LQ_LWC_c1082/f1p0/817	100.349	-9.47328	2.07923	-4.55616	5.20983e-06	0.00115186
i5_LQ_LWC_c11835/f1p0/5403	55.6806	21.5592	5.46275	3.94659	7.92725e-05	0.0105686
i5_LQ_LWC_c9255/f1p0/5807	34.8392	3.23922	0.652419	4.96494	6.87225e-07	0.000196752
i2_LQ_LWC_c132772/f1p6/2762	154.129	19.3826	5.25855	3.68592	0.000227881	0.0237543
i2_HQ_LWC_c129943/f2p1/2615	27.3574	21.2045	3.96198	5.352	8.69892e-08	3.10513e-05
i2_HQ_LWC_c132535/f2p0/2578	19.9633	29.3285	4.79512	6.11633	9.57575e-10	5.45791e-07
i2_HQ_LWC_c43696/f17p0/2617	27.1459	39.4133	4.09928	9.61468	6.9324e-22	4.78544e-18
i2_HQ_LWC_c98804/f2p0/2436	48.9798	-10.3374	2.05967	-5.01897	5.19482e-07	0.00015152
i2_LQ_LWC_c101874/f1p2/2615	13.7351	-34.6609	5.40212	-6.41617	1.39741e-10	8.85889e-08
i2_LQ_LWC_c106570/f1p2/2613	26.2825	20.8962	4.37092	4.78074	1.74654e-06	0.0004393
i2_LQ_LWC_c107269/f1p0/2616	19.2671	21.6515	5.29934	4.0857	4.39449e-05	0.00657872
i2_LQ_LWC_c113660/f1p0/2614	36.9744	-23.2065	4.77158	-4.86349	1.15331e-06	0.000306205
i2_LQ_LWC_c115382/f1p0/2616	19.9625	-21.0419	4.1493	-5.07118	3.95347e-07	0.000119232
i2_LQ_LWC_c125943/f1p1/2617	19.8553	-31.4539	4.52236	-6.95519	3.52087e-12	2.95596e-09
i2_LQ_LWC_c128288/f1p2/2615	24.3015	29.3194	4.92421	5.95413	2.61464e-09	1.28921e-06
i2_LQ_LWC_c130094/f1p3/2617	21.3805	41.3329	5.46928	7.55728	4.11576e-14	5.21836e-11
i2_LQ_LWC_c130983/f1p0/2577	18.7856	30.9629	5.46302	5.66772	1.44709e-08	6.20021e-06
i2_LQ_LWC_c131402/f1p0/2613	25.355	46.4013	5.46375	8.49257	2.02123e-17	5.4597e-14
i2_LQ_LWC_c131559/f1p30/2625	21.0994	40.3127	5.46654	7.37444	1.65034e-13	1.79878e-10
i2_LQ_LWC_c131707/f1p1/2612	30.4762	40.6912	5.37003	7.57746	3.52377e-14	4.6579e-11
i2_LQ_LWC_c132724/f1p3/2610	16.7545	30.6025	4.86451	6.29098	3.15461e-10	1.86654e-07
i2_LQ_LWC_c39357/f1p35/2607	22.4988	18.3608	4.16373	4.4097	1.03512e-05	0.00198484
i1_LQ_LWC_c34762/f1p0/1704	23.5508	21.5471	4.83306	4.45828	8.26193e-06	0.00169402
i6_LQ_LWC_c1228/f1p0/6769	69.9978	9.18307	2.54277	3.61144	0.000304496	0.0296048
i5_HQ_LWC_c11412/f27p0/5993	19.2161	-7.74667	2.2014	-3.51897	0.000433227	0.0392921
i4_LQ_LWC_c9462/f1p0/4313	26.3671	38.0878	4.53799	8.39311	4.73467e-17	1.0853e-13
i2_LQ_LWC_c106223/f1p5/2920	12.3405	38.7407	5.4305	7.13391	9.75577e-13	8.91319e-10
i2_HQ_LWC_c132103/f2p28/2664	42.6902	21.9474	5.36167	4.09339	4.25119e-05	0.00642612
i3_LQ_LWC_c35006/f1p0/3108	52.1244	-32.8743	5.39843	-6.08961	1.13188e-09	6.27857e-07
i2_LQ_LWC_c127378/f1p20/2376	244.037	30.3561	5.46232	5.55735	2.73893e-08	1.09078e-05
i2_LQ_LWC_c93131/f1p72/2267	351.541	23.6169	4.76275	4.95867	7.0976e-07	0.000202272
i4_LQ_LWC_c25707/f1p3/4733	12.0721	45.8535	5.46572	8.38928	4.89135e-17	1.0853e-13
i6_LQ_LWC_c651/f1p0/6255	247.318	2.35143	0.392276	5.99434	2.04311e-09	1.03197e-06
i6_LQ_LWC_c590/f1p0/6268	27.9229	-2.96877	0.84911	-3.49634	0.000471694	0.0418045
i5_LQ_LWC_c11148/f3p0/5205	101.194	5.08992	0.859496	5.92198	3.18088e-09	1.53193e-06
i2_LQ_LWC_c24582/f1p33/2919	18.8654	26.8084	5.46281	4.90744	9.22751e-07	0.000253663
i4_HQ_LWC_c35505/f2p0/4368	17.9354	40.0214	4.61388	8.67413	4.16724e-18	1.61811e-14
i6_LQ_LWC_c217/f1p0/6332	47.1918	8.15478	2.32636	3.50538	0.000455959	0.0407002
i6_LQ_LWC_c701/f1p0/6958	197.923	-21.7106	2.96894	-7.31257	2.62076e-13	2.66918e-10
i2_LQ_LWC_c66499/f1p26/2438	57.9374	-7.94984	1.78662	-4.44966	8.60083e-06	0.00173088
i6_LQ_LWC_c823/f1p0/6326	42.8864	7.38634	1.95102	3.78589	0.000153158	0.0175558
i5_HQ_LWC_c11286/f2p1/5164	18.1595	7.71255	2.12335	3.63225	0.000280959	0.0277872
i5_HQ_LWC_c1305/f6p3/5505	33.5302	21.1386	3.77052	5.60627	2.06731e-08	8.50567e-06
i2_LQ_LWC_c36758/f1p8/2614	75.0029	8.32889	2.25555	3.69263	0.000221948	0.0233711
i4_LQ_LWC_c5745/f1p2/4432	13.5707	26.1542	5.46334	4.78721	1.69112e-06	0.000428834
i4_LQ_LWC_c16697/f1p2/4142	41.857	-8.64019	1.92339	-4.49216	7.05044e-06	0.00147981
i5_LQ_LWC_c4771/f1p0/5158	101.987	9.29286	1.84356	5.04072	4.63789e-07	0.000137865
i3_LQ_LWC_c43033/f1p0/3288	532.161	25.6892	2.58154	9.95113	2.49345e-23	1.93638e-19
i1_LQ_LWC_c5624/f1p3/1584	48.2036	2.28681	0.553266	4.13329	3.57607e-05	0.00561037
i2_LQ_LWC_c112582/f1p84/2024	40.5816	22.2086	4.91236	4.52097	6.15579e-06	0.00133255
i4_HQ_LWC_c35111/f29p2/5018	11.3319	24.7834	5.46538	4.53462	5.77086e-06	0.00125359
i7_LQ_LWC_c367/f1p0/7438	97.3141	1.17758	0.29677	3.968	7.24779e-05	0.00985303
i2_HQ_LWC_c105896/f2p13/2336	119.966	22.9482	3.78926	6.05613	1.39436e-09	7.46788e-07
i2_HQ_LWC_c129000/f2p26/2256	168.115	-10.6438	2.41147	-4.41383	1.01558e-05	0.0019534
i5_HQ_LWC_c11196/f7p2/5240	104.884	5.17889	1.16332	4.45183	8.51415e-06	0.00172862
i7_LQ_LWC_c431/f1p0/7277	41.2819	8.04946	2.20516	3.65028	0.000261957	0.0263718
i4_HQ_LWC_c17157/f6p3/4895	167.511	10.134	1.85199	5.47193	4.45152e-08	1.70716e-05
i6_HQ_LWC_c101/f3p0/7152	21.0895	22.5283	5.58744	4.03196	5.5314e-05	0.00792351
i6_HQ_LWC_c83/f4p0/7094	79.3762	8.67396	1.95295	4.44146	8.93512e-06	0.00177583
i7_LQ_LWC_c449/f1p0/7089	61.4585	-29.6329	5.39837	-5.48923	4.03686e-08	1.56749e-05
i3_HQ_LWC_c41051/f2p0/3785	15.1173	25.6407	5.46318	4.69336	2.6875e-06	0.000637277
i6_HQ_LWC_c72/f7p0/6447	194.562	9.84914	2.31655	4.25165	2.12204e-05	0.00361194
i5_LQ_LWC_c6059/f1p0/5068	30.2384	40.7756	4.75649	8.57262	1.01161e-17	3.1424e-14
i2_HQ_LWC_c48168/f2p84/2456	194.404	-1.15649	0.328339	-3.52223	0.000427932	0.0389826
i2_LQ_LWC_c36481/f1p64/3019	139.673	1.42732	0.28578	4.99446	5.9e-07	0.000170488
i2_HQ_LWC_c126699/f3p18/2523	43.5966	17.7356	4.00878	4.42419	9.68043e-06	0.00188767
i4_HQ_LWC_c35007/f3p1/5051	33.4585	21.5678	5.36963	4.01662	5.90381e-05	0.00826094
i1_LQ_LWC_c10395/f1p0/1879	26.0627	-44.723	5.22787	-8.55471	1.18163e-17	3.48328e-14
i2_LQ_LWC_c34773/f1p25/3023	34.816	37.661	5.26031	7.15947	8.09923e-13	7.51016e-10
