# Supplementary material for: Research on the drought tolerance mechanism of Pennisetum glaucum (L.) in the root during the seedling stage
Source: BMC Genomics. 2021 Jul 23;22:568. doi: 10.1186/s12864-021-07888-5 (PMC8305952; doi:10.1186/s12864-021-07888-5)
Supplement: Supplementary file 3 — Additional file 3: Supplemental Table 2. GO Enrichment at 1h [file 12864_2021_7888_MOESM3_ESM.xlsx]

## Sheet: Supplemental Table 2
Supplemental Table 2. GO Enrichment at 1h
GO ID (level1)	GO Term (level1)	GO ID (level2)	GO Term (level2)	number_of_out (up)	number_of_out (down)	Genes_of_out_up	Genes_of_out_down
GO:0008150	Biological Process	GO:0002376	immune system process	3	4	i2_LQ_LWC_c49728/f1p2/2571,i3_HQ_LWC_c8873/f4p11/3577,i5_HQ_LWC_c11195/f2p0/5477	i0_LQ_LWC_c46/f6p0/855,i1_LQ_LWC_c23617/f1p0/1491,i1_LQ_LWC_c37580/f1p0/1370,i3_HQ_LWC_c11568/f2p0/3473
GO:0008150	Biological Process	GO:0044699	single-organism process	198	87	i0_HQ_LWC_c272/f2p0/895,i0_HQ_LWC_c87/f4p0/776,i0_LQ_LWC_c2078/f1p0/820,i0_LQ_LWC_c2214/f1p7/360,i10_LQ_LWC_c70/f1p0/10770,i1_HQ_LWC_c11094/f2p7/1986,i1_HQ_LWC_c12194/f3p1/1776,i1_HQ_LWC_c12770/f8p0/1936,i1_HQ_LWC_c14907/f12p0/1625,i1_HQ_LWC_c16237/f3p0/1669,i1_HQ_LWC_c16591/f3p0/1832,i1_HQ_LWC_c1908/f8p0/1914,i1_HQ_LWC_c19206/f2p0/1829,i1_HQ_LWC_c19570/f2p0/1969,i1_HQ_LWC_c19664/f2p2/1560,i1_HQ_…	i0_LQ_LWC_c1553/f1p3/928,i0_LQ_LWC_c46/f6p0/855,i1_HQ_LWC_c16272/f3p0/1544,i1_HQ_LWC_c2725/f4p0/1638,i1_HQ_LWC_c27555/f7p0/1834,i1_HQ_LWC_c39732/f46p0/1930,i1_HQ_LWC_c5569/f2p0/1627,i1_HQ_LWC_c8863/f3p0/1781,i1_LQ_LWC_c10398/f1p4/1630,i1_LQ_LWC_c10661/f1p0/1938,i1_LQ_LWC_c12620/f5p0/1810,i1_LQ_LWC_c12923/f3p1/1356,i1_LQ_LWC_c14033/f1p0/1417,i1_LQ_LWC_c19335/f1p0/1979,i1_LQ_LWC_c19906/f1p0/1532,i1…
GO:0008150	Biological Process	GO:0051179	localization	76	49	i0_HQ_LWC_c272/f2p0/895,i0_HQ_LWC_c87/f4p0/776,i0_LQ_LWC_c2078/f1p0/820,i0_LQ_LWC_c2214/f1p7/360,i1_HQ_LWC_c11094/f2p7/1986,i1_HQ_LWC_c27639/f6p0/1594,i1_HQ_LWC_c37162/f5p0/1220,i1_LQ_LWC_c13800/f1p3/1303,i1_LQ_LWC_c19384/f1p4/1455,i1_LQ_LWC_c20050/f1p38/1710,i1_LQ_LWC_c20865/f1p0/1755,i1_LQ_LWC_c23373/f1p3/1728,i1_LQ_LWC_c24599/f1p1/1401,i1_LQ_LWC_c25159/f1p0/2002,i1_LQ_LWC_c31377/f1p0/1807,i1_L…	i0_LQ_LWC_c46/f6p0/855,i1_HQ_LWC_c27555/f7p0/1834,i1_HQ_LWC_c5569/f2p0/1627,i1_HQ_LWC_c8863/f3p0/1781,i1_LQ_LWC_c10661/f1p0/1938,i1_LQ_LWC_c12620/f5p0/1810,i1_LQ_LWC_c12923/f3p1/1356,i1_LQ_LWC_c19335/f1p0/1979,i1_LQ_LWC_c19523/f1p0/1844,i1_LQ_LWC_c19906/f1p0/1532,i1_LQ_LWC_c20425/f1p0/1755,i1_LQ_LWC_c23617/f1p0/1491,i1_LQ_LWC_c30990/f1p0/1838,i1_LQ_LWC_c32398/f1p0/1837,i1_LQ_LWC_c33183/f1p0/1838,…
GO:0008150	Biological Process	GO:0023052	signaling	28	10	i10_LQ_LWC_c70/f1p0/10770,i1_LQ_LWC_c19296/f1p0/1727,i1_LQ_LWC_c6485/f1p44/1759,i1_LQ_LWC_c9959/f1p4/1884,i2_HQ_LWC_c1135/f22p3/2528,i2_HQ_LWC_c28906/f51p0/2088,i2_LQ_LWC_c23738/f1p0/2134,i2_LQ_LWC_c2990/f1p2/2962,i2_LQ_LWC_c37666/f1p1/2615,i2_LQ_LWC_c47294/f1p4/2933,i2_LQ_LWC_c49728/f1p2/2571,i2_LQ_LWC_c6906/f1p4/2168,i2_LQ_LWC_c70041/f1p3/2542,i2_LQ_LWC_c75057/f1p1/2031,i2_LQ_LWC_c75576/f1p1/20…	i1_LQ_LWC_c19335/f1p0/1979,i1_LQ_LWC_c19906/f1p0/1532,i2_LQ_LWC_c112132/f1p0/2100,i2_LQ_LWC_c19017/f1p34/2405,i2_LQ_LWC_c43004/f1p0/2033,i3_HQ_LWC_c11568/f2p0/3473,i3_HQ_LWC_c2524/f2p1/3165,i3_HQ_LWC_c2625/f7p0/4012,i3_LQ_LWC_c11107/f1p3/3742,i5_HQ_LWC_c7780/f3p0/5449
GO:0008150	Biological Process	GO:0098754	detoxification	1	0	i2_HQ_LWC_c115449/f10p4/2343	--
GO:0008150	Biological Process	GO:0050789	regulation of biological process	71	28	i10_LQ_LWC_c70/f1p0/10770,i1_HQ_LWC_c16237/f3p0/1669,i1_HQ_LWC_c27623/f6p0/1808,i1_HQ_LWC_c37162/f5p0/1220,i1_HQ_LWC_c37233/f4p26/1178,i1_HQ_LWC_c765/f23p0/1815,i1_LQ_LWC_c10356/f1p0/1783,i1_LQ_LWC_c18130/f1p0/1549,i1_LQ_LWC_c18515/f1p12/1738,i1_LQ_LWC_c19296/f1p0/1727,i1_LQ_LWC_c24908/f1p3/1895,i1_LQ_LWC_c26200/f1p8/1145,i1_LQ_LWC_c42249/f1p0/1079,i1_LQ_LWC_c6485/f1p44/1759,i1_LQ_LWC_c8008/f1p0/…	i0_LQ_LWC_c46/f6p0/855,i1_HQ_LWC_c16272/f3p0/1544,i1_HQ_LWC_c2725/f4p0/1638,i1_LQ_LWC_c12732/f1p0/1978,i1_LQ_LWC_c19335/f1p0/1979,i1_LQ_LWC_c19906/f1p0/1532,i1_LQ_LWC_c32476/f1p0/1948,i2_HQ_LWC_c11303/f7p7/2678,i2_HQ_LWC_c115702/f5p0/2184,i2_LQ_LWC_c109389/f1p2/2154,i2_LQ_LWC_c112132/f1p0/2100,i2_LQ_LWC_c133648/f1p1/2036,i2_LQ_LWC_c19017/f1p34/2405,i2_LQ_LWC_c3876/f2p4/2765,i2_LQ_LWC_c43004/f1p0/…
GO:0008150	Biological Process	GO:0065007	biological regulation	75	30	i0_LQ_LWC_c2078/f1p0/820,i10_LQ_LWC_c70/f1p0/10770,i1_HQ_LWC_c16237/f3p0/1669,i1_HQ_LWC_c27623/f6p0/1808,i1_HQ_LWC_c37162/f5p0/1220,i1_HQ_LWC_c37233/f4p26/1178,i1_HQ_LWC_c765/f23p0/1815,i1_LQ_LWC_c10356/f1p0/1783,i1_LQ_LWC_c18130/f1p0/1549,i1_LQ_LWC_c18515/f1p12/1738,i1_LQ_LWC_c19296/f1p0/1727,i1_LQ_LWC_c24908/f1p3/1895,i1_LQ_LWC_c25159/f1p0/2002,i1_LQ_LWC_c26200/f1p8/1145,i1_LQ_LWC_c42249/f1p0/1…	i0_LQ_LWC_c46/f6p0/855,i1_HQ_LWC_c16272/f3p0/1544,i1_HQ_LWC_c2725/f4p0/1638,i1_LQ_LWC_c12732/f1p0/1978,i1_LQ_LWC_c19335/f1p0/1979,i1_LQ_LWC_c19906/f1p0/1532,i1_LQ_LWC_c32476/f1p0/1948,i2_HQ_LWC_c11303/f7p7/2678,i2_HQ_LWC_c115702/f5p0/2184,i2_HQ_LWC_c12003/f2p25/2235,i2_LQ_LWC_c109389/f1p2/2154,i2_LQ_LWC_c112132/f1p0/2100,i2_LQ_LWC_c133648/f1p1/2036,i2_LQ_LWC_c19017/f1p34/2405,i2_LQ_LWC_c32802/f1p…
GO:0008150	Biological Process	GO:0048511	rhythmic process	1	0	i2_LQ_LWC_c52830/f1p1/2627	--
GO:0008150	Biological Process	GO:0050896	response to stimulus	40	23	i0_LQ_LWC_c1701/f1p0/554,i10_LQ_LWC_c70/f1p0/10770,i1_HQ_LWC_c11094/f2p7/1986,i1_HQ_LWC_c39592/f14p0/1331,i1_LQ_LWC_c14216/f1p0/1285,i1_LQ_LWC_c19296/f1p0/1727,i1_LQ_LWC_c24908/f1p3/1895,i1_LQ_LWC_c42576/f1p3/1057,i1_LQ_LWC_c6485/f1p44/1759,i1_LQ_LWC_c9959/f1p4/1884,i2_HQ_LWC_c1135/f22p3/2528,i2_HQ_LWC_c115449/f10p4/2343,i2_HQ_LWC_c28906/f51p0/2088,i2_HQ_LWC_c82840/f2p0/2764,i2_LQ_LWC_c23738/f1p0…	i1_HQ_LWC_c27555/f7p0/1834,i1_LQ_LWC_c14033/f1p0/1417,i1_LQ_LWC_c19335/f1p0/1979,i1_LQ_LWC_c19906/f1p0/1532,i1_LQ_LWC_c23617/f1p0/1491,i1_LQ_LWC_c34210/f1p0/1995,i1_LQ_LWC_c37454/f2p3/1282,i1_LQ_LWC_c37580/f1p0/1370,i2_HQ_LWC_c12003/f2p25/2235,i2_HQ_LWC_c5990/f4p1/2347,i2_LQ_LWC_c112132/f1p0/2100,i2_LQ_LWC_c19017/f1p34/2405,i2_LQ_LWC_c43004/f1p0/2033,i2_LQ_LWC_c46933/f1p1/2239,i2_LQ_LWC_c52383/f1…
GO:0008150	Biological Process	GO:0051704	multi-organism process	11	6	i1_HQ_LWC_c37233/f4p26/1178,i1_LQ_LWC_c10356/f1p0/1783,i1_LQ_LWC_c19133/f1p0/1911,i1_LQ_LWC_c9026/f1p1/1849,i2_HQ_LWC_c1135/f22p3/2528,i2_HQ_LWC_c12891/f2p0/2995,i2_HQ_LWC_c48102/f4p0/2835,i2_HQ_LWC_c82840/f2p0/2764,i2_LQ_LWC_c38801/f1p0/2118,i3_LQ_LWC_c21248/f1p0/3190,i3_LQ_LWC_c9384/f1p0/3783	i1_LQ_LWC_c19906/f1p0/1532,i1_LQ_LWC_c23617/f1p0/1491,i2_HQ_LWC_c127506/f3p1/2109,i2_LQ_LWC_c108445/f1p1/2508,i2_LQ_LWC_c54033/f1p1/2839,i3_HQ_LWC_c2625/f7p0/4012
GO:0008150	Biological Process	GO:0048518	positive regulation of biological process	6	3	i1_HQ_LWC_c16237/f3p0/1669,i1_LQ_LWC_c8008/f1p0/1617,i2_LQ_LWC_c2990/f1p2/2962,i2_LQ_LWC_c47294/f1p4/2933,i2_LQ_LWC_c49728/f1p2/2571,i3_HQ_LWC_c8873/f4p11/3577	i3_HQ_LWC_c11568/f2p0/3473,i3_HQ_LWC_c2524/f2p1/3165,i3_LQ_LWC_c18567/f1p3/3215
GO:0008150	Biological Process	GO:0032502	developmental process	18	5	i1_HQ_LWC_c27442/f29p0/1859,i1_HQ_LWC_c553/f25p0/1907,i1_HQ_LWC_c765/f23p0/1815,i1_LQ_LWC_c11044/f1p7/2008,i1_LQ_LWC_c13874/f1p9/1265,i1_LQ_LWC_c20050/f1p38/1710,i1_LQ_LWC_c36547/f1p3/1429,i1_LQ_LWC_c7371/f1p2/1722,i1_LQ_LWC_c7656/f1p0/1893,i2_HQ_LWC_c43473/f17p5/2278,i2_HQ_LWC_c44111/f21p0/2361,i2_LQ_LWC_c107555/f1p1/2411,i2_LQ_LWC_c14365/f1p0/2094,i2_LQ_LWC_c32399/f1p0/2119,i2_LQ_LWC_c84791/f1p…	i1_LQ_LWC_c14033/f1p0/1417,i2_HQ_LWC_c49269/f2p0/2369,i2_LQ_LWC_c52853/f1p1/2620,i2_LQ_LWC_c65363/f1p1/2279,i3_HQ_LWC_c2625/f7p0/4012
GO:0008150	Biological Process	GO:0022610	biological adhesion	1	1	i2_LQ_LWC_c4549/f1p2/2511	i1_LQ_LWC_c33183/f1p0/1838
GO:0008150	Biological Process	GO:0032501	multicellular organismal process	6	3	i1_HQ_LWC_c765/f23p0/1815,i2_HQ_LWC_c12891/f2p0/2995,i2_HQ_LWC_c48102/f4p0/2835,i2_LQ_LWC_c52830/f1p1/2627,i2_LQ_LWC_c84791/f1p0/2234,i3_LQ_LWC_c11240/f1p0/3294	i2_HQ_LWC_c49269/f2p0/2369,i2_LQ_LWC_c108445/f1p1/2508,i2_LQ_LWC_c54033/f1p1/2839
GO:0008150	Biological Process	GO:0000003	reproduction	4	4	i1_HQ_LWC_c37233/f4p26/1178,i1_LQ_LWC_c20050/f1p38/1710,i2_HQ_LWC_c12891/f2p0/2995,i2_HQ_LWC_c48102/f4p0/2835	i2_HQ_LWC_c49269/f2p0/2369,i2_LQ_LWC_c108445/f1p1/2508,i2_LQ_LWC_c54033/f1p1/2839,i3_HQ_LWC_c2625/f7p0/4012
GO:0008150	Biological Process	GO:0022414	reproductive process	3	4	i1_HQ_LWC_c37233/f4p26/1178,i2_HQ_LWC_c12891/f2p0/2995,i2_HQ_LWC_c48102/f4p0/2835	i2_HQ_LWC_c49269/f2p0/2369,i2_LQ_LWC_c108445/f1p1/2508,i2_LQ_LWC_c54033/f1p1/2839,i3_HQ_LWC_c2625/f7p0/4012
GO:0008150	Biological Process	GO:0048519	negative regulation of biological process	8	2	i10_LQ_LWC_c70/f1p0/10770,i1_HQ_LWC_c37233/f4p26/1178,i1_LQ_LWC_c18515/f1p12/1738,i2_HQ_LWC_c12891/f2p0/2995,i2_HQ_LWC_c48102/f4p0/2835,i2_LQ_LWC_c106666/f1p6/2836,i2_LQ_LWC_c75576/f1p1/2047,i3_LQ_LWC_c14264/f1p0/3023	i2_HQ_LWC_c11303/f7p7/2678,i2_HQ_LWC_c115702/f5p0/2184
GO:0008150	Biological Process	GO:0071840	cellular component organization or biogenesis	24	13	i0_HQ_LWC_c272/f2p0/895,i1_HQ_LWC_c16237/f3p0/1669,i1_HQ_LWC_c37233/f4p26/1178,i1_LQ_LWC_c19296/f1p0/1727,i1_LQ_LWC_c32628/f1p3/1928,i1_LQ_LWC_c6485/f1p44/1759,i1_LQ_LWC_c8008/f1p0/1617,i2_HQ_LWC_c18603/f3p4/2689,i2_HQ_LWC_c44111/f21p0/2361,i2_LQ_LWC_c34207/f1p4/2333,i2_LQ_LWC_c38801/f1p0/2118,i2_LQ_LWC_c4549/f1p2/2511,i2_LQ_LWC_c69269/f1p2/2455,i3_HQ_LWC_c41036/f2p0/3346,i3_HQ_LWC_c8560/f2p14/39…	i1_HQ_LWC_c2725/f4p0/1638,i1_HQ_LWC_c5569/f2p0/1627,i1_LQ_LWC_c10277/f1p0/1820,i1_LQ_LWC_c19906/f1p0/1532,i1_LQ_LWC_c23882/f1p8/1801,i2_HQ_LWC_c12003/f2p25/2235,i2_HQ_LWC_c51754/f2p5/2831,i2_LQ_LWC_c106596/f1p2/2364,i2_LQ_LWC_c66534/f1p1/2753,i3_HQ_LWC_c18029/f2p0/3554,i3_HQ_LWC_c2625/f7p0/4012,i3_LQ_LWC_c11107/f1p3/3742,i3_LQ_LWC_c18567/f1p3/3215
GO:0008150	Biological Process	GO:0008152	metabolic process	242	91	i0_HQ_LWC_c272/f2p0/895,i0_LQ_LWC_c801/f1p0/841,i1_HQ_LWC_c12194/f3p1/1776,i1_HQ_LWC_c12244/f7p0/1767,i1_HQ_LWC_c12770/f8p0/1936,i1_HQ_LWC_c14724/f35p0/1988,i1_HQ_LWC_c14907/f12p0/1625,i1_HQ_LWC_c16237/f3p0/1669,i1_HQ_LWC_c16591/f3p0/1832,i1_HQ_LWC_c1908/f8p0/1914,i1_HQ_LWC_c19206/f2p0/1829,i1_HQ_LWC_c19570/f2p0/1969,i1_HQ_LWC_c19664/f2p2/1560,i1_HQ_LWC_c22641/f3p12/1553,i1_HQ_LWC_c2483/f2p14/171…	i0_LQ_LWC_c1553/f1p3/928,i0_LQ_LWC_c46/f6p0/855,i1_HQ_LWC_c16272/f3p0/1544,i1_HQ_LWC_c2725/f4p0/1638,i1_HQ_LWC_c39732/f46p0/1930,i1_HQ_LWC_c4957/f3p1/1480,i1_LQ_LWC_c10398/f1p4/1630,i1_LQ_LWC_c12620/f5p0/1810,i1_LQ_LWC_c12732/f1p0/1978,i1_LQ_LWC_c14033/f1p0/1417,i1_LQ_LWC_c17579/f1p2/1838,i1_LQ_LWC_c19335/f1p0/1979,i1_LQ_LWC_c19906/f1p0/1532,i1_LQ_LWC_c23617/f1p0/1491,i1_LQ_LWC_c23882/f1p8/1801,i…
GO:0008150	Biological Process	GO:0040011	locomotion	0	2	--	i0_LQ_LWC_c46/f6p0/855,i1_LQ_LWC_c23617/f1p0/1491
GO:0008150	Biological Process	GO:0009987	cellular process	217	100	i0_HQ_LWC_c272/f2p0/895,i0_LQ_LWC_c2078/f1p0/820,i0_LQ_LWC_c801/f1p0/841,i10_LQ_LWC_c70/f1p0/10770,i1_HQ_LWC_c11094/f2p7/1986,i1_HQ_LWC_c12194/f3p1/1776,i1_HQ_LWC_c12244/f7p0/1767,i1_HQ_LWC_c12770/f8p0/1936,i1_HQ_LWC_c16237/f3p0/1669,i1_HQ_LWC_c1908/f8p0/1914,i1_HQ_LWC_c19206/f2p0/1829,i1_HQ_LWC_c19570/f2p0/1969,i1_HQ_LWC_c2483/f2p14/1710,i1_HQ_LWC_c2716/f3p0/1731,i1_HQ_LWC_c27623/f6p0/1808,i1_HQ…	i0_LQ_LWC_c1553/f1p3/928,i0_LQ_LWC_c46/f6p0/855,i1_HQ_LWC_c16272/f3p0/1544,i1_HQ_LWC_c2725/f4p0/1638,i1_HQ_LWC_c27555/f7p0/1834,i1_HQ_LWC_c39732/f46p0/1930,i1_HQ_LWC_c5569/f2p0/1627,i1_HQ_LWC_c8863/f3p0/1781,i1_LQ_LWC_c10277/f1p0/1820,i1_LQ_LWC_c10661/f1p0/1938,i1_LQ_LWC_c12620/f5p0/1810,i1_LQ_LWC_c12732/f1p0/1978,i1_LQ_LWC_c19335/f1p0/1979,i1_LQ_LWC_c19906/f1p0/1532,i1_LQ_LWC_c20425/f1p0/1755,i1…
GO:0003674	Molecular Function	GO:0005215	transporter activity	46	34	i0_HQ_LWC_c87/f4p0/776,i1_HQ_LWC_c11094/f2p7/1986,i1_HQ_LWC_c27639/f6p0/1594,i1_LQ_LWC_c20050/f1p38/1710,i1_LQ_LWC_c23373/f1p3/1728,i1_LQ_LWC_c32488/f1p5/1834,i1_LQ_LWC_c36709/f1p0/1878,i1_LQ_LWC_c37351/f3p0/1287,i1_LQ_LWC_c42411/f1p0/1044,i2_HQ_LWC_c115449/f10p4/2343,i2_HQ_LWC_c5214/f2p2/2806,i2_HQ_LWC_c77567/f4p2/2271,i2_HQ_LWC_c77750/f5p1/2130,i2_LQ_LWC_c101905/f1p5/2501,i2_LQ_LWC_c104738/f1p7…	i1_HQ_LWC_c24351/f2p0/1783,i1_HQ_LWC_c27555/f7p0/1834,i1_HQ_LWC_c5569/f2p0/1627,i1_HQ_LWC_c8863/f3p0/1781,i1_LQ_LWC_c19335/f1p0/1979,i1_LQ_LWC_c19523/f1p0/1844,i1_LQ_LWC_c19906/f1p0/1532,i1_LQ_LWC_c20425/f1p0/1755,i1_LQ_LWC_c24634/f1p0/1811,i1_LQ_LWC_c30990/f1p0/1838,i1_LQ_LWC_c32398/f1p0/1837,i1_LQ_LWC_c33755/f1p1/1955,i1_LQ_LWC_c35270/f1p0/1461,i1_LQ_LWC_c37580/f1p0/1370,i1_LQ_LWC_c6306/f1p0/19…
GO:0003674	Molecular Function	GO:0004871	signal transducer activity	21	7	i1_HQ_LWC_c19664/f2p2/1560,i1_LQ_LWC_c13859/f1p0/1258,i1_LQ_LWC_c6010/f1p0/1996,i1_LQ_LWC_c6485/f1p44/1759,i2_HQ_LWC_c28906/f51p0/2088,i2_LQ_LWC_c11940/f1p0/2281,i2_LQ_LWC_c35810/f1p1/2307,i2_LQ_LWC_c37666/f1p1/2615,i2_LQ_LWC_c49685/f1p3/2210,i2_LQ_LWC_c70041/f1p3/2542,i2_LQ_LWC_c70221/f1p4/2272,i3_HQ_LWC_c11735/f2p1/3810,i3_HQ_LWC_c8560/f2p14/3922,i3_LQ_LWC_c20389/f1p6/3793,i3_LQ_LWC_c28255/f1p0…	i1_LQ_LWC_c10398/f1p4/1630,i1_LQ_LWC_c23617/f1p0/1491,i2_LQ_LWC_c107441/f1p0/2767,i2_LQ_LWC_c19017/f1p34/2405,i2_LQ_LWC_c82549/f1p3/2191,i3_LQ_LWC_c11107/f1p3/3742,i4_LQ_LWC_c9610/f1p0/4751
GO:0003674	Molecular Function	GO:0001071	nucleic acid binding transcription factor activity	14	3	i1_HQ_LWC_c16237/f3p0/1669,i1_HQ_LWC_c2716/f3p0/1731,i1_HQ_LWC_c37162/f5p0/1220,i1_HQ_LWC_c37233/f4p26/1178,i1_LQ_LWC_c18130/f1p0/1549,i1_LQ_LWC_c9339/f3p2/1650,i2_HQ_LWC_c22437/f2p0/2330,i2_HQ_LWC_c3339/f2p3/2212,i2_LQ_LWC_c26034/f1p1/2394,i2_LQ_LWC_c50107/f1p3/2385,i2_LQ_LWC_c89763/f1p3/2400,i3_LQ_LWC_c22904/f1p4/3904,i5_LQ_LWC_c9113/f1p0/5426,i6_LQ_LWC_c580/f1p0/6437	i2_HQ_LWC_c127506/f3p1/2109,i2_HQ_LWC_c5745/f2p2/2371,i3_LQ_LWC_c36263/f1p2/3925
GO:0003674	Molecular Function	GO:0060089	molecular transducer activity	14	6	i1_HQ_LWC_c19664/f2p2/1560,i1_LQ_LWC_c13859/f1p0/1258,i1_LQ_LWC_c6010/f1p0/1996,i1_LQ_LWC_c6485/f1p44/1759,i2_HQ_LWC_c28906/f51p0/2088,i2_LQ_LWC_c11940/f1p0/2281,i2_LQ_LWC_c35810/f1p1/2307,i2_LQ_LWC_c37666/f1p1/2615,i2_LQ_LWC_c49685/f1p3/2210,i2_LQ_LWC_c70221/f1p4/2272,i3_LQ_LWC_c20389/f1p6/3793,i3_LQ_LWC_c36779/f1p0/3217,i4_LQ_LWC_c40456/f1p0/4057,i4_LQ_LWC_c6884/f1p2/4700	i1_LQ_LWC_c10398/f1p4/1630,i1_LQ_LWC_c23617/f1p0/1491,i2_LQ_LWC_c107441/f1p0/2767,i2_LQ_LWC_c82549/f1p3/2191,i3_HQ_LWC_c1968/f7p1/3928,i4_LQ_LWC_c9610/f1p0/4751
GO:0003674	Molecular Function	GO:0003824	catalytic activity	262	94	i0_LQ_LWC_c1550/f1p0/908,i0_LQ_LWC_c570/f1p0/610,i1_HQ_LWC_c12770/f8p0/1936,i1_HQ_LWC_c14724/f35p0/1988,i1_HQ_LWC_c14907/f12p0/1625,i1_HQ_LWC_c16228/f3p0/1952,i1_HQ_LWC_c16237/f3p0/1669,i1_HQ_LWC_c16591/f3p0/1832,i1_HQ_LWC_c16667/f2p0/1758,i1_HQ_LWC_c17696/f2p95/1657,i1_HQ_LWC_c1796/f3p0/1893,i1_HQ_LWC_c1908/f8p0/1914,i1_HQ_LWC_c19206/f2p0/1829,i1_HQ_LWC_c19570/f2p0/1969,i1_HQ_LWC_c19664/f2p2/156…	i0_LQ_LWC_c1553/f1p3/928,i0_LQ_LWC_c368/f1p0/854,i1_HQ_LWC_c16272/f3p0/1544,i1_HQ_LWC_c29747/f2p0/1815,i1_HQ_LWC_c40161/f21p2/1872,i1_HQ_LWC_c5569/f2p0/1627,i1_LQ_LWC_c10398/f1p4/1630,i1_LQ_LWC_c12732/f1p0/1978,i1_LQ_LWC_c17579/f1p2/1838,i1_LQ_LWC_c19335/f1p0/1979,i1_LQ_LWC_c19906/f1p0/1532,i1_LQ_LWC_c23617/f1p0/1491,i1_LQ_LWC_c26583/f1p0/1370,i1_LQ_LWC_c26735/f1p0/1182,i1_LQ_LWC_c3314/f1p1/1519,…
GO:0003674	Molecular Function	GO:0045735	nutrient reservoir activity	1	0	i1_LQ_LWC_c42249/f1p0/1079	--
GO:0003674	Molecular Function	GO:0016209	antioxidant activity	2	1	i1_HQ_LWC_c765/f23p0/1815,i4_LQ_LWC_c40456/f1p0/4057	i1_LQ_LWC_c37454/f2p3/1282
GO:0003674	Molecular Function	GO:0098772	molecular function regulator	4	2	i10_LQ_LWC_c70/f1p0/10770,i2_LQ_LWC_c107290/f1p0/2204,i2_LQ_LWC_c7333/f1p1/2129,i2_LQ_LWC_c75057/f1p1/2031	i1_LQ_LWC_c19335/f1p0/1979,i2_HQ_LWC_c70862/f3p0/2365
GO:0003674	Molecular Function	GO:0009055	electron carrier activity	1	0	i1_LQ_LWC_c17878/f1p0/1838	--
GO:0003674	Molecular Function	GO:0000988	transcription factor activity, protein binding	0	2	--	i2_LQ_LWC_c66534/f1p1/2753,i3_LQ_LWC_c36263/f1p2/3925
GO:0003674	Molecular Function	GO:0005198	structural molecule activity	3	0	i1_LQ_LWC_c9469/f1p6/1650,i2_HQ_LWC_c91090/f15p3/2066,i2_LQ_LWC_c54675/f1p2/2681	--
GO:0003674	Molecular Function	GO:0005488	binding	258	118	i0_HQ_LWC_c87/f4p0/776,i0_LQ_LWC_c1430/f1p2/911,i0_LQ_LWC_c1887/f1p0/985,i0_LQ_LWC_c2078/f1p0/820,i1_HQ_LWC_c12244/f7p0/1767,i1_HQ_LWC_c14907/f12p0/1625,i1_HQ_LWC_c16228/f3p0/1952,i1_HQ_LWC_c16237/f3p0/1669,i1_HQ_LWC_c16591/f3p0/1832,i1_HQ_LWC_c16793/f3p0/1850,i1_HQ_LWC_c20101/f2p1/1973,i1_HQ_LWC_c2125/f2p1/1870,i1_HQ_LWC_c2483/f2p14/1710,i1_HQ_LWC_c25951/f2p0/1924,i1_HQ_LWC_c2716/f3p0/1731,i1_HQ…	i0_LQ_LWC_c1553/f1p3/928,i1_HQ_LWC_c10879/f2p0/2006,i1_HQ_LWC_c11838/f2p3/1663,i1_HQ_LWC_c16272/f3p0/1544,i1_HQ_LWC_c27607/f4p0/1901,i1_HQ_LWC_c29747/f2p0/1815,i1_HQ_LWC_c39732/f46p0/1930,i1_HQ_LWC_c4957/f3p1/1480,i1_HQ_LWC_c9661/f5p0/1529,i1_LQ_LWC_c10277/f1p0/1820,i1_LQ_LWC_c12732/f1p0/1978,i1_LQ_LWC_c14033/f1p0/1417,i1_LQ_LWC_c16834/f1p8/1776,i1_LQ_LWC_c19906/f1p0/1532,i1_LQ_LWC_c23617/f1p0/14…
GO:0005575	Cellular Component	GO:0031012	extracellular matrix	3	1	i2_HQ_LWC_c1135/f22p3/2528,i2_LQ_LWC_c23738/f1p0/2134,i3_LQ_LWC_c10111/f1p0/3847	i1_HQ_LWC_c4957/f3p1/1480
GO:0005575	Cellular Component	GO:0016020	membrane	81	46	i0_HQ_LWC_c272/f2p0/895,i0_LQ_LWC_c1430/f1p2/911,i0_LQ_LWC_c2214/f1p7/360,i1_HQ_LWC_c12194/f3p1/1776,i1_HQ_LWC_c16500/f2p0/1894,i1_HQ_LWC_c16667/f2p0/1758,i1_HQ_LWC_c19206/f2p0/1829,i1_HQ_LWC_c2483/f2p14/1710,i1_HQ_LWC_c2693/f2p0/1661,i1_HQ_LWC_c37037/f7p2/1246,i1_HQ_LWC_c39592/f14p0/1331,i1_LQ_LWC_c18515/f1p12/1738,i1_LQ_LWC_c19296/f1p0/1727,i1_LQ_LWC_c19384/f1p4/1455,i1_LQ_LWC_c20050/f1p38/1710…	i1_HQ_LWC_c24351/f2p0/1783,i1_HQ_LWC_c27555/f7p0/1834,i1_HQ_LWC_c40161/f21p2/1872,i1_HQ_LWC_c5569/f2p0/1627,i1_HQ_LWC_c8863/f3p0/1781,i1_LQ_LWC_c10661/f1p0/1938,i1_LQ_LWC_c12620/f5p0/1810,i1_LQ_LWC_c12923/f3p1/1356,i1_LQ_LWC_c19906/f1p0/1532,i1_LQ_LWC_c20425/f1p0/1755,i1_LQ_LWC_c23617/f1p0/1491,i1_LQ_LWC_c24634/f1p0/1811,i1_LQ_LWC_c33755/f1p1/1955,i1_LQ_LWC_c35270/f1p0/1461,i1_LQ_LWC_c6306/f1p0/1…
GO:0005575	Cellular Component	GO:0044215	other organism	1	0	i1_LQ_LWC_c13894/f1p6/1178	--
GO:0005575	Cellular Component	GO:0044217	other organism part	1	0	i1_LQ_LWC_c13894/f1p6/1178	--
GO:0005575	Cellular Component	GO:0044425	membrane part	53	30	i0_LQ_LWC_c1430/f1p2/911,i0_LQ_LWC_c2214/f1p7/360,i1_HQ_LWC_c12194/f3p1/1776,i1_HQ_LWC_c19206/f2p0/1829,i1_HQ_LWC_c2483/f2p14/1710,i1_HQ_LWC_c37037/f7p2/1246,i1_HQ_LWC_c39592/f14p0/1331,i1_LQ_LWC_c19296/f1p0/1727,i1_LQ_LWC_c19384/f1p4/1455,i1_LQ_LWC_c20050/f1p38/1710,i1_LQ_LWC_c24599/f1p1/1401,i1_LQ_LWC_c31377/f1p0/1807,i1_LQ_LWC_c4401/f1p0/1937,i1_LQ_LWC_c6485/f1p44/1759,i1_LQ_LWC_c6730/f1p1/148…	i1_HQ_LWC_c24351/f2p0/1783,i1_HQ_LWC_c40161/f21p2/1872,i1_HQ_LWC_c5569/f2p0/1627,i1_HQ_LWC_c8863/f3p0/1781,i1_LQ_LWC_c10661/f1p0/1938,i1_LQ_LWC_c19906/f1p0/1532,i1_LQ_LWC_c33755/f1p1/1955,i1_LQ_LWC_c35270/f1p0/1461,i1_LQ_LWC_c9707/f1p2/1840,i2_HQ_LWC_c12486/f2p0/2170,i2_HQ_LWC_c24657/f3p5/2973,i2_HQ_LWC_c36526/f3p1/2731,i2_HQ_LWC_c38974/f2p0/2714,i2_HQ_LWC_c5745/f2p2/2371,i2_HQ_LWC_c63499/f2p1/27…
GO:0005575	Cellular Component	GO:0044421	extracellular region part	5	0	i1_LQ_LWC_c14037/f1p0/1411,i2_HQ_LWC_c1135/f22p3/2528,i2_LQ_LWC_c23738/f1p0/2134,i3_LQ_LWC_c10111/f1p0/3847,i3_LQ_LWC_c11240/f1p0/3294	--
GO:0005575	Cellular Component	GO:0005576	extracellular region	5	2	i1_LQ_LWC_c14037/f1p0/1411,i2_HQ_LWC_c1135/f22p3/2528,i2_LQ_LWC_c23738/f1p0/2134,i3_LQ_LWC_c10111/f1p0/3847,i3_LQ_LWC_c11240/f1p0/3294	i1_LQ_LWC_c37580/f1p0/1370,i4_LQ_LWC_c15872/f1p0/4142
GO:0005575	Cellular Component	GO:0044423	virion part	3	1	i1_LQ_LWC_c7370/f1p25/1954,i1_LQ_LWC_c9469/f1p6/1650,i2_LQ_LWC_c54675/f1p2/2681	i1_LQ_LWC_c33183/f1p0/1838
GO:0005575	Cellular Component	GO:0019012	virion	3	1	i1_LQ_LWC_c7370/f1p25/1954,i1_LQ_LWC_c9469/f1p6/1650,i2_LQ_LWC_c54675/f1p2/2681	i1_LQ_LWC_c33183/f1p0/1838
GO:0005575	Cellular Component	GO:0099512	supramolecular fiber	0	1	--	i1_LQ_LWC_c23617/f1p0/1491
GO:0005575	Cellular Component	GO:0043226	organelle	39	18	i0_HQ_LWC_c272/f2p0/895,i0_LQ_LWC_c1430/f1p2/911,i0_LQ_LWC_c1701/f1p0/554,i0_LQ_LWC_c801/f1p0/841,i1_HQ_LWC_c12194/f3p1/1776,i1_HQ_LWC_c16237/f3p0/1669,i1_HQ_LWC_c2716/f3p0/1731,i1_HQ_LWC_c37037/f7p2/1246,i1_HQ_LWC_c37162/f5p0/1220,i1_LQ_LWC_c12824/f1p0/1880,i1_LQ_LWC_c17891/f1p2/1852,i1_LQ_LWC_c19296/f1p0/1727,i1_LQ_LWC_c19499/f1p0/1550,i1_LQ_LWC_c23208/f1p0/1824,i1_LQ_LWC_c36250/f1p6/1640,i1_LQ…	i0_LQ_LWC_c46/f6p0/855,i1_HQ_LWC_c29747/f2p0/1815,i1_LQ_LWC_c19906/f1p0/1532,i1_LQ_LWC_c23617/f1p0/1491,i1_LQ_LWC_c34543/f1p2/1987,i1_LQ_LWC_c39647/f16p0/1992,i2_HQ_LWC_c24360/f8p1/2308,i2_HQ_LWC_c51754/f2p5/2831,i2_HQ_LWC_c5745/f2p2/2371,i2_HQ_LWC_c60203/f20p6/2267,i2_HQ_LWC_c9284/f2p1/2886,i2_LQ_LWC_c106596/f1p2/2364,i2_LQ_LWC_c66534/f1p1/2753,i2_LQ_LWC_c66883/f1p2/2089,i3_HQ_LWC_c18029/f2p0/35…
GO:0005575	Cellular Component	GO:0031974	membrane-enclosed lumen	4	0	i1_LQ_LWC_c19499/f1p0/1550,i2_HQ_LWC_c78395/f65p9/2155,i3_LQ_LWC_c5582/f1p10/3375,i4_LQ_LWC_c16689/f1p0/4180	--
GO:0005575	Cellular Component	GO:0044422	organelle part	24	11	i0_HQ_LWC_c272/f2p0/895,i0_LQ_LWC_c1430/f1p2/911,i1_HQ_LWC_c16237/f3p0/1669,i1_HQ_LWC_c37037/f7p2/1246,i1_LQ_LWC_c12824/f1p0/1880,i1_LQ_LWC_c17891/f1p2/1852,i1_LQ_LWC_c19296/f1p0/1727,i1_LQ_LWC_c19499/f1p0/1550,i1_LQ_LWC_c23208/f1p0/1824,i1_LQ_LWC_c6730/f1p1/1480,i1_LQ_LWC_c8008/f1p0/1617,i2_HQ_LWC_c18603/f3p4/2689,i2_HQ_LWC_c78395/f65p9/2155,i2_LQ_LWC_c37178/f1p1/2429,i2_LQ_LWC_c69269/f1p2/2455,…	i1_HQ_LWC_c29747/f2p0/1815,i1_LQ_LWC_c19906/f1p0/1532,i1_LQ_LWC_c23617/f1p0/1491,i1_LQ_LWC_c34543/f1p2/1987,i1_LQ_LWC_c39647/f16p0/1992,i2_HQ_LWC_c60203/f20p6/2267,i2_HQ_LWC_c9284/f2p1/2886,i2_LQ_LWC_c106596/f1p2/2364,i2_LQ_LWC_c66883/f1p2/2089,i3_HQ_LWC_c2690/f3p0/3158,i3_LQ_LWC_c18567/f1p3/3215
GO:0005575	Cellular Component	GO:0005623	cell	67	24	i0_HQ_LWC_c272/f2p0/895,i0_LQ_LWC_c1430/f1p2/911,i0_LQ_LWC_c1701/f1p0/554,i0_LQ_LWC_c2214/f1p7/360,i0_LQ_LWC_c801/f1p0/841,i1_HQ_LWC_c12194/f3p1/1776,i1_HQ_LWC_c16237/f3p0/1669,i1_HQ_LWC_c2483/f2p14/1710,i1_HQ_LWC_c2716/f3p0/1731,i1_HQ_LWC_c37037/f7p2/1246,i1_HQ_LWC_c37162/f5p0/1220,i1_HQ_LWC_c37233/f4p26/1178,i1_LQ_LWC_c12824/f1p0/1880,i1_LQ_LWC_c13800/f1p3/1303,i1_LQ_LWC_c17891/f1p2/1852,i1_LQ_…	i0_LQ_LWC_c46/f6p0/855,i1_HQ_LWC_c29747/f2p0/1815,i1_LQ_LWC_c19335/f1p0/1979,i1_LQ_LWC_c19906/f1p0/1532,i1_LQ_LWC_c23617/f1p0/1491,i1_LQ_LWC_c23882/f1p8/1801,i1_LQ_LWC_c34543/f1p2/1987,i1_LQ_LWC_c39647/f16p0/1992,i2_HQ_LWC_c24360/f8p1/2308,i2_HQ_LWC_c51754/f2p5/2831,i2_HQ_LWC_c5745/f2p2/2371,i2_HQ_LWC_c60203/f20p6/2267,i2_HQ_LWC_c9284/f2p1/2886,i2_HQ_LWC_c97173/f12p0/2216,i2_LQ_LWC_c106596/f1p2/2…
GO:0005575	Cellular Component	GO:0044464	cell part	67	24	i0_HQ_LWC_c272/f2p0/895,i0_LQ_LWC_c1430/f1p2/911,i0_LQ_LWC_c1701/f1p0/554,i0_LQ_LWC_c2214/f1p7/360,i0_LQ_LWC_c801/f1p0/841,i1_HQ_LWC_c12194/f3p1/1776,i1_HQ_LWC_c16237/f3p0/1669,i1_HQ_LWC_c2483/f2p14/1710,i1_HQ_LWC_c2716/f3p0/1731,i1_HQ_LWC_c37037/f7p2/1246,i1_HQ_LWC_c37162/f5p0/1220,i1_HQ_LWC_c37233/f4p26/1178,i1_LQ_LWC_c12824/f1p0/1880,i1_LQ_LWC_c13800/f1p3/1303,i1_LQ_LWC_c17891/f1p2/1852,i1_LQ_…	i0_LQ_LWC_c46/f6p0/855,i1_HQ_LWC_c29747/f2p0/1815,i1_LQ_LWC_c19335/f1p0/1979,i1_LQ_LWC_c19906/f1p0/1532,i1_LQ_LWC_c23617/f1p0/1491,i1_LQ_LWC_c23882/f1p8/1801,i1_LQ_LWC_c34543/f1p2/1987,i1_LQ_LWC_c39647/f16p0/1992,i2_HQ_LWC_c24360/f8p1/2308,i2_HQ_LWC_c51754/f2p5/2831,i2_HQ_LWC_c5745/f2p2/2371,i2_HQ_LWC_c60203/f20p6/2267,i2_HQ_LWC_c9284/f2p1/2886,i2_HQ_LWC_c97173/f12p0/2216,i2_LQ_LWC_c106596/f1p2/2…
GO:0005575	Cellular Component	GO:0032991	macromolecular complex	33	9	i0_LQ_LWC_c1430/f1p2/911,i0_LQ_LWC_c2214/f1p7/360,i0_LQ_LWC_c801/f1p0/841,i1_HQ_LWC_c12194/f3p1/1776,i1_HQ_LWC_c14724/f35p0/1988,i1_HQ_LWC_c16237/f3p0/1669,i1_HQ_LWC_c2483/f2p14/1710,i1_HQ_LWC_c37037/f7p2/1246,i1_LQ_LWC_c14037/f1p0/1411,i1_LQ_LWC_c19499/f1p0/1550,i1_LQ_LWC_c36250/f1p6/1640,i1_LQ_LWC_c8008/f1p0/1617,i2_HQ_LWC_c18603/f3p4/2689,i2_HQ_LWC_c78395/f65p9/2155,i2_HQ_LWC_c91090/f15p3/2066…	i1_LQ_LWC_c19335/f1p0/1979,i1_LQ_LWC_c23617/f1p0/1491,i1_LQ_LWC_c34543/f1p2/1987,i2_HQ_LWC_c60203/f20p6/2267,i2_HQ_LWC_c9284/f2p1/2886,i3_HQ_LWC_c2690/f3p0/3158,i3_LQ_LWC_c18567/f1p3/3215,i4_LQ_LWC_c21876/f1p0/4528,i4_LQ_LWC_c7576/f1p11/4838
