# Supplementary material for: Research on the drought tolerance mechanism of Pennisetum glaucum (L.) in the root during the seedling stage
Source: BMC Genomics. 2021 Jul 23;22:568. doi: 10.1186/s12864-021-07888-5 (PMC8305952; doi:10.1186/s12864-021-07888-5)
Supplement: Supplementary file 4 — Additional file 4: Supplemental Table 3. GO Enrichment at 3h [file 12864_2021_7888_MOESM4_ESM.xlsx]

## Sheet: Supplemental table_GO enrichmen
Supplemental Table 3. GO Enrichment at 3h
GO ID (level1)	GO Term (level1)	GO ID (level2)	GO Term (level2)	number_of_out (up)	number_of_out (down)	Genes_of_out_up	Genes_of_out_down
GO:0008150	Biological Process	GO:0044699	single-organism process	130	128	i0_HQ_LWC_c87/f4p0/776,i0_LQ_LWC_c1382/f1p2/958,i1_HQ_LWC_c1104/f18p0/1915,i1_HQ_LWC_c14499/f6p0/1460,i1_HQ_LWC_c14907/f12p0/1625,i1_HQ_LWC_c14970/f3p0/1516,i1_HQ_LWC_c16262/f4p0/1974,i1_HQ_LWC_c1850/f8p4/1980,i1_HQ_LWC_c37233/f4p26/1178,i1_HQ_LWC_c37455/f2p3/1293,i1_HQ_LWC_c3973/f3p0/1986,i1_HQ_LWC_c4567/f3p0/1827,i1_HQ_LWC_c5101/f4p0/1758,i1_HQ_LWC_c5203/f3p3/1854,i1_HQ_LWC_c8728/f2p0/1924,i1_H…	i0_LQ_LWC_c1522/f1p0/888,i0_LQ_LWC_c46/f6p0/855,i0_LQ_LWC_c539/f1p0/660,i10_LQ_LWC_c43/f1p0/10232,i1_HQ_LWC_c27549/f9p0/1908,i1_HQ_LWC_c27767/f47p0/1836,i1_HQ_LWC_c29516/f3p0/1995,i1_HQ_LWC_c8863/f3p0/1781,i1_HQ_LWC_c8913/f2p13/1702,i1_LQ_LWC_c10661/f1p0/1938,i1_LQ_LWC_c10952/f1p0/1889,i1_LQ_LWC_c12620/f5p0/1810,i1_LQ_LWC_c12694/f1p2/1600,i1_LQ_LWC_c12923/f3p1/1356,i1_LQ_LWC_c1810/f1p1/2003,i1_LQ…
GO:0008150	Biological Process	GO:0032502	developmental process	23	7	i1_HQ_LWC_c4567/f3p0/1827,i1_HQ_LWC_c5203/f3p3/1854,i1_LQ_LWC_c13173/f1p9/1432,i1_LQ_LWC_c18684/f1p1/1958,i1_LQ_LWC_c18858/f1p0/1612,i1_LQ_LWC_c19461/f1p0/1525,i1_LQ_LWC_c38317/f1p0/1322,i1_LQ_LWC_c4355/f1p0/1974,i2_HQ_LWC_c116726/f13p0/2493,i2_HQ_LWC_c117913/f26p0/2659,i2_HQ_LWC_c35189/f4p0/2874,i2_HQ_LWC_c43473/f17p5/2278,i2_HQ_LWC_c63541/f2p2/2711,i2_HQ_LWC_c7301/f4p6/2302,i2_HQ_LWC_c96287/f3p…	i1_LQ_LWC_c6116/f1p4/1722,i2_HQ_LWC_c1315/f8p2/2722,i2_LQ_LWC_c133080/f1p2/2011,i2_LQ_LWC_c23488/f1p3/2284,i2_LQ_LWC_c24575/f1p2/2191,i2_LQ_LWC_c5703/f1p0/2660,i2_LQ_LWC_c57667/f1p1/2036
GO:0008150	Biological Process	GO:0008152	metabolic process	143	144	i0_HQ_LWC_c259/f2p0/736,i1_HQ_LWC_c1104/f18p0/1915,i1_HQ_LWC_c1304/f6p0/1637,i1_HQ_LWC_c14499/f6p0/1460,i1_HQ_LWC_c14907/f12p0/1625,i1_HQ_LWC_c1492/f8p2/1944,i1_HQ_LWC_c14970/f3p0/1516,i1_HQ_LWC_c1544/f10p0/1915,i1_HQ_LWC_c16262/f4p0/1974,i1_HQ_LWC_c1850/f8p4/1980,i1_HQ_LWC_c37233/f4p26/1178,i1_HQ_LWC_c37455/f2p3/1293,i1_HQ_LWC_c39592/f14p0/1331,i1_HQ_LWC_c3973/f3p0/1986,i1_HQ_LWC_c5101/f4p0/1758…	i0_LQ_LWC_c1522/f1p0/888,i0_LQ_LWC_c46/f6p0/855,i10_LQ_LWC_c43/f1p0/10232,i1_HQ_LWC_c27549/f9p0/1908,i1_HQ_LWC_c2790/f6p4/1634,i1_HQ_LWC_c29516/f3p0/1995,i1_HQ_LWC_c31515/f4p2/1751,i1_HQ_LWC_c8701/f3p0/1994,i1_LQ_LWC_c10952/f1p0/1889,i1_LQ_LWC_c12620/f5p0/1810,i1_LQ_LWC_c12694/f1p2/1600,i1_LQ_LWC_c14068/f1p1/1411,i1_LQ_LWC_c1810/f1p1/2003,i1_LQ_LWC_c20439/f1p0/1702,i1_LQ_LWC_c20580/f1p3/1828,i1_L…
GO:0008150	Biological Process	GO:0050896	response to stimulus	17	32	i1_HQ_LWC_c1850/f8p4/1980,i1_HQ_LWC_c39592/f14p0/1331,i1_HQ_LWC_c4567/f3p0/1827,i1_LQ_LWC_c14216/f1p0/1285,i1_LQ_LWC_c24459/f1p2/1390,i1_LQ_LWC_c36348/f1p0/1452,i1_LQ_LWC_c42438/f1p1/1057,i1_LQ_LWC_c42576/f1p3/1057,i2_LQ_LWC_c24491/f1p4/2385,i2_LQ_LWC_c57319/f1p0/2059,i2_LQ_LWC_c6906/f1p4/2168,i2_LQ_LWC_c70041/f1p3/2542,i2_LQ_LWC_c82067/f1p1/2867,i3_LQ_LWC_c10384/f1p38/3719,i3_LQ_LWC_c14683/f1p0/…	i0_LQ_LWC_c2020/f1p0/697,i10_LQ_LWC_c43/f1p0/10232,i1_LQ_LWC_c20439/f1p0/1702,i2_HQ_LWC_c115951/f5p1/2311,i2_HQ_LWC_c72282/f2p2/2653,i2_HQ_LWC_c78190/f13p3/2124,i2_HQ_LWC_c87850/f2p0/2465,i2_LQ_LWC_c120640/f1p3/2751,i2_LQ_LWC_c126722/f1p1/2859,i2_LQ_LWC_c133080/f1p2/2011,i2_LQ_LWC_c23078/f1p1/2786,i2_LQ_LWC_c23427/f1p5/2417,i2_LQ_LWC_c38097/f1p4/2614,i2_LQ_LWC_c43004/f1p0/2033,i2_LQ_LWC_c52437/f1…
GO:0008150	Biological Process	GO:0023052	signaling	9	14	i1_HQ_LWC_c1850/f8p4/1980,i1_LQ_LWC_c24459/f1p2/1390,i1_LQ_LWC_c36348/f1p0/1452,i1_LQ_LWC_c42438/f1p1/1057,i2_LQ_LWC_c6906/f1p4/2168,i2_LQ_LWC_c70041/f1p3/2542,i2_LQ_LWC_c82067/f1p1/2867,i3_LQ_LWC_c14683/f1p0/3020,i3_LQ_LWC_c28255/f1p0/3679	i2_HQ_LWC_c115951/f5p1/2311,i2_HQ_LWC_c72282/f2p2/2653,i2_HQ_LWC_c78190/f13p3/2124,i2_LQ_LWC_c120640/f1p3/2751,i2_LQ_LWC_c23078/f1p1/2786,i2_LQ_LWC_c38097/f1p4/2614,i2_LQ_LWC_c43004/f1p0/2033,i2_LQ_LWC_c52437/f1p0/2500,i2_LQ_LWC_c93661/f1p0/2027,i3_HQ_LWC_c29456/f2p0/3081,i3_HQ_LWC_c41489/f28p0/3189,i3_LQ_LWC_c9018/f1p0/3149,i4_HQ_LWC_c35672/f4p13/4182,i5_LQ_LWC_c12193/f1p0/5117
GO:0008150	Biological Process	GO:0048519	negative regulation of biological process	5	6	i1_HQ_LWC_c37233/f4p26/1178,i2_HQ_LWC_c12891/f2p0/2995,i2_LQ_LWC_c18200/f1p1/2385,i2_LQ_LWC_c53296/f1p2/2493,i3_LQ_LWC_c26282/f2p0/3135	i2_HQ_LWC_c87850/f2p0/2465,i2_LQ_LWC_c33590/f1p3/2712,i2_LQ_LWC_c82231/f1p2/2796,i3_HQ_LWC_c1570/f9p0/3738,i3_LQ_LWC_c35135/f1p0/3399,i4_HQ_LWC_c34823/f36p0/4403
GO:0008150	Biological Process	GO:0002376	immune system process	0	2	--	i0_LQ_LWC_c46/f6p0/855,i5_HQ_LWC_c11195/f2p0/5477
GO:0008150	Biological Process	GO:0051179	localization	31	54	i0_HQ_LWC_c87/f4p0/776,i0_LQ_LWC_c1382/f1p2/958,i1_HQ_LWC_c16262/f4p0/1974,i1_HQ_LWC_c4567/f3p0/1827,i1_HQ_LWC_c8728/f2p0/1924,i1_LQ_LWC_c11146/f1p0/1607,i1_LQ_LWC_c14337/f1p2/1448,i1_LQ_LWC_c18684/f1p1/1958,i1_LQ_LWC_c19775/f1p1/1998,i1_LQ_LWC_c31636/f1p0/1714,i1_LQ_LWC_c3487/f1p0/1722,i1_LQ_LWC_c42121/f1p0/1035,i1_LQ_LWC_c5116/f1p0/1951,i1_LQ_LWC_c8657/f1p0/1546,i2_HQ_LWC_c17113/f2p0/2571,i2_HQ…	i0_LQ_LWC_c46/f6p0/855,i0_LQ_LWC_c948/f1p0/987,i1_HQ_LWC_c27767/f47p0/1836,i1_HQ_LWC_c8863/f3p0/1781,i1_HQ_LWC_c8913/f2p13/1702,i1_LQ_LWC_c10661/f1p0/1938,i1_LQ_LWC_c12620/f5p0/1810,i1_LQ_LWC_c12923/f3p1/1356,i1_LQ_LWC_c19523/f1p0/1844,i1_LQ_LWC_c25159/f1p0/2002,i1_LQ_LWC_c26258/f1p0/1126,i1_LQ_LWC_c27343/f1p0/1298,i1_LQ_LWC_c30076/f1p0/1770,i1_LQ_LWC_c32805/f1p0/1878,i1_LQ_LWC_c5292/f1p0/1930,i2…
GO:0008150	Biological Process	GO:0051704	multi-organism process	4	7	i1_HQ_LWC_c37233/f4p26/1178,i2_HQ_LWC_c12891/f2p0/2995,i2_LQ_LWC_c101005/f1p5/2330,i2_LQ_LWC_c108358/f1p0/2634	i1_LQ_LWC_c20439/f1p0/1702,i2_HQ_LWC_c43487/f5p1/2488,i2_HQ_LWC_c89903/f2p1/2365,i2_LQ_LWC_c130926/f1p1/2325,i2_LQ_LWC_c17856/f3p0/2292,i2_LQ_LWC_c65300/f1p3/2665,i2_LQ_LWC_c85226/f1p1/2826
GO:0008150	Biological Process	GO:0022610	biological adhesion	0	1	--	i3_HQ_LWC_c41489/f28p0/3189
GO:0008150	Biological Process	GO:0048518	positive regulation of biological process	1	4	i3_LQ_LWC_c18567/f1p3/3215	i2_LQ_LWC_c130926/f1p1/2325,i2_LQ_LWC_c93661/f1p0/2027,i3_HQ_LWC_c18269/f2p0/3765,i3_LQ_LWC_c4956/f1p0/3367
GO:0008150	Biological Process	GO:0022414	reproductive process	3	2	i1_HQ_LWC_c37233/f4p26/1178,i2_HQ_LWC_c12891/f2p0/2995,i3_LQ_LWC_c26282/f2p0/3135	i1_LQ_LWC_c6116/f1p4/1722,i2_LQ_LWC_c85226/f1p1/2826
GO:0008150	Biological Process	GO:0000003	reproduction	3	2	i1_HQ_LWC_c37233/f4p26/1178,i2_HQ_LWC_c12891/f2p0/2995,i3_LQ_LWC_c26282/f2p0/3135	i1_LQ_LWC_c6116/f1p4/1722,i2_LQ_LWC_c85226/f1p1/2826
GO:0008150	Biological Process	GO:0032501	multicellular organismal process	2	3	i2_HQ_LWC_c12891/f2p0/2995,i2_LQ_LWC_c25509/f2p2/2235	i1_LQ_LWC_c6116/f1p4/1722,i2_HQ_LWC_c1315/f8p2/2722,i2_LQ_LWC_c85226/f1p1/2826
GO:0008150	Biological Process	GO:0071840	cellular component organization or biogenesis	13	14	i1_HQ_LWC_c37233/f4p26/1178,i1_LQ_LWC_c25198/f1p3/1536,i1_LQ_LWC_c6842/f1p0/1997,i2_HQ_LWC_c23019/f4p0/2467,i2_HQ_LWC_c4361/f2p2/2126,i2_HQ_LWC_c56904/f2p1/2047,i2_LQ_LWC_c19082/f1p2/2545,i2_LQ_LWC_c3775/f1p2/2803,i2_LQ_LWC_c5973/f1p1/2500,i3_LQ_LWC_c18567/f1p3/3215,i3_LQ_LWC_c26282/f2p0/3135,i3_LQ_LWC_c28255/f1p0/3679,i5_LQ_LWC_c5214/f1p2/5814	i1_LQ_LWC_c4203/f1p5/1801,i2_LQ_LWC_c126722/f1p1/2859,i2_LQ_LWC_c13157/f1p1/2536,i2_LQ_LWC_c23427/f1p5/2417,i2_LQ_LWC_c32282/f1p0/2829,i2_LQ_LWC_c82231/f1p2/2796,i3_HQ_LWC_c1645/f8p3/3824,i3_LQ_LWC_c10883/f1p2/3951,i4_LQ_LWC_c16178/f1p0/4249,i4_LQ_LWC_c33935/f1p5/4129,i4_LQ_LWC_c6480/f1p0/4774,i5_LQ_LWC_c5871/f1p1/5487,i6_LQ_LWC_c1155/f1p0/6580,i6_LQ_LWC_c988/f1p0/6389
GO:0008150	Biological Process	GO:0050789	regulation of biological process	24	35	i1_HQ_LWC_c1850/f8p4/1980,i1_HQ_LWC_c37233/f4p26/1178,i1_LQ_LWC_c18130/f1p0/1549,i1_LQ_LWC_c24459/f1p2/1390,i1_LQ_LWC_c27195/f1p0/1179,i1_LQ_LWC_c35070/f1p0/1841,i1_LQ_LWC_c36348/f1p0/1452,i1_LQ_LWC_c36526/f1p1/1862,i1_LQ_LWC_c42438/f1p1/1057,i2_HQ_LWC_c12891/f2p0/2995,i2_HQ_LWC_c2298/f8p3/2112,i2_LQ_LWC_c108358/f1p0/2634,i2_LQ_LWC_c18200/f1p1/2385,i2_LQ_LWC_c47890/f1p1/2209,i2_LQ_LWC_c53296/f1p2…	i0_LQ_LWC_c46/f6p0/855,i10_LQ_LWC_c43/f1p0/10232,i1_HQ_LWC_c2790/f6p4/1634,i1_LQ_LWC_c21967/f1p3/1411,i1_LQ_LWC_c26569/f1p0/1313,i2_HQ_LWC_c115646/f3p1/2506,i2_HQ_LWC_c115951/f5p1/2311,i2_HQ_LWC_c72282/f2p2/2653,i2_HQ_LWC_c78190/f13p3/2124,i2_HQ_LWC_c87850/f2p0/2465,i2_LQ_LWC_c120640/f1p3/2751,i2_LQ_LWC_c126722/f1p1/2859,i2_LQ_LWC_c130926/f1p1/2325,i2_LQ_LWC_c17856/f3p0/2292,i2_LQ_LWC_c23078/f1p1…
GO:0008150	Biological Process	GO:0040011	locomotion	0	1	--	i0_LQ_LWC_c46/f6p0/855
GO:0008150	Biological Process	GO:0065007	biological regulation	25	37	i1_HQ_LWC_c1850/f8p4/1980,i1_HQ_LWC_c37233/f4p26/1178,i1_LQ_LWC_c18130/f1p0/1549,i1_LQ_LWC_c24459/f1p2/1390,i1_LQ_LWC_c27195/f1p0/1179,i1_LQ_LWC_c35070/f1p0/1841,i1_LQ_LWC_c36348/f1p0/1452,i1_LQ_LWC_c36526/f1p1/1862,i1_LQ_LWC_c42438/f1p1/1057,i2_HQ_LWC_c12891/f2p0/2995,i2_HQ_LWC_c2298/f8p3/2112,i2_HQ_LWC_c63541/f2p2/2711,i2_LQ_LWC_c108358/f1p0/2634,i2_LQ_LWC_c18200/f1p1/2385,i2_LQ_LWC_c47890/f1p1…	i0_LQ_LWC_c46/f6p0/855,i10_LQ_LWC_c43/f1p0/10232,i1_HQ_LWC_c2790/f6p4/1634,i1_LQ_LWC_c21967/f1p3/1411,i1_LQ_LWC_c25159/f1p0/2002,i1_LQ_LWC_c26569/f1p0/1313,i2_HQ_LWC_c115646/f3p1/2506,i2_HQ_LWC_c115951/f5p1/2311,i2_HQ_LWC_c72282/f2p2/2653,i2_HQ_LWC_c78190/f13p3/2124,i2_HQ_LWC_c87850/f2p0/2465,i2_LQ_LWC_c120640/f1p3/2751,i2_LQ_LWC_c126722/f1p1/2859,i2_LQ_LWC_c130926/f1p1/2325,i2_LQ_LWC_c17856/f3p0…
GO:0008150	Biological Process	GO:0009987	cellular process	116	132	i1_HQ_LWC_c1104/f18p0/1915,i1_HQ_LWC_c14499/f6p0/1460,i1_HQ_LWC_c16262/f4p0/1974,i1_HQ_LWC_c1850/f8p4/1980,i1_HQ_LWC_c37233/f4p26/1178,i1_HQ_LWC_c3973/f3p0/1986,i1_HQ_LWC_c4567/f3p0/1827,i1_HQ_LWC_c5101/f4p0/1758,i1_HQ_LWC_c8728/f2p0/1924,i1_HQ_LWC_c8928/f4p2/1671,i1_LQ_LWC_c10305/f1p0/1482,i1_LQ_LWC_c10307/f1p0/1589,i1_LQ_LWC_c11259/f1p6/1527,i1_LQ_LWC_c12852/f1p1/1451,i1_LQ_LWC_c13361/f1p0/1497…	i0_LQ_LWC_c1522/f1p0/888,i0_LQ_LWC_c46/f6p0/855,i0_LQ_LWC_c539/f1p0/660,i10_LQ_LWC_c43/f1p0/10232,i1_HQ_LWC_c27767/f47p0/1836,i1_HQ_LWC_c2790/f6p4/1634,i1_HQ_LWC_c8701/f3p0/1994,i1_HQ_LWC_c8863/f3p0/1781,i1_LQ_LWC_c10661/f1p0/1938,i1_LQ_LWC_c12620/f5p0/1810,i1_LQ_LWC_c14068/f1p1/1411,i1_LQ_LWC_c1810/f1p1/2003,i1_LQ_LWC_c20439/f1p0/1702,i1_LQ_LWC_c20580/f1p3/1828,i1_LQ_LWC_c21967/f1p3/1411,i1_LQ_L…
GO:0003674	Molecular Function	GO:0003824	catalytic activity	153	150	i0_LQ_LWC_c1261/f1p0/936,i0_LQ_LWC_c570/f1p0/610,i0_LQ_LWC_c998/f1p0/987,i1_HQ_LWC_c1104/f18p0/1915,i1_HQ_LWC_c14499/f6p0/1460,i1_HQ_LWC_c14907/f12p0/1625,i1_HQ_LWC_c1492/f8p2/1944,i1_HQ_LWC_c14970/f3p0/1516,i1_HQ_LWC_c16262/f4p0/1974,i1_HQ_LWC_c1850/f8p4/1980,i1_HQ_LWC_c2693/f2p0/1661,i1_HQ_LWC_c37233/f4p26/1178,i1_HQ_LWC_c37455/f2p3/1293,i1_HQ_LWC_c39592/f14p0/1331,i1_HQ_LWC_c5101/f4p0/1758,i1_…	i1_HQ_LWC_c12288/f2p0/1783,i1_HQ_LWC_c27549/f9p0/1908,i1_HQ_LWC_c2790/f6p4/1634,i1_HQ_LWC_c2937/f9p0/1941,i1_HQ_LWC_c29516/f3p0/1995,i1_HQ_LWC_c31515/f4p2/1751,i1_HQ_LWC_c6560/f2p0/1816,i1_HQ_LWC_c7988/f4p0/2010,i1_HQ_LWC_c8701/f3p0/1994,i1_LQ_LWC_c10952/f1p0/1889,i1_LQ_LWC_c12694/f1p2/1600,i1_LQ_LWC_c14068/f1p1/1411,i1_LQ_LWC_c17650/f1p0/1910,i1_LQ_LWC_c19897/f1p0/1984,i1_LQ_LWC_c20439/f1p0/1702…
GO:0003674	Molecular Function	GO:0005215	transporter activity	20	42	i0_HQ_LWC_c87/f4p0/776,i0_LQ_LWC_c1382/f1p2/958,i1_HQ_LWC_c1544/f10p0/1915,i1_HQ_LWC_c4567/f3p0/1827,i1_LQ_LWC_c9804/f1p1/1659,i2_HQ_LWC_c117576/f11p1/2055,i2_HQ_LWC_c69756/f2p3/2577,i2_LQ_LWC_c101005/f1p5/2330,i2_LQ_LWC_c101905/f1p5/2501,i2_LQ_LWC_c108215/f1p10/2602,i2_LQ_LWC_c25509/f2p2/2235,i2_LQ_LWC_c34507/f1p2/2114,i2_LQ_LWC_c54364/f1p1/3100,i2_LQ_LWC_c57319/f1p0/2059,i2_LQ_LWC_c70041/f1p3/2…	i1_HQ_LWC_c2790/f6p4/1634,i1_HQ_LWC_c3370/f4p0/1811,i1_HQ_LWC_c8863/f3p0/1781,i1_HQ_LWC_c8913/f2p13/1702,i1_LQ_LWC_c19523/f1p0/1844,i1_LQ_LWC_c20218/f1p0/1825,i1_LQ_LWC_c20439/f1p0/1702,i1_LQ_LWC_c22858/f1p28/1811,i1_LQ_LWC_c26258/f1p0/1126,i1_LQ_LWC_c27343/f1p0/1298,i1_LQ_LWC_c30076/f1p0/1770,i1_LQ_LWC_c5292/f1p0/1930,i2_HQ_LWC_c116277/f6p1/2150,i2_HQ_LWC_c2486/f7p3/2396,i2_HQ_LWC_c3023/f2p0/241…
GO:0003674	Molecular Function	GO:0009055	electron carrier activity	2	1	i0_HQ_LWC_c259/f2p0/736,i0_LQ_LWC_c630/f1p0/844	i2_HQ_LWC_c116277/f6p1/2150
GO:0003674	Molecular Function	GO:0005198	structural molecule activity	5	4	i1_LQ_LWC_c31284/f1p0/1840,i1_LQ_LWC_c8725/f1p2/1872,i2_LQ_LWC_c52715/f1p0/2217,i2_LQ_LWC_c5973/f1p1/2500,i5_LQ_LWC_c10261/f1p0/5090	i2_LQ_LWC_c14505/f1p2/2012,i2_LQ_LWC_c36040/f1p2/2113,i2_LQ_LWC_c54675/f1p2/2681,i2_LQ_LWC_c8410/f1p2/2490
GO:0003674	Molecular Function	GO:0060089	molecular transducer activity	8	3	i1_LQ_LWC_c20014/f1p0/1955,i1_LQ_LWC_c23425/f1p0/1832,i2_HQ_LWC_c7631/f3p3/2636,i2_LQ_LWC_c107441/f1p0/2767,i2_LQ_LWC_c11940/f1p0/2281,i2_LQ_LWC_c85722/f1p30/2126,i2_LQ_LWC_c86215/f1p2/2885,i3_LQ_LWC_c14317/f1p3/3026	i1_HQ_LWC_c29516/f3p0/1995,i2_LQ_LWC_c5126/f1p2/2331,i3_LQ_LWC_c6509/f1p1/3420
GO:0003674	Molecular Function	GO:0004871	signal transducer activity	10	3	i1_LQ_LWC_c20014/f1p0/1955,i1_LQ_LWC_c23425/f1p0/1832,i2_HQ_LWC_c7631/f3p3/2636,i2_LQ_LWC_c107441/f1p0/2767,i2_LQ_LWC_c11940/f1p0/2281,i2_LQ_LWC_c70041/f1p3/2542,i2_LQ_LWC_c85722/f1p30/2126,i2_LQ_LWC_c86215/f1p2/2885,i3_LQ_LWC_c14317/f1p3/3026,i3_LQ_LWC_c28255/f1p0/3679	i1_HQ_LWC_c29516/f3p0/1995,i2_LQ_LWC_c5126/f1p2/2331,i3_LQ_LWC_c6509/f1p1/3420
GO:0003674	Molecular Function	GO:0001071	nucleic acid binding transcription factor activity	4	3	i1_HQ_LWC_c37233/f4p26/1178,i1_LQ_LWC_c18130/f1p0/1549,i2_LQ_LWC_c22264/f1p1/2485,i2_LQ_LWC_c58911/f1p0/2072	i1_LQ_LWC_c21967/f1p3/1411,i1_LQ_LWC_c6116/f1p4/1722,i3_HQ_LWC_c33841/f3p0/3326
GO:0003674	Molecular Function	GO:0016209	antioxidant activity	0	1	--	i2_HQ_LWC_c116277/f6p1/2150
GO:0003674	Molecular Function	GO:0000988	transcription factor activity, protein binding	1	1	i2_HQ_LWC_c23019/f4p0/2467	i2_HQ_LWC_c115646/f3p1/2506
GO:0003674	Molecular Function	GO:0005488	binding	128	187	i0_HQ_LWC_c259/f2p0/736,i0_HQ_LWC_c87/f4p0/776,i0_LQ_LWC_c1125/f1p0/887,i0_LQ_LWC_c1261/f1p0/936,i0_LQ_LWC_c1382/f1p2/958,i0_LQ_LWC_c1887/f1p0/985,i0_LQ_LWC_c630/f1p0/844,i0_LQ_LWC_c998/f1p0/987,i1_HQ_LWC_c14907/f12p0/1625,i1_HQ_LWC_c1544/f10p0/1915,i1_HQ_LWC_c1850/f8p4/1980,i1_HQ_LWC_c3080/f2p1/1528,i1_HQ_LWC_c37233/f4p26/1178,i1_HQ_LWC_c37455/f2p3/1293,i1_HQ_LWC_c3973/f3p0/1986,i1_HQ_LWC_c5101/…	i0_LQ_LWC_c1522/f1p0/888,i0_LQ_LWC_c1824/f1p6/661,i0_LQ_LWC_c948/f1p0/987,i10_LQ_LWC_c43/f1p0/10232,i11_LQ_LWC_c30/f1p0/11153,i1_HQ_LWC_c10471/f2p6/1878,i1_HQ_LWC_c12288/f2p0/1783,i1_HQ_LWC_c1428/f8p0/1600,i1_HQ_LWC_c16377/f4p0/1564,i1_HQ_LWC_c27549/f9p0/1908,i1_HQ_LWC_c2790/f6p4/1634,i1_HQ_LWC_c2937/f9p0/1941,i1_HQ_LWC_c6560/f2p0/1816,i1_HQ_LWC_c7988/f4p0/2010,i1_LQ_LWC_c11648/f1p0/1927,i1_LQ_LW…
GO:0003674	Molecular Function	GO:0098772	molecular function regulator	1	1	i2_LQ_LWC_c108358/f1p0/2634	i2_LQ_LWC_c17856/f3p0/2292
GO:0005575	Cellular Component	GO:0016020	membrane	38	76	i0_HQ_LWC_c253/f2p0/615,i1_HQ_LWC_c16262/f4p0/1974,i1_HQ_LWC_c16500/f2p0/1894,i1_HQ_LWC_c1850/f8p4/1980,i1_HQ_LWC_c2693/f2p0/1661,i1_HQ_LWC_c39592/f14p0/1331,i1_HQ_LWC_c4567/f3p0/1827,i1_HQ_LWC_c8728/f2p0/1924,i1_LQ_LWC_c19775/f1p1/1998,i1_LQ_LWC_c21062/f1p6/1435,i1_LQ_LWC_c22052/f1p0/1753,i1_LQ_LWC_c29854/f1p0/1798,i1_LQ_LWC_c31636/f1p0/1714,i1_LQ_LWC_c5116/f1p0/1951,i1_LQ_LWC_c8657/f1p0/1546,i1…	i0_LQ_LWC_c1522/f1p0/888,i0_LQ_LWC_c948/f1p0/987,i1_HQ_LWC_c27767/f47p0/1836,i1_HQ_LWC_c2937/f9p0/1941,i1_HQ_LWC_c3370/f4p0/1811,i1_HQ_LWC_c39427/f6p0/1441,i1_HQ_LWC_c8863/f3p0/1781,i1_LQ_LWC_c10661/f1p0/1938,i1_LQ_LWC_c10807/f1p1/1618,i1_LQ_LWC_c12620/f5p0/1810,i1_LQ_LWC_c12923/f3p1/1356,i1_LQ_LWC_c14068/f1p1/1411,i1_LQ_LWC_c20218/f1p0/1825,i1_LQ_LWC_c20439/f1p0/1702,i1_LQ_LWC_c22858/f1p28/1811,…
GO:0005575	Cellular Component	GO:0031012	extracellular matrix	0	3	--	i2_HQ_LWC_c115951/f5p1/2311,i2_HQ_LWC_c78190/f13p3/2124,i3_LQ_LWC_c9018/f1p0/3149
GO:0005575	Cellular Component	GO:0044425	membrane part	29	52	i0_HQ_LWC_c253/f2p0/615,i1_HQ_LWC_c16262/f4p0/1974,i1_HQ_LWC_c39592/f14p0/1331,i1_HQ_LWC_c8728/f2p0/1924,i1_LQ_LWC_c19775/f1p1/1998,i1_LQ_LWC_c21062/f1p6/1435,i1_LQ_LWC_c22052/f1p0/1753,i1_LQ_LWC_c29854/f1p0/1798,i1_LQ_LWC_c31636/f1p0/1714,i1_LQ_LWC_c5116/f1p0/1951,i1_LQ_LWC_c8725/f1p2/1872,i2_HQ_LWC_c17113/f2p0/2571,i2_HQ_LWC_c69756/f2p3/2577,i2_LQ_LWC_c102753/f1p11/2513,i2_LQ_LWC_c19082/f1p2/25…	i0_LQ_LWC_c1522/f1p0/888,i0_LQ_LWC_c948/f1p0/987,i1_HQ_LWC_c27767/f47p0/1836,i1_HQ_LWC_c3370/f4p0/1811,i1_HQ_LWC_c39427/f6p0/1441,i1_HQ_LWC_c8863/f3p0/1781,i1_LQ_LWC_c10661/f1p0/1938,i1_LQ_LWC_c10807/f1p1/1618,i1_LQ_LWC_c32805/f1p0/1878,i1_LQ_LWC_c38787/f1p0/1335,i1_LQ_LWC_c42560/f1p4/1019,i1_LQ_LWC_c4877/f1p1/1533,i2_HQ_LWC_c115662/f3p1/2082,i2_HQ_LWC_c127214/f35p2/2775,i2_HQ_LWC_c2486/f7p3/2396…
GO:0005575	Cellular Component	GO:0044421	extracellular region part	2	4	i1_LQ_LWC_c42121/f1p0/1035,i2_LQ_LWC_c18200/f1p1/2385	i2_HQ_LWC_c115951/f5p1/2311,i2_HQ_LWC_c77916/f2p7/2199,i2_HQ_LWC_c78190/f13p3/2124,i3_LQ_LWC_c9018/f1p0/3149
GO:0005575	Cellular Component	GO:0044215	other organism	1	0	i1_LQ_LWC_c13894/f1p6/1178	--
GO:0005575	Cellular Component	GO:0044217	other organism part	1	0	i1_LQ_LWC_c13894/f1p6/1178	--
GO:0005575	Cellular Component	GO:0005576	extracellular region	2	5	i1_LQ_LWC_c42121/f1p0/1035,i2_LQ_LWC_c18200/f1p1/2385	i2_HQ_LWC_c115951/f5p1/2311,i2_HQ_LWC_c77916/f2p7/2199,i2_HQ_LWC_c78190/f13p3/2124,i3_LQ_LWC_c30978/f1p0/3029,i3_LQ_LWC_c9018/f1p0/3149
GO:0005575	Cellular Component	GO:0043226	organelle	21	35	i1_LQ_LWC_c14337/f1p2/1448,i1_LQ_LWC_c36250/f1p6/1640,i1_LQ_LWC_c37731/f1p0/1212,i1_LQ_LWC_c8725/f1p2/1872,i2_HQ_LWC_c26055/f2p1/2374,i2_LQ_LWC_c108341/f1p1/2524,i2_LQ_LWC_c19082/f1p2/2545,i2_LQ_LWC_c22264/f1p1/2485,i2_LQ_LWC_c25509/f2p2/2235,i2_LQ_LWC_c3775/f1p2/2803,i2_LQ_LWC_c52715/f1p0/2217,i2_LQ_LWC_c58159/f1p0/2048,i2_LQ_LWC_c68442/f1p1/2582,i2_LQ_LWC_c6855/f1p1/2272,i2_LQ_LWC_c83881/f1p2/2…	i0_LQ_LWC_c46/f6p0/855,i0_LQ_LWC_c539/f1p0/660,i1_HQ_LWC_c2790/f6p4/1634,i1_HQ_LWC_c39427/f6p0/1441,i1_LQ_LWC_c17650/f1p0/1910,i1_LQ_LWC_c22198/f1p0/1839,i1_LQ_LWC_c39647/f16p0/1992,i1_LQ_LWC_c41196/f1p23/1950,i1_LQ_LWC_c6116/f1p4/1722,i2_HQ_LWC_c116277/f6p1/2150,i2_HQ_LWC_c128413/f119p8/2167,i2_HQ_LWC_c1824/f28p6/2566,i2_HQ_LWC_c1923/f9p0/2607,i2_HQ_LWC_c58075/f3p2/2564,i2_LQ_LWC_c126722/f1p1/28…
GO:0005575	Cellular Component	GO:0044423	virion part	0	3	--	i2_LQ_LWC_c36040/f1p2/2113,i2_LQ_LWC_c54675/f1p2/2681,i3_HQ_LWC_c5599/f2p0/3530
GO:0005575	Cellular Component	GO:0099512	supramolecular fiber	1	0	i2_LQ_LWC_c6855/f1p1/2272	--
GO:0005575	Cellular Component	GO:0019012	virion	0	3	--	i2_LQ_LWC_c36040/f1p2/2113,i2_LQ_LWC_c54675/f1p2/2681,i3_HQ_LWC_c5599/f2p0/3530
GO:0005575	Cellular Component	GO:0044422	organelle part	14	20	i1_LQ_LWC_c14337/f1p2/1448,i1_LQ_LWC_c37731/f1p0/1212,i2_HQ_LWC_c26055/f2p1/2374,i2_LQ_LWC_c108341/f1p1/2524,i2_LQ_LWC_c22264/f1p1/2485,i2_LQ_LWC_c25509/f2p2/2235,i2_LQ_LWC_c58159/f1p0/2048,i2_LQ_LWC_c68442/f1p1/2582,i2_LQ_LWC_c6855/f1p1/2272,i2_LQ_LWC_c83881/f1p2/2737,i2_LQ_LWC_c89647/f1p0/2184,i3_LQ_LWC_c18567/f1p3/3215,i3_LQ_LWC_c26282/f2p0/3135,i4_LQ_LWC_c32181/f1p0/4479	i0_LQ_LWC_c539/f1p0/660,i1_HQ_LWC_c39427/f6p0/1441,i1_LQ_LWC_c17650/f1p0/1910,i1_LQ_LWC_c22198/f1p0/1839,i1_LQ_LWC_c39647/f16p0/1992,i1_LQ_LWC_c41196/f1p23/1950,i2_HQ_LWC_c116277/f6p1/2150,i2_HQ_LWC_c128413/f119p8/2167,i2_HQ_LWC_c1824/f28p6/2566,i2_LQ_LWC_c126722/f1p1/2859,i2_LQ_LWC_c23533/f1p3/2472,i2_LQ_LWC_c93661/f1p0/2027,i3_HQ_LWC_c2690/f3p0/3158,i3_HQ_LWC_c42759/f3p0/3175,i3_LQ_LWC_c44883/f…
GO:0005575	Cellular Component	GO:0032991	macromolecular complex	18	25	i0_HQ_LWC_c253/f2p0/615,i1_LQ_LWC_c14337/f1p2/1448,i1_LQ_LWC_c36250/f1p6/1640,i1_LQ_LWC_c37731/f1p0/1212,i1_LQ_LWC_c42121/f1p0/1035,i1_LQ_LWC_c8725/f1p2/1872,i2_LQ_LWC_c108341/f1p1/2524,i2_LQ_LWC_c25509/f2p2/2235,i2_LQ_LWC_c52715/f1p0/2217,i2_LQ_LWC_c58159/f1p0/2048,i2_LQ_LWC_c68442/f1p1/2582,i2_LQ_LWC_c70586/f1p12/2654,i2_LQ_LWC_c83881/f1p2/2737,i2_LQ_LWC_c89647/f1p0/2184,i3_HQ_LWC_c17759/f2p0/3…	i0_LQ_LWC_c1522/f1p0/888,i0_LQ_LWC_c539/f1p0/660,i1_HQ_LWC_c39427/f6p0/1441,i1_HQ_LWC_c8701/f3p0/1994,i1_LQ_LWC_c42560/f1p4/1019,i2_HQ_LWC_c1824/f28p6/2566,i2_HQ_LWC_c1923/f9p0/2607,i2_LQ_LWC_c126722/f1p1/2859,i2_LQ_LWC_c130926/f1p1/2325,i2_LQ_LWC_c14505/f1p2/2012,i2_LQ_LWC_c67702/f1p2/2544,i3_HQ_LWC_c2690/f3p0/3158,i3_HQ_LWC_c42759/f3p0/3175,i3_LQ_LWC_c10883/f1p2/3951,i3_LQ_LWC_c2211/f3p0/3600,i…
GO:0005575	Cellular Component	GO:0005623	cell	29	52	i0_HQ_LWC_c253/f2p0/615,i1_HQ_LWC_c37233/f4p26/1178,i1_LQ_LWC_c14337/f1p2/1448,i1_LQ_LWC_c30114/f1p0/1532,i1_LQ_LWC_c36250/f1p6/1640,i1_LQ_LWC_c37731/f1p0/1212,i1_LQ_LWC_c6842/f1p0/1997,i1_LQ_LWC_c8725/f1p2/1872,i2_HQ_LWC_c26055/f2p1/2374,i2_HQ_LWC_c56904/f2p1/2047,i2_LQ_LWC_c108341/f1p1/2524,i2_LQ_LWC_c19082/f1p2/2545,i2_LQ_LWC_c22264/f1p1/2485,i2_LQ_LWC_c25509/f2p2/2235,i2_LQ_LWC_c32952/f1p0/25…	i0_LQ_LWC_c1522/f1p0/888,i0_LQ_LWC_c1824/f1p6/661,i0_LQ_LWC_c46/f6p0/855,i0_LQ_LWC_c539/f1p0/660,i1_HQ_LWC_c2790/f6p4/1634,i1_HQ_LWC_c39427/f6p0/1441,i1_HQ_LWC_c8701/f3p0/1994,i1_LQ_LWC_c17650/f1p0/1910,i1_LQ_LWC_c22198/f1p0/1839,i1_LQ_LWC_c39647/f16p0/1992,i1_LQ_LWC_c41196/f1p23/1950,i1_LQ_LWC_c42560/f1p4/1019,i1_LQ_LWC_c6116/f1p4/1722,i2_HQ_LWC_c116277/f6p1/2150,i2_HQ_LWC_c128413/f119p8/2167,i2…
GO:0005575	Cellular Component	GO:0044464	cell part	29	52	i0_HQ_LWC_c253/f2p0/615,i1_HQ_LWC_c37233/f4p26/1178,i1_LQ_LWC_c14337/f1p2/1448,i1_LQ_LWC_c30114/f1p0/1532,i1_LQ_LWC_c36250/f1p6/1640,i1_LQ_LWC_c37731/f1p0/1212,i1_LQ_LWC_c6842/f1p0/1997,i1_LQ_LWC_c8725/f1p2/1872,i2_HQ_LWC_c26055/f2p1/2374,i2_HQ_LWC_c56904/f2p1/2047,i2_LQ_LWC_c108341/f1p1/2524,i2_LQ_LWC_c19082/f1p2/2545,i2_LQ_LWC_c22264/f1p1/2485,i2_LQ_LWC_c25509/f2p2/2235,i2_LQ_LWC_c32952/f1p0/25…	i0_LQ_LWC_c1522/f1p0/888,i0_LQ_LWC_c1824/f1p6/661,i0_LQ_LWC_c46/f6p0/855,i0_LQ_LWC_c539/f1p0/660,i1_HQ_LWC_c2790/f6p4/1634,i1_HQ_LWC_c39427/f6p0/1441,i1_HQ_LWC_c8701/f3p0/1994,i1_LQ_LWC_c17650/f1p0/1910,i1_LQ_LWC_c22198/f1p0/1839,i1_LQ_LWC_c39647/f16p0/1992,i1_LQ_LWC_c41196/f1p23/1950,i1_LQ_LWC_c42560/f1p4/1019,i1_LQ_LWC_c6116/f1p4/1722,i2_HQ_LWC_c116277/f6p1/2150,i2_HQ_LWC_c128413/f119p8/2167,i2…
GO:0005575	Cellular Component	GO:0031974	membrane-enclosed lumen	1	1	i4_LQ_LWC_c32181/f1p0/4479	i2_LQ_LWC_c126722/f1p1/2859
