# Supplementary material for: Research on the drought tolerance mechanism of Pennisetum glaucum (L.) in the root during the seedling stage
Source: BMC Genomics. 2021 Jul 23;22:568. doi: 10.1186/s12864-021-07888-5 (PMC8305952; doi:10.1186/s12864-021-07888-5)
Supplement: Supplementary file 5 — Additional file 5: Supplemental Table 4. GO Enrichment at 7h [file 12864_2021_7888_MOESM5_ESM.xlsx]

## Sheet: Supplemental table_GO enrichmen
Supplemental Table 4. GO Enrichment at 7h
GO ID (level1)	GO Term (level1)	GO ID (level2)	GO Term (level2)	number_of_out (up)	number_of_out (down)	Genes_of_out_up	Genes_of_out_down
GO:0008150	Biological Process	GO:0044699	single-organism process	37	17	i1_HQ_LWC_c14970/f3p0/1516,i1_LQ_LWC_c11259/f1p6/1527,i1_LQ_LWC_c22926/f1p6/1992,i1_LQ_LWC_c23373/f1p3/1728,i1_LQ_LWC_c37483/f1p1/1218,i1_LQ_LWC_c6116/f1p4/1722,i2_HQ_LWC_c13213/f2p4/2779,i2_HQ_LWC_c20554/f2p1/1966,i2_HQ_LWC_c32614/f2p6/3056,i2_HQ_LWC_c32770/f2p1/2564,i2_HQ_LWC_c38974/f2p0/2714,i2_HQ_LWC_c57104/f2p5/2209,i2_HQ_LWC_c70176/f2p2/2841,i2_LQ_LWC_c105986/f1p1/2551,i2_LQ_LWC_c13097/f1p0…	i1_HQ_LWC_c19206/f2p0/1829,i1_HQ_LWC_c4923/f2p8/1885,i1_HQ_LWC_c553/f25p0/1907,i1_LQ_LWC_c10952/f1p0/1889,i1_LQ_LWC_c14107/f1p0/1424,i1_LQ_LWC_c20050/f1p38/1710,i1_LQ_LWC_c31009/f1p0/1971,i1_LQ_LWC_c41196/f1p23/1950,i2_HQ_LWC_c10341/f4p0/2702,i2_LQ_LWC_c105005/f1p1/2163,i2_LQ_LWC_c107642/f1p2/2497,i2_LQ_LWC_c108745/f1p2/2956,i2_LQ_LWC_c8073/f1p25/2716,i3_LQ_LWC_c3823/f1p0/3779,i4_HQ_LWC_c19195/f2…
GO:0008150	Biological Process	GO:0000003	reproduction	3	1	i1_LQ_LWC_c6116/f1p4/1722,i2_LQ_LWC_c85528/f1p2/2545,i2_LQ_LWC_c87172/f1p0/2579	i1_LQ_LWC_c20050/f1p38/1710
GO:0008150	Biological Process	GO:0050896	response to stimulus	11	3	i2_LQ_LWC_c21296/f1p1/2678,i2_LQ_LWC_c42399/f1p3/2687,i2_LQ_LWC_c71296/f1p4/2398,i2_LQ_LWC_c82758/f1p3/2719,i2_LQ_LWC_c85528/f1p2/2545,i3_HQ_LWC_c15477/f4p0/3988,i3_HQ_LWC_c2383/f3p0/3403,i3_LQ_LWC_c35587/f1p0/3317,i4_LQ_LWC_c33226/f1p0/4123,i5_LQ_LWC_c2363/f1p5/5503,i6_LQ_LWC_c823/f1p0/6326	i2_LQ_LWC_c8073/f1p25/2716,i4_HQ_LWC_c19195/f2p0/4740,i5_LQ_LWC_c10857/f1p3/5029
GO:0008150	Biological Process	GO:0071840	cellular component organization or biogenesis	10	1	i2_HQ_LWC_c57104/f2p5/2209,i2_LQ_LWC_c18481/f1p4/2705,i2_LQ_LWC_c42399/f1p3/2687,i2_LQ_LWC_c47426/f1p2/3019,i2_LQ_LWC_c85528/f1p2/2545,i3_LQ_LWC_c13673/f1p0/3480,i4_HQ_LWC_c2271/f4p0/4764,i4_LQ_LWC_c33226/f1p0/4123,i4_LQ_LWC_c9535/f1p1/4971,i6_LQ_LWC_c823/f1p0/6326	i2_LQ_LWC_c8073/f1p25/2716
GO:0008150	Biological Process	GO:0051179	localization	15	7	i1_LQ_LWC_c23373/f1p3/1728,i2_HQ_LWC_c13213/f2p4/2779,i2_HQ_LWC_c20554/f2p1/1966,i2_HQ_LWC_c32770/f2p1/2564,i2_HQ_LWC_c38974/f2p0/2714,i2_HQ_LWC_c57104/f2p5/2209,i2_LQ_LWC_c105986/f1p1/2551,i2_LQ_LWC_c127149/f4p4/2432,i2_LQ_LWC_c133389/f1p2/2025,i2_LQ_LWC_c21597/f1p0/2205,i2_LQ_LWC_c35512/f1p0/2443,i2_LQ_LWC_c85528/f1p2/2545,i2_LQ_LWC_c9091/f7p0/2276,i5_LQ_LWC_c6894/f1p0/5439,i6_LQ_LWC_c823/f1p0/…	i1_HQ_LWC_c4923/f2p8/1885,i1_LQ_LWC_c20050/f1p38/1710,i2_HQ_LWC_c10341/f4p0/2702,i2_LQ_LWC_c105005/f1p1/2163,i2_LQ_LWC_c32882/f1p4/2160,i2_LQ_LWC_c71273/f1p10/2214,i3_LQ_LWC_c3823/f1p0/3779
GO:0008150	Biological Process	GO:0022414	reproductive process	3	0	i1_LQ_LWC_c6116/f1p4/1722,i2_LQ_LWC_c85528/f1p2/2545,i2_LQ_LWC_c87172/f1p0/2579	--
GO:0008150	Biological Process	GO:0032501	multicellular organismal process	2	1	i1_LQ_LWC_c6116/f1p4/1722,i2_LQ_LWC_c87172/f1p0/2579	i2_LQ_LWC_c8073/f1p25/2716
GO:0008150	Biological Process	GO:0032502	developmental process	3	2	i1_LQ_LWC_c6116/f1p4/1722,i2_LQ_LWC_c87172/f1p0/2579,i3_LQ_LWC_c19737/f1p1/3288	i1_HQ_LWC_c553/f25p0/1907,i1_LQ_LWC_c20050/f1p38/1710
GO:0008150	Biological Process	GO:0050789	regulation of biological process	13	4	i2_HQ_LWC_c16978/f3p3/2734,i2_HQ_LWC_c32614/f2p6/3056,i2_LQ_LWC_c21296/f1p1/2678,i2_LQ_LWC_c82758/f1p3/2719,i2_LQ_LWC_c85528/f1p2/2545,i3_HQ_LWC_c15477/f4p0/3988,i3_HQ_LWC_c2383/f3p0/3403,i3_LQ_LWC_c35135/f1p0/3399,i3_LQ_LWC_c35587/f1p0/3317,i4_LQ_LWC_c33226/f1p0/4123,i5_LQ_LWC_c10233/f1p4/5078,i5_LQ_LWC_c2363/f1p5/5503,i6_LQ_LWC_c823/f1p0/6326	i2_HQ_LWC_c100859/f2p3/2422,i2_LQ_LWC_c71273/f1p10/2214,i2_LQ_LWC_c8073/f1p25/2716,i5_LQ_LWC_c10857/f1p3/5029
GO:0008150	Biological Process	GO:0048519	negative regulation of biological process	3	0	i2_HQ_LWC_c32614/f2p6/3056,i2_LQ_LWC_c85528/f1p2/2545,i3_LQ_LWC_c35135/f1p0/3399	--
GO:0008150	Biological Process	GO:0065007	biological regulation	13	4	i2_HQ_LWC_c16978/f3p3/2734,i2_HQ_LWC_c32614/f2p6/3056,i2_LQ_LWC_c21296/f1p1/2678,i2_LQ_LWC_c82758/f1p3/2719,i2_LQ_LWC_c85528/f1p2/2545,i3_HQ_LWC_c15477/f4p0/3988,i3_HQ_LWC_c2383/f3p0/3403,i3_LQ_LWC_c35135/f1p0/3399,i3_LQ_LWC_c35587/f1p0/3317,i4_LQ_LWC_c33226/f1p0/4123,i5_LQ_LWC_c10233/f1p4/5078,i5_LQ_LWC_c2363/f1p5/5503,i6_LQ_LWC_c823/f1p0/6326	i2_HQ_LWC_c100859/f2p3/2422,i2_LQ_LWC_c71273/f1p10/2214,i2_LQ_LWC_c8073/f1p25/2716,i5_LQ_LWC_c10857/f1p3/5029
GO:0008150	Biological Process	GO:0023052	signaling	3	2	i2_LQ_LWC_c85528/f1p2/2545,i3_HQ_LWC_c2383/f3p0/3403,i5_LQ_LWC_c2363/f1p5/5503	i2_LQ_LWC_c8073/f1p25/2716,i5_LQ_LWC_c10857/f1p3/5029
GO:0008150	Biological Process	GO:0008152	metabolic process	35	22	i1_HQ_LWC_c14970/f3p0/1516,i1_HQ_LWC_c4995/f3p7/1808,i1_LQ_LWC_c11259/f1p6/1527,i1_LQ_LWC_c20555/f1p0/1818,i1_LQ_LWC_c22926/f1p6/1992,i1_LQ_LWC_c37483/f1p1/1218,i1_LQ_LWC_c6116/f1p4/1722,i2_HQ_LWC_c16978/f3p3/2734,i2_HQ_LWC_c32614/f2p6/3056,i2_HQ_LWC_c70176/f2p2/2841,i2_LQ_LWC_c13097/f1p0/2421,i2_LQ_LWC_c21296/f1p1/2678,i2_LQ_LWC_c3570/f1p5/3000,i2_LQ_LWC_c42399/f1p3/2687,i2_LQ_LWC_c48330/f1p0/25…	i1_HQ_LWC_c19206/f2p0/1829,i1_HQ_LWC_c4923/f2p8/1885,i1_HQ_LWC_c553/f25p0/1907,i1_LQ_LWC_c10952/f1p0/1889,i1_LQ_LWC_c14107/f1p0/1424,i1_LQ_LWC_c20050/f1p38/1710,i1_LQ_LWC_c22494/f1p0/2010,i1_LQ_LWC_c25201/f1p2/1987,i1_LQ_LWC_c31009/f1p0/1971,i1_LQ_LWC_c35380/f1p5/1616,i1_LQ_LWC_c41196/f1p23/1950,i2_HQ_LWC_c100859/f2p3/2422,i2_HQ_LWC_c23331/f2p0/2658,i2_HQ_LWC_c2719/f7p1/2243,i2_LQ_LWC_c105005/f1p…
GO:0008150	Biological Process	GO:0051704	multi-organism process	1	1	i2_LQ_LWC_c82758/f1p3/2719	i1_LQ_LWC_c9026/f1p1/1849
GO:0008150	Biological Process	GO:0009987	cellular process	36	16	i1_LQ_LWC_c11259/f1p6/1527,i1_LQ_LWC_c22926/f1p6/1992,i1_LQ_LWC_c37483/f1p1/1218,i1_LQ_LWC_c6116/f1p4/1722,i2_HQ_LWC_c16978/f3p3/2734,i2_HQ_LWC_c32614/f2p6/3056,i2_HQ_LWC_c32770/f2p1/2564,i2_HQ_LWC_c38974/f2p0/2714,i2_HQ_LWC_c57104/f2p5/2209,i2_HQ_LWC_c70176/f2p2/2841,i2_LQ_LWC_c105986/f1p1/2551,i2_LQ_LWC_c18481/f1p4/2705,i2_LQ_LWC_c21296/f1p1/2678,i2_LQ_LWC_c42399/f1p3/2687,i2_LQ_LWC_c47426/f1p2…	i1_HQ_LWC_c19206/f2p0/1829,i1_HQ_LWC_c4923/f2p8/1885,i1_LQ_LWC_c14107/f1p0/1424,i1_LQ_LWC_c20050/f1p38/1710,i1_LQ_LWC_c25201/f1p2/1987,i1_LQ_LWC_c35380/f1p5/1616,i2_HQ_LWC_c100859/f2p3/2422,i2_HQ_LWC_c10341/f4p0/2702,i2_HQ_LWC_c23331/f2p0/2658,i2_LQ_LWC_c105005/f1p1/2163,i2_LQ_LWC_c108745/f1p2/2956,i2_LQ_LWC_c71273/f1p10/2214,i2_LQ_LWC_c8073/f1p25/2716,i4_HQ_LWC_c19195/f2p0/4740,i5_LQ_LWC_c10857/…
GO:0003674	Molecular Function	GO:0004871	signal transducer activity	2	4	i2_LQ_LWC_c85528/f1p2/2545,i5_LQ_LWC_c2363/f1p5/5503	i1_LQ_LWC_c14107/f1p0/1424,i1_LQ_LWC_c31009/f1p0/1971,i2_LQ_LWC_c40001/f1p2/2835,i5_LQ_LWC_c10857/f1p3/5029
GO:0003674	Molecular Function	GO:0005215	transporter activity	10	5	i1_HQ_LWC_c4995/f3p7/1808,i1_LQ_LWC_c23373/f1p3/1728,i2_HQ_LWC_c57104/f2p5/2209,i2_LQ_LWC_c35512/f1p0/2443,i2_LQ_LWC_c9091/f7p0/2276,i3_HQ_LWC_c32007/f19p0/3190,i3_LQ_LWC_c21981/f1p2/3624,i3_LQ_LWC_c28283/f1p0/3250,i3_LQ_LWC_c31372/f1p0/3073,i4_LQ_LWC_c6709/f1p0/4698	i1_LQ_LWC_c20050/f1p38/1710,i2_LQ_LWC_c32882/f1p4/2160,i2_LQ_LWC_c71273/f1p10/2214,i4_LQ_LWC_c3014/f1p0/4491,i7_LQ_LWC_c449/f1p0/7089
GO:0003674	Molecular Function	GO:0003824	catalytic activity	38	25	i1_HQ_LWC_c14970/f3p0/1516,i1_LQ_LWC_c20555/f1p0/1818,i1_LQ_LWC_c21062/f1p6/1435,i1_LQ_LWC_c22926/f1p6/1992,i1_LQ_LWC_c27387/f1p0/1312,i1_LQ_LWC_c37483/f1p1/1218,i1_LQ_LWC_c37762/f1p0/1245,i1_LQ_LWC_c5419/f1p0/1894,i2_HQ_LWC_c11258/f10p2/2294,i2_HQ_LWC_c16978/f3p3/2734,i2_HQ_LWC_c18333/f2p2/2381,i2_HQ_LWC_c20554/f2p1/1966,i2_HQ_LWC_c57104/f2p5/2209,i2_HQ_LWC_c70176/f2p2/2841,i2_LQ_LWC_c103323/f1p…	i1_HQ_LWC_c19206/f2p0/1829,i1_HQ_LWC_c4923/f2p8/1885,i1_HQ_LWC_c553/f25p0/1907,i1_LQ_LWC_c10776/f1p0/1825,i1_LQ_LWC_c10952/f1p0/1889,i1_LQ_LWC_c14107/f1p0/1424,i1_LQ_LWC_c22494/f1p0/2010,i1_LQ_LWC_c25201/f1p2/1987,i1_LQ_LWC_c30124/f1p0/1816,i1_LQ_LWC_c31009/f1p0/1971,i1_LQ_LWC_c34953/f1p0/1421,i1_LQ_LWC_c35380/f1p5/1616,i2_HQ_LWC_c100859/f2p3/2422,i2_HQ_LWC_c2719/f7p1/2243,i2_LQ_LWC_c101216/f1p0/…
GO:0003674	Molecular Function	GO:0060089	molecular transducer activity	1	3	i5_LQ_LWC_c2363/f1p5/5503	i1_LQ_LWC_c14107/f1p0/1424,i1_LQ_LWC_c31009/f1p0/1971,i2_LQ_LWC_c40001/f1p2/2835
GO:0003674	Molecular Function	GO:0009055	electron carrier activity	1	0	i1_LQ_LWC_c26510/f1p0/1231	--
GO:0003674	Molecular Function	GO:0016209	antioxidant activity	0	1	--	i3_LQ_LWC_c3823/f1p0/3779
GO:0003674	Molecular Function	GO:0005488	binding	49	22	i1_HQ_LWC_c11806/f2p1/1577,i1_HQ_LWC_c4995/f3p7/1808,i1_LQ_LWC_c26510/f1p0/1231,i1_LQ_LWC_c27387/f1p0/1312,i1_LQ_LWC_c42560/f1p4/1019,i1_LQ_LWC_c5419/f1p0/1894,i1_LQ_LWC_c6116/f1p4/1722,i2_HQ_LWC_c11258/f10p2/2294,i2_HQ_LWC_c16978/f3p3/2734,i2_HQ_LWC_c18333/f2p2/2381,i2_HQ_LWC_c20554/f2p1/1966,i2_HQ_LWC_c57104/f2p5/2209,i2_LQ_LWC_c108879/f1p0/2807,i2_LQ_LWC_c127149/f4p4/2432,i2_LQ_LWC_c18733/f1p1…	i1_HQ_LWC_c553/f25p0/1907,i1_LQ_LWC_c13659/f1p0/1230,i1_LQ_LWC_c14107/f1p0/1424,i1_LQ_LWC_c25201/f1p2/1987,i1_LQ_LWC_c34953/f1p0/1421,i1_LQ_LWC_c36426/f1p4/1690,i1_LQ_LWC_c41196/f1p23/1950,i2_HQ_LWC_c100859/f2p3/2422,i2_HQ_LWC_c23331/f2p0/2658,i2_LQ_LWC_c101216/f1p0/2311,i2_LQ_LWC_c121297/f1p1/2529,i2_LQ_LWC_c40001/f1p2/2835,i2_LQ_LWC_c48888/f1p3/2552,i2_LQ_LWC_c71273/f1p10/2214,i2_LQ_LWC_c8073/f…
GO:0003674	Molecular Function	GO:0001071	nucleic acid binding transcription factor activity	1	1	i1_LQ_LWC_c6116/f1p4/1722	i5_LQ_LWC_c10857/f1p3/5029
GO:0005575	Cellular Component	GO:0016020	membrane	23	9	i1_HQ_LWC_c16500/f2p0/1894,i1_LQ_LWC_c21062/f1p6/1435,i1_LQ_LWC_c37762/f1p0/1245,i1_LQ_LWC_c42560/f1p4/1019,i2_HQ_LWC_c11258/f10p2/2294,i2_HQ_LWC_c13213/f2p4/2779,i2_HQ_LWC_c32770/f2p1/2564,i2_HQ_LWC_c38974/f2p0/2714,i2_HQ_LWC_c57104/f2p5/2209,i2_LQ_LWC_c105986/f1p1/2551,i2_LQ_LWC_c108879/f1p0/2807,i2_LQ_LWC_c133389/f1p2/2025,i2_LQ_LWC_c14440/f1p1/2026,i2_LQ_LWC_c75088/f1p0/2071,i2_LQ_LWC_c82389/…	i1_HQ_LWC_c19206/f2p0/1829,i1_HQ_LWC_c4923/f2p8/1885,i1_LQ_LWC_c20050/f1p38/1710,i2_LQ_LWC_c105005/f1p1/2163,i2_LQ_LWC_c32882/f1p4/2160,i2_LQ_LWC_c71273/f1p10/2214,i3_LQ_LWC_c40350/f1p0/3061,i5_LQ_LWC_c10857/f1p3/5029,i7_LQ_LWC_c449/f1p0/7089
GO:0005575	Cellular Component	GO:0044421	extracellular region part	1	2	i3_HQ_LWC_c2383/f3p0/3403	i1_HQ_LWC_c4923/f2p8/1885,i2_LQ_LWC_c8073/f1p25/2716
GO:0005575	Cellular Component	GO:0044425	membrane part	15	8	i1_LQ_LWC_c21062/f1p6/1435,i1_LQ_LWC_c42560/f1p4/1019,i2_HQ_LWC_c13213/f2p4/2779,i2_HQ_LWC_c32770/f2p1/2564,i2_HQ_LWC_c38974/f2p0/2714,i2_HQ_LWC_c57104/f2p5/2209,i2_LQ_LWC_c105986/f1p1/2551,i2_LQ_LWC_c108879/f1p0/2807,i2_LQ_LWC_c133389/f1p2/2025,i2_LQ_LWC_c82389/f1p1/2389,i3_LQ_LWC_c26544/f1p0/3458,i3_LQ_LWC_c8133/f1p2/3381,i4_HQ_LWC_c2271/f4p0/4764,i4_LQ_LWC_c9535/f1p1/4971,i5_LQ_LWC_c10719/f1p1…	i1_HQ_LWC_c19206/f2p0/1829,i1_LQ_LWC_c20050/f1p38/1710,i2_LQ_LWC_c105005/f1p1/2163,i2_LQ_LWC_c32882/f1p4/2160,i2_LQ_LWC_c71273/f1p10/2214,i3_LQ_LWC_c40350/f1p0/3061,i5_LQ_LWC_c10857/f1p3/5029,i7_LQ_LWC_c449/f1p0/7089
GO:0005575	Cellular Component	GO:0044422	organelle part	8	5	i1_LQ_LWC_c27387/f1p0/1312,i2_HQ_LWC_c57104/f2p5/2209,i2_LQ_LWC_c82389/f1p1/2389,i2_LQ_LWC_c85528/f1p2/2545,i2_LQ_LWC_c87172/f1p0/2579,i4_HQ_LWC_c2271/f4p0/4764,i4_LQ_LWC_c9535/f1p1/4971,i5_LQ_LWC_c2363/f1p5/5503	i1_LQ_LWC_c41196/f1p23/1950,i2_LQ_LWC_c71273/f1p10/2214,i2_LQ_LWC_c8073/f1p25/2716,i5_LQ_LWC_c10857/f1p3/5029,i7_LQ_LWC_c449/f1p0/7089
GO:0005575	Cellular Component	GO:0005576	extracellular region	1	2	i3_HQ_LWC_c2383/f3p0/3403	i1_HQ_LWC_c4923/f2p8/1885,i2_LQ_LWC_c8073/f1p25/2716
GO:0005575	Cellular Component	GO:0032991	macromolecular complex	10	5	i1_LQ_LWC_c27387/f1p0/1312,i1_LQ_LWC_c42560/f1p4/1019,i2_HQ_LWC_c57104/f2p5/2209,i2_LQ_LWC_c85528/f1p2/2545,i3_HQ_LWC_c15477/f4p0/3988,i3_HQ_LWC_c2383/f3p0/3403,i3_LQ_LWC_c8133/f1p2/3381,i4_HQ_LWC_c2271/f4p0/4764,i4_LQ_LWC_c9535/f1p1/4971,i5_LQ_LWC_c2363/f1p5/5503	i2_HQ_LWC_c10341/f4p0/2702,i2_LQ_LWC_c71273/f1p10/2214,i2_LQ_LWC_c8073/f1p25/2716,i5_LQ_LWC_c10857/f1p3/5029,i7_LQ_LWC_c449/f1p0/7089
GO:0005575	Cellular Component	GO:0099512	supramolecular fiber	1	0	i2_LQ_LWC_c82389/f1p1/2389	--
GO:0005575	Cellular Component	GO:0043226	organelle	10	6	i1_LQ_LWC_c27387/f1p0/1312,i1_LQ_LWC_c6116/f1p4/1722,i2_HQ_LWC_c57104/f2p5/2209,i2_LQ_LWC_c82389/f1p1/2389,i2_LQ_LWC_c85528/f1p2/2545,i2_LQ_LWC_c87172/f1p0/2579,i3_LQ_LWC_c13673/f1p0/3480,i4_HQ_LWC_c2271/f4p0/4764,i4_LQ_LWC_c9535/f1p1/4971,i5_LQ_LWC_c2363/f1p5/5503	i1_LQ_LWC_c35380/f1p5/1616,i1_LQ_LWC_c41196/f1p23/1950,i2_LQ_LWC_c71273/f1p10/2214,i2_LQ_LWC_c8073/f1p25/2716,i5_LQ_LWC_c10857/f1p3/5029,i7_LQ_LWC_c449/f1p0/7089
GO:0005575	Cellular Component	GO:0031974	membrane-enclosed lumen	2	0	i2_LQ_LWC_c85528/f1p2/2545,i4_HQ_LWC_c2271/f4p0/4764	--
GO:0005575	Cellular Component	GO:0005623	cell	14	9	i1_LQ_LWC_c27387/f1p0/1312,i1_LQ_LWC_c42560/f1p4/1019,i1_LQ_LWC_c6116/f1p4/1722,i2_HQ_LWC_c57104/f2p5/2209,i2_LQ_LWC_c82389/f1p1/2389,i2_LQ_LWC_c85528/f1p2/2545,i2_LQ_LWC_c87172/f1p0/2579,i3_HQ_LWC_c15477/f4p0/3988,i3_LQ_LWC_c13673/f1p0/3480,i3_LQ_LWC_c8133/f1p2/3381,i4_HQ_LWC_c2271/f4p0/4764,i4_LQ_LWC_c9535/f1p1/4971,i5_LQ_LWC_c2363/f1p5/5503,i6_LQ_LWC_c823/f1p0/6326	i1_HQ_LWC_c4923/f2p8/1885,i1_LQ_LWC_c35380/f1p5/1616,i1_LQ_LWC_c41196/f1p23/1950,i2_HQ_LWC_c10341/f4p0/2702,i2_LQ_LWC_c107642/f1p2/2497,i2_LQ_LWC_c71273/f1p10/2214,i2_LQ_LWC_c8073/f1p25/2716,i5_LQ_LWC_c10857/f1p3/5029,i7_LQ_LWC_c449/f1p0/7089
GO:0005575	Cellular Component	GO:0044464	cell part	14	9	i1_LQ_LWC_c27387/f1p0/1312,i1_LQ_LWC_c42560/f1p4/1019,i1_LQ_LWC_c6116/f1p4/1722,i2_HQ_LWC_c57104/f2p5/2209,i2_LQ_LWC_c82389/f1p1/2389,i2_LQ_LWC_c85528/f1p2/2545,i2_LQ_LWC_c87172/f1p0/2579,i3_HQ_LWC_c15477/f4p0/3988,i3_LQ_LWC_c13673/f1p0/3480,i3_LQ_LWC_c8133/f1p2/3381,i4_HQ_LWC_c2271/f4p0/4764,i4_LQ_LWC_c9535/f1p1/4971,i5_LQ_LWC_c2363/f1p5/5503,i6_LQ_LWC_c823/f1p0/6326	i1_HQ_LWC_c4923/f2p8/1885,i1_LQ_LWC_c35380/f1p5/1616,i1_LQ_LWC_c41196/f1p23/1950,i2_HQ_LWC_c10341/f4p0/2702,i2_LQ_LWC_c107642/f1p2/2497,i2_LQ_LWC_c71273/f1p10/2214,i2_LQ_LWC_c8073/f1p25/2716,i5_LQ_LWC_c10857/f1p3/5029,i7_LQ_LWC_c449/f1p0/7089
GO:0005575	Cellular Component	GO:0044423	virion part	0	1	--	i1_HQ_LWC_c4923/f2p8/1885
GO:0005575	Cellular Component	GO:0019012	virion	0	1	--	i1_HQ_LWC_c4923/f2p8/1885
