# Supplementary material for: Research on the drought tolerance mechanism of Pennisetum glaucum (L.) in the root during the seedling stage
Source: BMC Genomics. 2021 Jul 23;22:568. doi: 10.1186/s12864-021-07888-5 (PMC8305952; doi:10.1186/s12864-021-07888-5)
Supplement: Supplementary file 6 — Additional file 6: Supplemental Table 5. KEGG enrichment at 1h [file 12864_2021_7888_MOESM6_ESM.xlsx]

## Sheet: Supplemental table_KEGG enrichm
Supplemental Table 5. KEGG enrichment at 1h
KEGG_A_class	KEGG_B_class	Pathway	out (262)	All (15658)	Pvalue	Qvalue	Pathway ID	Genes	K_IDs
Environmental Information Processing	Signal transduction	MAPK signaling pathway - plant	23	473	4.86201e-06	0.000447305	ko04016	i3_LQ_LWC_c25348/f1p7/3619;i2_LQ_LWC_c115281/f1p0/2017;i3_LQ_LWC_c28546/f1p3/3791;i5_LQ_LWC_c3412/f1p0/5372;i1_LQ_LWC_c21721/f2p37/1623;i1_LQ_LWC_c28031/f9p0/1774;i1_LQ_LWC_c30654/f1p0/1937;i1_LQ_LWC_c31699/f1p0/1980;i1_LQ_LWC_c6827/f1p148/1763;i2_HQ_LWC_c23359/f2p1/2686;i2_HQ_LWC_c4824/f3p1/2226;i2_HQ_LWC_c69265/f2p0/2602;i2_HQ_LWC_c7146/f7p0/2584;i2_LQ_LWC_c10672/f1p4/2162;i2_LQ_LWC_c107470/f1p…	K17686+K20726+K20717+K20718+K14497+K14497+K14497+K14497+K14497+K14497+K03781+K14497+K14497+K20772+K14497+K17686+K13447+K14497+K13447+K14509+K17686+K14513+K14497
Environmental Information Processing	Signal transduction	Plant hormone signal transduction	25	612	3.67902e-05	0.00169235	ko04075	i1_HQ_LWC_c2716/f3p0/1731;i1_LQ_LWC_c14404/f1p7/1123;i1_LQ_LWC_c9469/f1p6/1650;i2_LQ_LWC_c106423/f1p0/2422;i2_LQ_LWC_c112132/f1p0/2100;i2_LQ_LWC_c14919/f24p4/2221;i2_LQ_LWC_c26034/f1p1/2394;i2_LQ_LWC_c3509/f1p4/2131;i2_LQ_LWC_c37666/f1p1/2615;i2_LQ_LWC_c5179/f1p0/2939;i2_LQ_LWC_c82704/f1p4/2174;i3_LQ_LWC_c30988/f1p0/3172;i1_LQ_LWC_c21721/f2p37/1623;i1_LQ_LWC_c28031/f9p0/1774;i1_LQ_LWC_c30654/f1p0…	K14432+K13464+K14432+K14432+K14492+K14493+K14432+K14506+K14489+K14432+K14493+K14491+K14497+K14497+K14497+K14497+K14497+K14497+K14497+K14497+K14497+K14497+K14509+K14513+K14497
Metabolism	Metabolism of terpenoids and polyketides	Carotenoid biosynthesis	8	118	0.000827819	0.0253865	ko00906	i1_LQ_LWC_c14037/f1p0/1411;i2_LQ_LWC_c53617/f1p2/2277;i1_LQ_LWC_c24225/f1p3/1991;i2_HQ_LWC_c17034/f3p2/2516;i2_HQ_LWC_c43473/f17p5/2278;i2_LQ_LWC_c108730/f1p8/2689;i2_LQ_LWC_c66744/f1p0/2384;i2_LQ_LWC_c83295/f1p1/2707	K15746+K15746+K02291+K09840+K09840+K09838+K02291+K09840
Metabolism	Carbohydrate metabolism	Galactose metabolism	10	219	0.00388339	0.0890556	ko00052	i1_LQ_LWC_c7544/f1p0/1502;i1_LQ_LWC_c34132/f1p2/1983;i2_HQ_LWC_c11245/f20p14/2648;i2_LQ_LWC_c107376/f1p5/2647;i1_HQ_LWC_c2125/f2p1/1870;i1_LQ_LWC_c6603/f1p0/1938;i2_HQ_LWC_c116857/f19p3/2113;i2_LQ_LWC_c52673/f1p3/2726;i3_LQ_LWC_c13335/f1p0/3425;i3_LQ_LWC_c26648/f1p0/4019	K18819+K01193+K06617+K06617+K00844+K00963+K00844+K00844+K00844+K01190
Metabolism	Carbohydrate metabolism	Fructose and mannose metabolism	10	226	0.00483998	0.0890556	ko00051	i1_HQ_LWC_c2125/f2p1/1870;i1_LQ_LWC_c16851/f1p2/1423;i1_LQ_LWC_c36763/f1p4/1781;i2_HQ_LWC_c116857/f19p3/2113;i2_LQ_LWC_c39457/f1p2/2525;i2_LQ_LWC_c52673/f1p3/2726;i2_LQ_LWC_c66505/f1p2/2412;i2_LQ_LWC_c68390/f1p2/2297;i2_LQ_LWC_c83553/f1p4/1929;i3_LQ_LWC_c13335/f1p0/3425	K00844+K00847+K00966+K00844+K01623+K00844+K01623+K01623+K00966+K00844
Metabolism	Carbohydrate metabolism	Glycolysis / Gluconeogenesis	16	494	0.00916549	0.140538	ko00010	i1_LQ_LWC_c36380/f1p1/1683;i1_HQ_LWC_c1302/f14p4/1681;i1_HQ_LWC_c14907/f12p0/1625;i1_HQ_LWC_c2125/f2p1/1870;i1_HQ_LWC_c40176/f78p0/1957;i1_LQ_LWC_c24782/f1p0/1916;i1_LQ_LWC_c36689/f1p1/1999;i2_HQ_LWC_c116857/f19p3/2113;i2_LQ_LWC_c39457/f1p2/2525;i2_LQ_LWC_c52673/f1p3/2726;i2_LQ_LWC_c52830/f1p1/2627;i2_LQ_LWC_c66505/f1p2/2412;i2_LQ_LWC_c68390/f1p2/2297;i3_LQ_LWC_c13335/f1p0/3425;i3_LQ_LWC_c3447/f1…	K00161+K01689+K18857+K00844+K00131+K00134+K00873+K00844+K01623+K00844+K00873+K01623+K01623+K00844+K15633+K00131
Metabolism	Carbohydrate metabolism	Starch and sucrose metabolism	20	715	0.0173395	0.20763	ko00500	i2_LQ_LWC_c67089/f1p8/2587;i2_LQ_LWC_c68015/f1p0/2771;i3_HQ_LWC_c28519/f2p0/3597;i3_LQ_LWC_c35072/f1p1/3394;i3_LQ_LWC_c8515/f1p4/3891;i1_LQ_LWC_c19516/f1p0/1706;i1_LQ_LWC_c34132/f1p2/1983;i1_LQ_LWC_c34688/f1p2/1866;i2_HQ_LWC_c126474/f46p12/2749;i2_LQ_LWC_c114912/f1p0/2027;i2_LQ_LWC_c36780/f1p0/2114;i2_LQ_LWC_c90399/f1p1/2118;i1_HQ_LWC_c2125/f2p1/1870;i1_LQ_LWC_c16851/f1p2/1423;i1_LQ_LWC_c6603/f1p…	K13679+K16055+K16055+K16055+K16055+K01177+K01193+K01177+K00695+K01087+K01087+K01087+K00844+K00847+K00963+K00844+K01188+K00844+K00975+K00844
Metabolism	Lipid metabolism	Glycerophospholipid metabolism	12	359	0.0180548	0.20763	ko00564	i1_HQ_LWC_c6417/f3p1/1851;i2_LQ_LWC_c12511/f1p2/2441;i1_LQ_LWC_c11044/f1p7/2008;i1_LQ_LWC_c34751/f1p0/1649;i1_LQ_LWC_c33177/f1p0/1939;i1_LQ_LWC_c3540/f1p0/1518;i2_HQ_LWC_c111215/f4p0/2048;i2_LQ_LWC_c24889/f1p2/2105;i2_LQ_LWC_c82067/f1p1/2867;i4_LQ_LWC_c25331/f1p1/4470;i4_LQ_LWC_c31967/f1p5/4273;i5_LQ_LWC_c3072/f1p28/5532	K14156+K14156+K00006+K00655+K00901+K13510+K01114+K13510+K00901+K00901+K01114+K00901
Metabolism	Metabolism of other amino acids	Glutathione metabolism	8	203	0.0211301	0.215997	ko00480	i2_LQ_LWC_c11940/f1p0/2281;i2_LQ_LWC_c84791/f1p0/2234;i0_HQ_LWC_c272/f2p0/895;i0_LQ_LWC_c1430/f1p2/911;i0_LQ_LWC_c1887/f1p0/985;i1_LQ_LWC_c13110/f1p0/1409;i2_LQ_LWC_c13604/f1p0/2061;i2_LQ_LWC_c55163/f1p2/2857	K00383+K00383+K00799+K00799+K00799+K00799+K00799+K00799
Metabolism	Carbohydrate metabolism	Amino sugar and nucleotide sugar metabolism	13	468	0.0517132	0.475762	ko00520	i2_HQ_LWC_c46721/f4p1/2747;i1_LQ_LWC_c27289/f1p0/1234;i2_LQ_LWC_c104407/f1p8/2275;i5_LQ_LWC_c4235/f1p1/5299;i1_HQ_LWC_c2125/f2p1/1870;i1_LQ_LWC_c16851/f1p2/1423;i1_LQ_LWC_c36763/f1p4/1781;i1_LQ_LWC_c6603/f1p0/1938;i2_HQ_LWC_c116857/f19p3/2113;i2_LQ_LWC_c52673/f1p3/2726;i2_LQ_LWC_c69201/f1p54/2962;i2_LQ_LWC_c83553/f1p4/1929;i3_LQ_LWC_c13335/f1p0/3425	K13648+K01183+K01209+K01209+K00844+K00847+K00966+K00963+K00844+K00844+K00975+K00966+K00844
Metabolism	Global and overview maps	Biosynthesis of secondary metabolites	74	3778	0.0689147	0.528779	ko01110	i1_LQ_LWC_c14037/f1p0/1411;i2_LQ_LWC_c39908/f1p5/2089;i2_LQ_LWC_c53617/f1p2/2277;i2_LQ_LWC_c67089/f1p8/2587;i0_LQ_LWC_c1321/f1p5/494;i1_HQ_LWC_c19664/f2p2/1560;i1_HQ_LWC_c27784/f24p0/1967;i1_LQ_LWC_c10112/f1p8/1976;i1_LQ_LWC_c11044/f1p7/2008;i1_LQ_LWC_c12174/f1p0/1952;i1_LQ_LWC_c12582/f1p0/1959;i1_LQ_LWC_c13874/f1p9/1265;i1_LQ_LWC_c13894/f1p6/1178;i1_LQ_LWC_c14033/f1p0/1417;i1_LQ_LWC_c18533/f1p1/…	K15746+K14157+K15746+K13679+K08233+K05894+K01723+K08233+K00006+K00430+K01723+K00083+K08081+K00430+K01648+K02291+K00655+K05933+K00430+K09755+K00228+K09840+K09840+K09838+K02291+K09587+K09840+K03809+K20623+K21374+K21374+K00626+K00161+K01689+K18857+K00844+K15849+K01755+K01580+K00134+K00901+K07513+K00873+K00966+K00487+K01114+K00844+K01662+K00549+K10251+K03781+K03787+K20772+K00249+K01647+K01623+K01188+…
Environmental Information Processing	Membrane transport	ABC transporters	8	258	0.0689712	0.528779	ko02010	i2_LQ_LWC_c19017/f1p34/2405;i2_LQ_LWC_c70041/f1p3/2542;i3_HQ_LWC_c8560/f2p14/3922;i3_LQ_LWC_c11107/f1p3/3742;i3_LQ_LWC_c28255/f1p0/3679;i4_HQ_LWC_c31568/f2p0/4085;i4_LQ_LWC_c13295/f1p0/4831;i4_LQ_LWC_c32338/f1p1/4289	K05658+K05658+K05658+K05658+K05658+K05658+K05658+K05658
Metabolism	Metabolism of cofactors and vitamins	Thiamine metabolism	3	59	0.0760547	0.538233	ko00730	i1_LQ_LWC_c11393/f1p0/1847;i1_LQ_LWC_c26583/f1p0/1370;i2_HQ_LWC_c119189/f3p8/2702	K00949+K03146+K01662
Metabolism	Metabolism of terpenoids and polyketides	Brassinosteroid biosynthesis	2	30	0.0893597	0.587221	ko00905	i2_LQ_LWC_c66953/f1p0/2387;i1_HQ_LWC_c553/f25p0/1907	K09587+K20623
Organismal Systems	Environmental adaptation	Plant-pathogen interaction	16	671	0.0986419	0.605004	ko04626	i1_LQ_LWC_c14142/f1p0/1404;i1_LQ_LWC_c22165/f1p1/1453;i2_HQ_LWC_c1135/f22p3/2528;i2_HQ_LWC_c117654/f4p0/2102;i2_HQ_LWC_c9204/f9p0/2263;i2_LQ_LWC_c102528/f1p0/2896;i2_LQ_LWC_c23738/f1p0/2134;i2_LQ_LWC_c75543/f1p0/2058;i3_LQ_LWC_c10111/f1p0/3847;i1_LQ_LWC_c19499/f1p0/1550;i3_HQ_LWC_c1968/f7p1/3928;i1_LQ_LWC_c26732/f1p0/1356;i1_LQ_LWC_c34468/f1p0/1535;i2_LQ_LWC_c66534/f1p1/2753;i2_LQ_LWC_c70221/f1p4…	K13436+K13436+K13412+K13430+K13412+K18875+K13448+K13436+K13412+K09422+K05391+K09422+K09422+K09422+K13447+K13447
Metabolism	Lipid metabolism	Ether lipid metabolism	4	108	0.107548	0.618399	ko00565	i1_LQ_LWC_c3540/f1p0/1518;i2_HQ_LWC_c111215/f4p0/2048;i2_LQ_LWC_c24889/f1p2/2105;i4_LQ_LWC_c31967/f1p5/4273	K13510+K01114+K13510+K01114
Metabolism	Lipid metabolism	Biosynthesis of unsaturated fatty acids	4	114	0.124297	0.65757	ko01040	i1_LQ_LWC_c35703/f1p1/1751;i2_HQ_LWC_c37810/f2p0/2420;i4_HQ_LWC_c2346/f3p2/4771;i5_LQ_LWC_c8533/f1p0/5649	K07513+K10251+K10256+K10256
Metabolism	Amino acid metabolism	Arginine biosynthesis	4	117	0.133064	0.65757	ko00220	i1_LQ_LWC_c19133/f1p0/1911;i2_LQ_LWC_c101905/f1p5/2501;i1_HQ_LWC_c3059/f2p0/1895;i5_LQ_LWC_c2593/f1p3/5767	K00814+K00814+K01755+K01427
Metabolism	Global and overview maps	Biosynthesis of amino acids	18	811	0.135802	0.65757	ko01230	i1_LQ_LWC_c19133/f1p0/1911;i2_LQ_LWC_c101905/f1p5/2501;i1_HQ_LWC_c1302/f14p4/1681;i1_HQ_LWC_c22641/f3p12/1553;i1_HQ_LWC_c3059/f2p0/1895;i1_LQ_LWC_c24782/f1p0/1916;i1_LQ_LWC_c36689/f1p1/1999;i2_HQ_LWC_c128271/f30p6/2778;i2_LQ_LWC_c27044/f1p1/2055;i2_LQ_LWC_c39457/f1p2/2525;i2_LQ_LWC_c52830/f1p1/2627;i2_LQ_LWC_c58607/f1p18/1959;i2_LQ_LWC_c66505/f1p2/2412;i2_LQ_LWC_c68390/f1p2/2297;i2_LQ_LWC_c88053/…	K00814+K00814+K01689+K15849+K01755+K00134+K00873+K00549+K01647+K01623+K00873+K00600+K01623+K01623+K01657+K01649+K01626+K15633
Metabolism	Metabolism of other amino acids	Taurine and hypotaurine metabolism	2	41	0.149885	0.689472	ko00430	i2_LQ_LWC_c13097/f1p0/2421;i1_HQ_LWC_c3973/f3p0/1986	K10712+K01580
Metabolism	Metabolism of cofactors and vitamins	Ubiquinone and other terpenoid-quinone biosynthesis	3	82	0.158112	0.692682	ko00130	i7_LQ_LWC_c124/f1p0/7247;i1_LQ_LWC_c7551/f1p5/1917;i2_LQ_LWC_c76007/f1p3/2060	K03809+K00487+K00487
Metabolism	Lipid metabolism	alpha-Linolenic acid metabolism	5	182	0.190053	0.781289	ko00592	i1_HQ_LWC_c19664/f2p2/1560;i1_HQ_LWC_c27784/f24p0/1967;i1_LQ_LWC_c12582/f1p0/1959;i1_HQ_LWC_c14907/f12p0/1625;i1_LQ_LWC_c35703/f1p1/1751	K05894+K01723+K01723+K18857+K07513
Environmental Information Processing	Signal transduction	Phosphatidylinositol signaling system	7	284	0.19946	0.781289	ko04070	i3_LQ_LWC_c21234/f1p1/3665;i4_HQ_LWC_c2193/f3p6/4838;i1_LQ_LWC_c33177/f1p0/1939;i2_LQ_LWC_c82067/f1p1/2867;i3_LQ_LWC_c26783/f1p0/3552;i4_LQ_LWC_c25331/f1p1/4470;i5_LQ_LWC_c3072/f1p28/5532	K13024+K13024+K00901+K00901+K00921+K00901+K00901
Metabolism	Biosynthesis of other secondary metabolites	Stilbenoid, diarylheptanoid and gingerol biosynthesis	2	50	0.203815	0.781289	ko00945	i1_LQ_LWC_c7551/f1p5/1917;i2_LQ_LWC_c76007/f1p3/2060	K00487+K00487
Metabolism	Metabolism of other amino acids	beta-Alanine metabolism	5	198	0.237898	0.852177	ko00410	i1_HQ_LWC_c3973/f3p0/1986;i2_LQ_LWC_c13974/f1p4/2042;i2_LQ_LWC_c65387/f1p7/2498;i2_LQ_LWC_c67868/f1p0/2095;i4_LQ_LWC_c31522/f2p0/4205	K01580+K00249+K17839+K01464+K17839
Metabolism	Biosynthesis of other secondary metabolites	Tropane, piperidine and pyridine alkaloid biosynthesis	2	56	0.240833	0.852177	ko00960	i1_LQ_LWC_c13894/f1p6/1178;i1_HQ_LWC_c22641/f3p12/1553	K08081+K15849
Metabolism	Amino acid metabolism	Arginine and proline metabolism	6	255	0.255776	0.852928	ko00330	i2_LQ_LWC_c116856/f28p12/2059;i2_LQ_LWC_c14365/f1p0/2094;i2_LQ_LWC_c69164/f1p22/2165;i3_LQ_LWC_c20389/f1p6/3793;i2_LQ_LWC_c65387/f1p7/2498;i4_LQ_LWC_c31522/f2p0/4205	K01611+K00472+K01611+K00472+K17839+K17839
Metabolism	Biosynthesis of other secondary metabolites	Monobactam biosynthesis	1	19	0.274429	0.852928	ko00261	i1_LQ_LWC_c19938/f1p0/1913	K13811
Metabolism	Amino acid metabolism	Tryptophan metabolism	4	159	0.276176	0.852928	ko00380	i1_HQ_LWC_c12770/f8p0/1936;i1_HQ_LWC_c29747/f2p0/1815;i1_LQ_LWC_c2519/f5p2/1909;i2_HQ_LWC_c4824/f3p1/2226	K00626+K07408+K07408+K03781
Metabolism	Energy metabolism	Sulfur metabolism	2	62	0.278129	0.852928	ko00920	i1_HQ_LWC_c765/f23p0/1815;i1_LQ_LWC_c19938/f1p0/1913	K05907+K13811
Genetic Information Processing	Translation	Aminoacyl-tRNA biosynthesis	5	217	0.298367	0.885476	ko00970	i2_LQ_LWC_c107675/f1p1/2851;i2_LQ_LWC_c2990/f1p2/2962;i2_LQ_LWC_c37570/f1p2/2632;i2_LQ_LWC_c49520/f1p0/2873;i3_HQ_LWC_c2524/f2p1/3165	K01876+K01893+K01893+K01886+K01893
Metabolism	Lipid metabolism	Glycerolipid metabolism	7	332	0.321269	0.903087	ko00561	i1_LQ_LWC_c34751/f1p0/1649;i2_HQ_LWC_c28657/f3p4/2131;i1_LQ_LWC_c33177/f1p0/1939;i2_HQ_LWC_c61009/f17p2/2056;i2_LQ_LWC_c82067/f1p1/2867;i4_LQ_LWC_c25331/f1p1/4470;i5_LQ_LWC_c3072/f1p28/5532	K00655+K06119+K00901+K01054+K00901+K00901+K00901
Metabolism	Global and overview maps	2-Oxocarboxylic acid metabolism	4	174	0.332637	0.903087	ko01210	i1_LQ_LWC_c19133/f1p0/1911;i2_LQ_LWC_c101905/f1p5/2501;i2_LQ_LWC_c27044/f1p1/2055;i3_HQ_LWC_c12022/f2p6/3535	K00814+K00814+K01647+K01649
Metabolism	Carbohydrate metabolism	Butanoate metabolism	2	71	0.333749	0.903087	ko00650	i1_HQ_LWC_c12770/f8p0/1936;i1_HQ_LWC_c3973/f3p0/1986	K00626+K01580
Metabolism	Nucleotide metabolism	Pyrimidine metabolism	6	289	0.354691	0.90784	ko00240	i1_LQ_LWC_c13202/f1p109/1219;i2_HQ_LWC_c4170/f4p2/2625;i2_HQ_LWC_c77849/f2p0/2052;i2_HQ_LWC_c48402/f3p1/2200;i2_LQ_LWC_c37178/f1p1/2429;i2_LQ_LWC_c67868/f1p0/2095	K06966+K01937+K00876+K03787+K14721+K01464
Metabolism	Carbohydrate metabolism	Pentose phosphate pathway	5	235	0.357668	0.90784	ko00030	i1_HQ_LWC_c40176/f78p0/1957;i2_LQ_LWC_c39457/f1p2/2525;i2_LQ_LWC_c66505/f1p2/2412;i2_LQ_LWC_c68390/f1p2/2297;i4_LQ_LWC_c10630/f1p0/4516	K00131+K01623+K01623+K01623+K00131
Metabolism	Lipid metabolism	Synthesis and degradation of ketone bodies	1	28	0.376801	0.90784	ko00072	i1_HQ_LWC_c12770/f8p0/1936	K00626
Metabolism	Global and overview maps	Carbon metabolism	26	1448	0.382326	0.90784	ko01200	i1_HQ_LWC_c12770/f8p0/1936;i1_LQ_LWC_c19133/f1p0/1911;i1_LQ_LWC_c36380/f1p1/1683;i2_LQ_LWC_c101905/f1p5/2501;i1_HQ_LWC_c1302/f14p4/1681;i1_HQ_LWC_c2125/f2p1/1870;i1_HQ_LWC_c40176/f78p0/1957;i1_LQ_LWC_c24782/f1p0/1916;i1_LQ_LWC_c36689/f1p1/1999;i1_LQ_LWC_c6675/f2p1/2029;i2_HQ_LWC_c116486/f4p1/2604;i2_HQ_LWC_c116857/f19p3/2113;i2_HQ_LWC_c4824/f3p1/2226;i2_LQ_LWC_c13974/f1p4/2042;i2_LQ_LWC_c27044/f1…	K00626+K00814+K00161+K00814+K01689+K00844+K00131+K00134+K00873+K00029+K00029+K00844+K03781+K00249+K01647+K01623+K00844+K00873+K00600+K01455+K01623+K01623+K00844+K15633+K00131+K01595
Metabolism	Amino acid metabolism	Phenylalanine, tyrosine and tryptophan biosynthesis	3	133	0.384845	0.90784	ko00400	i1_HQ_LWC_c22641/f3p12/1553;i2_LQ_LWC_c88053/f1p4/2272;i3_LQ_LWC_c14450/f1p1/3104	K15849+K01657+K01626
Metabolism	Metabolism of cofactors and vitamins	Nicotinate and nicotinamide metabolism	2	84	0.411621	0.946728	ko00760	i4_LQ_LWC_c3110/f1p1/4729;i2_HQ_LWC_c48402/f3p1/2200	K00858+K03787
Cellular Processes	Transport and catabolism	Endocytosis	12	665	0.436316	0.957064	ko04144	i10_LQ_LWC_c70/f1p0/10770;i1_LQ_LWC_c9959/f1p4/1884;i2_HQ_LWC_c82840/f2p0/2764;i2_LQ_LWC_c133178/f1p3/2010;i5_LQ_LWC_c10548/f1p12/5049;i2_LQ_LWC_c19998/f1p12/2609;i1_LQ_LWC_c8008/f1p0/1617;i2_HQ_LWC_c44111/f21p0/2361;i2_LQ_LWC_c66032/f1p53/2457;i3_HQ_LWC_c1796/f7p0/3408;i4_LQ_LWC_c15782/f1p0/4103;i5_LQ_LWC_c9886/f1p0/5819	K18442+K12483+K12196+K19476+K19366+K12471+K05758+K03283+K03283+K01528+K03283+K04646
Metabolism	Metabolism of terpenoids and polyketides	Zeatin biosynthesis	1	34	0.43692	0.957064	ko00908	i1_LQ_LWC_c16858/f1p0/1887	K13496
Metabolism	Glycan biosynthesis and metabolism	Other glycan degradation	3	149	0.456091	0.975822	ko00511	i2_LQ_LWC_c48019/f1p6/2674;i4_HQ_LWC_c2098/f4p0/4570;i3_LQ_LWC_c26648/f1p0/4019	K17108+K17108+K01190
Metabolism	Amino acid metabolism	Alanine, aspartate and glutamate metabolism	4	213	0.478949	0.987468	ko00250	i1_LQ_LWC_c19133/f1p0/1911;i2_LQ_LWC_c101905/f1p5/2501;i1_HQ_LWC_c3059/f2p0/1895;i1_HQ_LWC_c3973/f3p0/1986	K00814+K00814+K01755+K01580
Metabolism	Glycan biosynthesis and metabolism	Glycosylphosphatidylinositol(GPI)-anchor biosynthesis	1	43	0.516438	0.987468	ko00563	i4_LQ_LWC_c9535/f1p1/4971	K05291
Metabolism	Biosynthesis of other secondary metabolites	Phenylpropanoid biosynthesis	9	527	0.522939	0.987468	ko00940	i1_LQ_LWC_c10398/f1p4/1630;i1_LQ_LWC_c12174/f1p0/1952;i1_LQ_LWC_c13874/f1p9/1265;i1_LQ_LWC_c14033/f1p0/1417;i1_LQ_LWC_c37454/f2p3/1282;i1_LQ_LWC_c39647/f16p0/1992;i1_LQ_LWC_c7551/f1p5/1917;i2_LQ_LWC_c4704/f1p1/2944;i2_LQ_LWC_c76007/f1p3/2060	K12355+K00430+K00083+K00430+K00430+K09755+K00487+K01188+K00487
Metabolism	Global and overview maps	Fatty acid metabolism	6	349	0.53095	0.987468	ko01212	i1_HQ_LWC_c12770/f8p0/1936;i1_LQ_LWC_c35703/f1p1/1751;i2_HQ_LWC_c37810/f2p0/2420;i2_LQ_LWC_c13974/f1p4/2042;i4_HQ_LWC_c2346/f3p2/4771;i5_LQ_LWC_c8533/f1p0/5649	K00626+K07513+K10251+K00249+K10256+K10256
Metabolism	Amino acid metabolism	Tyrosine metabolism	2	106	0.532027	0.987468	ko00350	i1_HQ_LWC_c14907/f12p0/1625;i1_HQ_LWC_c22641/f3p12/1553	K18857+K15849
Metabolism	Biosynthesis of other secondary metabolites	Flavonoid biosynthesis	2	106	0.532027	0.987468	ko00941	i1_LQ_LWC_c7551/f1p5/1917;i2_LQ_LWC_c76007/f1p3/2060	K00487+K00487
Metabolism	Lipid metabolism	Sphingolipid metabolism	3	171	0.547823	0.987468	ko00600	i2_LQ_LWC_c48019/f1p6/2674;i4_HQ_LWC_c2098/f4p0/4570;i3_LQ_LWC_c26648/f1p0/4019	K17108+K17108+K01190
Metabolism	Metabolism of other amino acids	Selenocompound metabolism	2	111	0.556973	0.987468	ko00450	i1_LQ_LWC_c19938/f1p0/1913;i2_HQ_LWC_c128271/f30p6/2778	K13811+K00549
Metabolism	Lipid metabolism	Fatty acid degradation	4	242	0.579377	0.987468	ko00071	i1_HQ_LWC_c12770/f8p0/1936;i1_HQ_LWC_c14907/f12p0/1625;i1_LQ_LWC_c35703/f1p1/1751;i2_LQ_LWC_c13974/f1p4/2042	K00626+K18857+K07513+K00249
Metabolism	Amino acid metabolism	Lysine degradation	3	186	0.604934	0.987468	ko00310	i2_LQ_LWC_c39908/f1p5/2089;i3_HQ_LWC_c18029/f2p0/3554;i1_HQ_LWC_c12770/f8p0/1936	K14157+K11420+K00626
Metabolism	Nucleotide metabolism	Purine metabolism	7	443	0.614261	0.987468	ko00230	i1_LQ_LWC_c13202/f1p109/1219;i1_LQ_LWC_c19938/f1p0/1913;i1_LQ_LWC_c36689/f1p1/1999;i2_HQ_LWC_c48402/f3p1/2200;i2_LQ_LWC_c37178/f1p1/2429;i2_LQ_LWC_c52830/f1p1/2627;i5_LQ_LWC_c2593/f1p3/5767	K06966+K13811+K00873+K03787+K14721+K00873+K01427
Metabolism	Carbohydrate metabolism	Glyoxylate and dicarboxylate metabolism	5	319	0.62071	0.987468	ko00630	i1_HQ_LWC_c12770/f8p0/1936;i2_HQ_LWC_c4824/f3p1/2226;i2_LQ_LWC_c27044/f1p1/2055;i2_LQ_LWC_c58607/f1p18/1959;i2_LQ_LWC_c66398/f1p1/2501	K00626+K03781+K01647+K00600+K01455
Metabolism	Amino acid metabolism	Valine, leucine and isoleucine biosynthesis	1	58	0.624879	0.987468	ko00290	i3_HQ_LWC_c12022/f2p6/3535	K01649
Metabolism	Amino acid metabolism	Valine, leucine and isoleucine degradation	3	195	0.636837	0.987468	ko00280	i1_HQ_LWC_c12770/f8p0/1936;i1_LQ_LWC_c35703/f1p1/1751;i2_LQ_LWC_c13974/f1p4/2042	K00626+K07513+K00249
Metabolism	Amino acid metabolism	Cysteine and methionine metabolism	5	327	0.642419	0.987468	ko00270	i1_LQ_LWC_c36547/f1p3/1429;i2_LQ_LWC_c116856/f28p12/2059;i2_LQ_LWC_c69164/f1p22/2165;i2_HQ_LWC_c128271/f30p6/2778;i2_LQ_LWC_c10672/f1p4/2162	K05933+K01611+K01611+K00549+K20772
Cellular Processes	Transport and catabolism	Phagosome	4	274	0.676278	0.987468	ko04145	i1_HQ_LWC_c20836/f2p11/1747;i1_LQ_LWC_c24560/f1p0/1999;i2_LQ_LWC_c85339/f1p2/2709;i3_LQ_LWC_c26783/f1p0/3552	K07374+K02147+K07374+K00921
Metabolism	Biosynthesis of other secondary metabolites	Isoquinoline alkaloid biosynthesis	1	67	0.677929	0.987468	ko00950	i1_HQ_LWC_c22641/f3p12/1553	K15849
Metabolism	Metabolism of cofactors and vitamins	One carbon pool by folate	1	69	0.688663	0.987468	ko00670	i2_LQ_LWC_c58607/f1p18/1959	K00600
Genetic Information Processing	Translation	RNA transport	9	606	0.689322	0.987468	ko03013	i4_LQ_LWC_c19347/f1p0/4594;i5_LQ_LWC_c4681/f1p0/5783;i6_LQ_LWC_c588/f1p3/6217;i2_HQ_LWC_c78395/f65p9/2155;i2_LQ_LWC_c24079/f1p5/3213;i3_LQ_LWC_c31003/f1p0/3042;i3_LQ_LWC_c43539/f1p0/3073;i3_LQ_LWC_c5582/f1p10/3375;i3_LQ_LWC_c23361/f1p0/3185	K14303+K18213+K14289+K03251+K03252+K03538+K03252+K03251+K12875
Metabolism	Global and overview maps	Metabolic pathways	117	7232	0.713121	0.987468	ko01100	i1_HQ_LWC_c6417/f3p1/1851;i1_LQ_LWC_c14037/f1p0/1411;i2_LQ_LWC_c12511/f1p2/2441;i2_LQ_LWC_c13097/f1p0/2421;i2_LQ_LWC_c39908/f1p5/2089;i2_LQ_LWC_c48019/f1p6/2674;i2_LQ_LWC_c53617/f1p2/2277;i2_LQ_LWC_c67089/f1p8/2587;i2_LQ_LWC_c68015/f1p0/2771;i3_HQ_LWC_c28519/f2p0/3597;i3_LQ_LWC_c35072/f1p1/3394;i3_LQ_LWC_c8515/f1p4/3891;i4_HQ_LWC_c2098/f4p0/4570;i1_HQ_LWC_c19664/f2p2/1560;i1_HQ_LWC_c27784/f24p0/1…	K14156+K15746+K14156+K10712+K14157+K17108+K15746+K13679+K16055+K16055+K16055+K16055+K17108+K05894+K01723+K00949+K00430+K01723+K00083+K08081+K00430+K06041+K01648+K02291+K03146+K01183+K01193+K00655+K05933+K00430+K09755+K00228+K00695+K09840+K06119+K01937+K09840+K00876+K09838+K01087+K01611+K00472+K01087+K01886+K02291+K09587+K01611+K09840+K01087+K00472+K00858+K05291+K20623+K21374+K21374+K00626+K00814+…
Metabolism	Carbohydrate metabolism	Propanoate metabolism	2	149	0.715352	0.987468	ko00640	i1_HQ_LWC_c12770/f8p0/1936;i2_LQ_LWC_c13974/f1p4/2042	K00626+K00249
Metabolism	Lipid metabolism	Linoleic acid metabolism	1	78	0.732722	0.987468	ko00591	i2_LQ_LWC_c7074/f1p5/2920	K15718
Metabolism	Metabolism of cofactors and vitamins	Pantothenate and CoA biosynthesis	1	78	0.732722	0.987468	ko00770	i2_LQ_LWC_c67868/f1p0/2095	K01464
Metabolism	Metabolism of other amino acids	Cyanoamino acid metabolism	3	229	0.74079	0.987468	ko00460	i2_LQ_LWC_c4704/f1p1/2944;i2_LQ_LWC_c58607/f1p18/1959;i2_LQ_LWC_c66398/f1p1/2501	K01188+K00600+K01455
Metabolism	Carbohydrate metabolism	Citrate cycle (TCA cycle)	3	236	0.758995	0.987468	ko00020	i1_LQ_LWC_c18533/f1p1/1716;i1_LQ_LWC_c36380/f1p1/1683;i2_LQ_LWC_c27044/f1p1/2055	K01648+K00161+K01647
Organismal Systems	Environmental adaptation	Circadian rhythm - plant	4	312	0.769833	0.987468	ko04712	i2_HQ_LWC_c4682/f2p1/2509;i2_LQ_LWC_c53582/f1p0/2146;i4_HQ_LWC_c31606/f2p0/4232;i4_HQ_LWC_c34937/f3p0/4319	K16241+K16241+K12124+K12124
Metabolism	Amino acid metabolism	Phenylalanine metabolism	3	252	0.796741	0.987468	ko00360	i1_HQ_LWC_c22641/f3p12/1553;i1_LQ_LWC_c7551/f1p5/1917;i2_LQ_LWC_c76007/f1p3/2060	K15849+K00487+K00487
Metabolism	Carbohydrate metabolism	Inositol phosphate metabolism	3	256	0.805372	0.987468	ko00562	i2_HQ_LWC_c111215/f4p0/2048;i3_LQ_LWC_c26783/f1p0/3552;i4_LQ_LWC_c31967/f1p5/4273	K01114+K00921+K01114
Genetic Information Processing	Translation	mRNA surveillance pathway	6	476	0.812052	0.987468	ko03015	i1_HQ_LWC_c11358/f4p0/1995;i1_LQ_LWC_c14268/f1p1/1173;i1_LQ_LWC_c19335/f1p0/1979;i2_LQ_LWC_c71273/f1p10/2214;i2_LQ_LWC_c75057/f1p1/2031;i3_LQ_LWC_c23361/f1p0/3185	K03265+K04382+K11584+K03456+K11584+K12875
Metabolism	Metabolism of terpenoids and polyketides	Terpenoid backbone biosynthesis	2	183	0.814142	0.987468	ko00900	i1_HQ_LWC_c12770/f8p0/1936;i2_HQ_LWC_c119189/f3p8/2702	K00626+K01662
Metabolism	Lipid metabolism	Fatty acid elongation	1	100	0.816001	0.987468	ko00062	i2_HQ_LWC_c37810/f2p0/2420	K10251
Genetic Information Processing	Transcription	RNA polymerase	1	103	0.825142	0.987468	ko03020	i2_LQ_LWC_c37178/f1p1/2429	K14721
Metabolism	Carbohydrate metabolism	Pentose and glucuronate interconversions	1	106	0.83383	0.987468	ko00040	i1_LQ_LWC_c6603/f1p0/1938	K00963
Cellular Processes	Transport and catabolism	Autophagy - other eukaryotes	2	192	0.834599	0.987468	ko04136	i2_LQ_LWC_c48289/f1p2/2321;i1_LQ_LWC_c14268/f1p1/1173	K08342+K04382
Metabolism	Metabolism of cofactors and vitamins	Porphyrin and chlorophyll metabolism	1	132	0.893205	0.987468	ko00860	i1_LQ_LWC_c6029/f1p1/1642	K00228
Metabolism	Energy metabolism	Oxidative phosphorylation	5	473	0.900857	0.987468	ko00190	i1_LQ_LWC_c26372/f1p0/1357;i1_LQ_LWC_c27336/f1p0/1131;i2_HQ_LWC_c5214/f2p2/2806;i3_LQ_LWC_c7886/f1p0/3250;i1_LQ_LWC_c24560/f1p0/1999	K01507+K01507+K01507+K01507+K02147
Metabolism	Energy metabolism	Carbon fixation in photosynthetic organisms	9	771	0.903328	0.987468	ko00710	i1_LQ_LWC_c19133/f1p0/1911;i2_LQ_LWC_c101905/f1p5/2501;i1_LQ_LWC_c24782/f1p0/1916;i1_LQ_LWC_c6675/f2p1/2029;i2_HQ_LWC_c116486/f4p1/2604;i2_LQ_LWC_c39457/f1p2/2525;i2_LQ_LWC_c66505/f1p2/2412;i2_LQ_LWC_c68390/f1p2/2297;i4_LQ_LWC_c7401/f1p0/4880	K00814+K00814+K00134+K00029+K00029+K01623+K01623+K01623+K01595
Genetic Information Processing	Translation	Ribosome biogenesis in eukaryotes	2	236	0.908166	0.987468	ko03008	i3_HQ_LWC_c3606/f3p125/3365;i3_LQ_LWC_c31003/f1p0/3042	K14536+K03538
Metabolism	Energy metabolism	Nitrogen metabolism	1	141	0.908376	0.987468	ko00910	i2_LQ_LWC_c66398/f1p1/2501	K01455
Cellular Processes	Transport and catabolism	Peroxisome	3	323	0.909713	0.987468	ko04146	i2_LQ_LWC_c48763/f1p2/2260;i1_LQ_LWC_c35703/f1p1/1751;i2_HQ_LWC_c4824/f3p1/2226	K13354+K07513+K03781
Genetic Information Processing	Folding, sorting and degradation	Proteasome	1	142	0.909923	0.987468	ko03050	i4_LQ_LWC_c15537/f1p0/4070	K06691
Genetic Information Processing	Folding, sorting and degradation	Protein export	1	148	0.918674	0.987468	ko03060	i2_LQ_LWC_c69269/f1p2/2455	K13431
Genetic Information Processing	Transcription	Spliceosome	8	752	0.939153	0.987468	ko03040	i2_HQ_LWC_c24360/f8p1/2308;i2_LQ_LWC_c33186/f1p0/2235;i6_HQ_LWC_c1625/f3p0/6127;i2_HQ_LWC_c44111/f21p0/2361;i2_LQ_LWC_c66032/f1p53/2457;i3_HQ_LWC_c41367/f24p0/3410;i3_LQ_LWC_c23361/f1p0/3185;i4_LQ_LWC_c15782/f1p0/4103	K12869+K12741+K12856+K03283+K03283+K12823+K12875+K03283
Metabolism	Amino acid metabolism	Glycine, serine and threonine metabolism	2	273	0.945081	0.987468	ko00260	i2_LQ_LWC_c58607/f1p18/1959;i3_LQ_LWC_c3447/f1p4/3472	K00600+K15633
Genetic Information Processing	Replication and repair	Nucleotide excision repair	1	190	0.960275	0.987468	ko03420	i4_LQ_LWC_c16689/f1p0/4180	K10841
Genetic Information Processing	Folding, sorting and degradation	RNA degradation	3	399	0.96497	0.987468	ko03018	i2_LQ_LWC_c133330/f1p1/2008;i4_HQ_LWC_c34881/f14p1/4660;i1_HQ_LWC_c1302/f14p4/1681	K12614+K10643+K01689
Genetic Information Processing	Translation	Ribosome	1	233	0.980963	0.987468	ko03010	i0_LQ_LWC_c801/f1p0/841	K02882
Metabolism	Carbohydrate metabolism	Pyruvate metabolism	8	883	0.982725	0.987468	ko00620	i1_HQ_LWC_c12770/f8p0/1936;i1_LQ_LWC_c36380/f1p1/1683;i1_LQ_LWC_c36689/f1p1/1999;i1_LQ_LWC_c6675/f2p1/2029;i2_HQ_LWC_c116486/f4p1/2604;i2_LQ_LWC_c52830/f1p1/2627;i3_HQ_LWC_c12022/f2p6/3535;i4_LQ_LWC_c7401/f1p0/4880	K00626+K00161+K00873+K00029+K00029+K00873+K01649+K01595
Genetic Information Processing	Folding, sorting and degradation	Protein processing in endoplasmic reticulum	5	661	0.987468	0.987468	ko04141	i2_HQ_LWC_c41094/f3p3/2170;i2_HQ_LWC_c44111/f21p0/2361;i2_LQ_LWC_c66032/f1p53/2457;i3_HQ_LWC_c11735/f2p1/3810;i4_LQ_LWC_c15782/f1p0/4103	K04523+K03283+K03283+K07953+K03283
