# Supplementary material for: Research on the drought tolerance mechanism of Pennisetum glaucum (L.) in the root during the seedling stage
Source: BMC Genomics. 2021 Jul 23;22:568. doi: 10.1186/s12864-021-07888-5 (PMC8305952; doi:10.1186/s12864-021-07888-5)
Supplement: Supplementary file 7 — Additional file 7: Supplemental Table 6. KEGG enrichment at 3h [file 12864_2021_7888_MOESM7_ESM.xlsx]

## Sheet: Supplemental table_KEGG enrichm
Supplemental Table 6. KEGG enrichment at 3h
KEGG_A_class	KEGG_B_class	Pathway	out (243)	All (15658)	Pvalue	Qvalue	Pathway ID	Genes	K_IDs
Metabolism	Metabolism of other amino acids	Taurine and hypotaurine metabolism	9	41	1.02368e-08	1.01345e-06	ko00430	i1_HQ_LWC_c14970/f3p0/1516;i2_LQ_LWC_c103536/f1p11/2598;i2_LQ_LWC_c13097/f1p0/2421;i2_LQ_LWC_c19560/f1p3/2089;i2_LQ_LWC_c19955/f1p0/2549;i2_LQ_LWC_c20947/f1p0/2224;i2_LQ_LWC_c64171/f1p0/2760;i1_HQ_LWC_c3973/f3p0/1986;i1_HQ_LWC_c8701/f3p0/1994	K10712+K10712+K10712+K10712+K10712+K10712+K10712+K01580+K18592
Metabolism	Amino acid metabolism	Cysteine and methionine metabolism	19	327	8.68772e-07	4.30042e-05	ko00270	i1_LQ_LWC_c37483/f1p1/1218;i1_LQ_LWC_c38317/f1p0/1322;i1_LQ_LWC_c21034/f1p0/1846;i2_HQ_LWC_c78353/f12p0/2213;i1_HQ_LWC_c12288/f2p0/1783;i1_LQ_LWC_c10307/f1p0/1589;i1_LQ_LWC_c30114/f1p0/1532;i1_LQ_LWC_c35070/f1p0/1841;i1_LQ_LWC_c38644/f1p1/1208;i1_LQ_LWC_c6477/f1p1/1510;i1_LQ_LWC_c9518/f1p9/1457;i2_HQ_LWC_c28705/f8p1/2736;i2_HQ_LWC_c35189/f4p0/2874;i2_HQ_LWC_c4411/f3p0/2146;i2_LQ_LWC_c10672/f1p4/2…	K00789+K05933+K21456+K21456+K01739+K00016+K00133+K00026+K00016+K00026+K13034+K00549+K00026+K00928+K20772+K00827+K14455+K20772+K00016
Metabolism	Global and overview maps	Biosynthesis of amino acids	30	811	9.03904e-06	0.000233861	ko01230	i1_LQ_LWC_c26014/f1p0/1318;i1_LQ_LWC_c31686/f1p0/1910;i1_LQ_LWC_c37483/f1p1/1218;i1_HQ_LWC_c1544/f10p0/1915;i2_LQ_LWC_c101005/f1p5/2330;i2_LQ_LWC_c101905/f1p5/2501;i1_HQ_LWC_c12288/f2p0/1783;i1_HQ_LWC_c1304/f6p0/1637;i1_HQ_LWC_c3372/f3p3/1580;i1_HQ_LWC_c8928/f4p2/1671;i1_LQ_LWC_c11259/f1p6/1527;i1_LQ_LWC_c27195/f1p0/1179;i1_LQ_LWC_c30114/f1p0/1532;i1_LQ_LWC_c35906/f1p0/1692;i1_LQ_LWC_c36526/f1p1/…	K00891+K00891+K00789+K00814+K00814+K00814+K01739+K00616+K01623+K00134+K01915+K01915+K00133+K00927+K01915+K00873+K01689+K00850+K13034+K00549+K00928+K14455+K01623+K01623+K15633+K00927+K00600+K00264+K00264+K00264
Metabolism	Carbohydrate metabolism	Glycolysis / Gluconeogenesis	22	494	9.44893e-06	0.000233861	ko00010	i2_LQ_LWC_c107014/f1p5/2243;i1_HQ_LWC_c14907/f12p0/1625;i1_HQ_LWC_c3372/f3p3/1580;i1_HQ_LWC_c8928/f4p2/1671;i1_LQ_LWC_c10305/f1p0/1482;i1_LQ_LWC_c10307/f1p0/1589;i1_LQ_LWC_c11146/f1p0/1607;i1_LQ_LWC_c18684/f1p1/1958;i1_LQ_LWC_c35906/f1p0/1692;i1_LQ_LWC_c36689/f1p1/1999;i1_LQ_LWC_c3847/f1p0/1775;i1_LQ_LWC_c38644/f1p1/1208;i1_LQ_LWC_c7226/f1p0/2010;i2_HQ_LWC_c20554/f2p1/1966;i2_HQ_LWC_c6074/f4p7/22…	K01568+K18857+K01623+K00134+K00161+K00016+K18857+K18857+K00927+K00873+K01689+K00016+K00850+K18857+K01810+K18857+K01623+K01623+K00016+K15633+K00927+K00895
Metabolism	Energy metabolism	Nitrogen metabolism	11	141	1.25185e-05	0.000247865	ko00910	i3_LQ_LWC_c14317/f1p3/3026;i0_LQ_LWC_c1261/f1p0/936;i1_LQ_LWC_c4355/f1p0/1974;i2_HQ_LWC_c7301/f4p6/2302;i2_LQ_LWC_c94003/f1p1/2016;i1_LQ_LWC_c11259/f1p6/1527;i1_LQ_LWC_c27195/f1p0/1179;i1_LQ_LWC_c36526/f1p1/1862;i6_LQ_LWC_c307/f1p0/6749;i7_LQ_LWC_c238/f1p0/7344;i7_LQ_LWC_c329/f1p0/7168	K10534+K01673+K00366+K00366+K01673+K01915+K01915+K01915+K00264+K00264+K00264
Metabolism	Amino acid metabolism	Alanine, aspartate and glutamate metabolism	13	213	2.90176e-05	0.000478791	ko00250	i2_HQ_LWC_c116726/f13p0/2493;i1_HQ_LWC_c1544/f10p0/1915;i2_LQ_LWC_c101005/f1p5/2330;i2_LQ_LWC_c101905/f1p5/2501;i1_HQ_LWC_c3973/f3p0/1986;i1_LQ_LWC_c11259/f1p6/1527;i1_LQ_LWC_c27195/f1p0/1179;i1_LQ_LWC_c36526/f1p1/1862;i2_LQ_LWC_c28072/f1p0/2036;i2_LQ_LWC_c35058/f1p1/2155;i6_LQ_LWC_c307/f1p0/6749;i7_LQ_LWC_c238/f1p0/7344;i7_LQ_LWC_c329/f1p0/7168	K00278+K00814+K00814+K00814+K01580+K01915+K01915+K01915+K00827+K14455+K00264+K00264+K00264
Metabolism	Global and overview maps	Biosynthesis of secondary metabolites	83	3778	0.000248562	0.00351538	ko01110	i1_HQ_LWC_c6560/f2p0/1816;i1_LQ_LWC_c22753/f1p21/1637;i2_LQ_LWC_c121306/f1p8/2717;i2_LQ_LWC_c53617/f1p2/2277;i2_LQ_LWC_c68442/f1p1/2582;i1_LQ_LWC_c13361/f1p0/1497;i1_LQ_LWC_c13894/f1p6/1178;i1_LQ_LWC_c18858/f1p0/1612;i1_LQ_LWC_c24225/f1p3/1991;i1_LQ_LWC_c26014/f1p0/1318;i1_LQ_LWC_c31686/f1p0/1910;i1_LQ_LWC_c3272/f1p0/1605;i1_LQ_LWC_c34751/f1p0/1649;i1_LQ_LWC_c37483/f1p1/1218;i1_LQ_LWC_c38317/f1p0…	K13029+K13789+K13679+K15746+K13071+K00939+K08081+K05282+K02291+K00891+K00891+K00660+K00655+K00789+K05933+K09755+K09840+K01568+K09832+K01772+K00703+K00454+K02291+K00700+K02293+K01952+K00660+K00033+K01739+K00616+K18857+K01623+K01580+K00134+K00161+K00016+K18857+K00036+K18857+K00133+K00026+K00927+K00873+K01689+K00016+K00026+K00232+K00850+K00487+K13034+K01115+K01114+K00036+K18857+K00549+K00026+K00928+…
Metabolism	Carbohydrate metabolism	Pentose phosphate pathway	12	235	0.000314287	0.0038893	ko00030	i1_HQ_LWC_c1104/f18p0/1915;i1_HQ_LWC_c1304/f6p0/1637;i1_HQ_LWC_c3372/f3p3/1580;i1_LQ_LWC_c12517/f1p1/1674;i1_LQ_LWC_c7226/f1p0/2010;i2_HQ_LWC_c13104/f3p0/2183;i2_HQ_LWC_c6074/f4p7/2250;i2_LQ_LWC_c34906/f3p0/2289;i2_LQ_LWC_c39457/f1p2/2525;i2_LQ_LWC_c39959/f1p0/2160;i2_LQ_LWC_c68390/f1p2/2297;i5_LQ_LWC_c5214/f1p2/5814	K00033+K00616+K01623+K00036+K00850+K00036+K01810+K00036+K01623+K00036+K01623+K00895
Metabolism	Global and overview maps	Metabolic pathways	137	7232	0.000839234	0.00923157	ko01100	i1_HQ_LWC_c14970/f3p0/1516;i1_LQ_LWC_c22753/f1p21/1637;i2_LQ_LWC_c103536/f1p11/2598;i2_LQ_LWC_c121306/f1p8/2717;i2_LQ_LWC_c13097/f1p0/2421;i2_LQ_LWC_c19560/f1p3/2089;i2_LQ_LWC_c19955/f1p0/2549;i2_LQ_LWC_c20947/f1p0/2224;i2_LQ_LWC_c53617/f1p2/2277;i2_LQ_LWC_c64171/f1p0/2760;i2_LQ_LWC_c70380/f1p9/2006;i3_HQ_LWC_c37452/f2p0/3216;i3_LQ_LWC_c7060/f1p1/3247;i0_HQ_LWC_c253/f2p0/615;i0_LQ_LWC_c1522/f1p0/…	K10712+K13789+K10712+K13679+K10712+K10712+K10712+K10712+K15746+K10712+K17108+K17108+K17108+K08905+K08901+K01183+K01176+K02641+K00939+K08081+K05282+K08232+K02291+K00891+K01183+K00891+K00660+K00655+K00789+K05933+K09755+K02717+K08912+K00278+K01968+K09840+K01051+K01568+K01969+K07964+K06210+K09832+K01772+K07964+K08232+K00703+K00454+K02291+K06119+K02641+K00700+K00695+K00695+K00695+K02293+K09680+K00695+…
Metabolism	Metabolism of other amino acids	Glutathione metabolism	10	203	0.00129307	0.011851	ko00480	i2_LQ_LWC_c11940/f1p0/2281;i1_LQ_LWC_c21034/f1p0/1846;i2_HQ_LWC_c78353/f12p0/2213;i0_LQ_LWC_c1887/f1p0/985;i1_HQ_LWC_c1104/f18p0/1915;i1_HQ_LWC_c8701/f3p0/1994;i1_LQ_LWC_c12517/f1p1/1674;i2_HQ_LWC_c13104/f3p0/2183;i2_LQ_LWC_c34906/f3p0/2289;i2_LQ_LWC_c39959/f1p0/2160	K00383+K21456+K21456+K00799+K00033+K18592+K00036+K00036+K00036+K00036
Metabolism	Amino acid metabolism	Tyrosine metabolism	7	106	0.00131678	0.011851	ko00350	i1_HQ_LWC_c14907/f12p0/1625;i1_LQ_LWC_c11146/f1p0/1607;i1_LQ_LWC_c18684/f1p1/1958;i2_HQ_LWC_c20554/f2p1/1966;i2_HQ_LWC_c96287/f3p2/2080;i2_LQ_LWC_c35058/f1p1/2155;i2_LQ_LWC_c7872/f15p2/2851	K18857+K18857+K18857+K18857+K18857+K14455+K00276
Metabolism	Amino acid metabolism	Arginine biosynthesis	7	117	0.00232208	0.0191572	ko00220	i1_HQ_LWC_c1544/f10p0/1915;i2_LQ_LWC_c101005/f1p5/2330;i2_LQ_LWC_c101905/f1p5/2501;i1_LQ_LWC_c11259/f1p6/1527;i1_LQ_LWC_c27195/f1p0/1179;i1_LQ_LWC_c36526/f1p1/1862;i2_LQ_LWC_c35058/f1p1/2155	K00814+K00814+K00814+K01915+K01915+K01915+K14455
Metabolism	Lipid metabolism	Fatty acid degradation	10	242	0.00461593	0.0351521	ko00071	i1_HQ_LWC_c14907/f12p0/1625;i1_LQ_LWC_c11146/f1p0/1607;i1_LQ_LWC_c18684/f1p1/1958;i1_LQ_LWC_c6793/f1p1/1929;i2_HQ_LWC_c20554/f2p1/1966;i2_HQ_LWC_c96287/f3p2/2080;i2_LQ_LWC_c13974/f1p4/2042;i2_LQ_LWC_c21596/f1p9/2643;i2_LQ_LWC_c23533/f1p3/2472;i2_LQ_LWC_c3419/f1p4/2707	K18857+K18857+K18857+K00232+K18857+K18857+K00249+K01897+K00232+K01897
Environmental Information Processing	Signal transduction	MAPK signaling pathway - plant	15	473	0.00715305	0.0502106	ko04016	i3_HQ_LWC_c2043/f4p0/3631;i3_LQ_LWC_c6738/f1p0/3328;i0_LQ_LWC_c998/f1p0/987;i1_LQ_LWC_c30654/f1p0/1937;i1_LQ_LWC_c31699/f1p0/1980;i1_LQ_LWC_c6827/f1p148/1763;i2_HQ_LWC_c23359/f2p1/2686;i2_LQ_LWC_c10672/f1p4/2162;i2_LQ_LWC_c39831/f1p2/2297;i2_LQ_LWC_c48971/f1p4/2350;i3_LQ_LWC_c10042/f1p2/3516;i3_LQ_LWC_c18993/f1p19/3156;i4_LQ_LWC_c2233/f2p0/4642;i5_HQ_LWC_c1982/f2p0/5429;i5_LQ_LWC_c8202/f1p0/5578	K20553+K20535+K14498+K14497+K14497+K14497+K14497+K20772+K14497+K20772+K14498+K13447+K14513+K14513+K14513
Metabolism	Lipid metabolism	alpha-Linolenic acid metabolism	8	182	0.00760767	0.0502106	ko00592	i2_LQ_LWC_c5703/f1p0/2660;i1_HQ_LWC_c14907/f12p0/1625;i1_LQ_LWC_c11146/f1p0/1607;i1_LQ_LWC_c18684/f1p1/1958;i1_LQ_LWC_c6793/f1p1/1929;i2_HQ_LWC_c20554/f2p1/1966;i2_HQ_LWC_c96287/f3p2/2080;i2_LQ_LWC_c23533/f1p3/2472	K00454+K18857+K18857+K18857+K00232+K18857+K18857+K00232
Metabolism	Glycan biosynthesis and metabolism	Other glycan degradation	7	149	0.00867217	0.053659	ko00511	i2_LQ_LWC_c70380/f1p9/2006;i3_HQ_LWC_c37452/f2p0/3216;i3_LQ_LWC_c7060/f1p1/3247;i3_LQ_LWC_c9450/f1p0/3154;i3_HQ_LWC_c31616/f15p0/3449;i6_LQ_LWC_c997/f1p0/6282;i2_LQ_LWC_c70586/f1p12/2654	K17108+K17108+K17108+K15923+K01191+K01191+K01190
Metabolism	Global and overview maps	Carbon metabolism	32	1448	0.0261914	0.152527	ko01200	i1_HQ_LWC_c1544/f10p0/1915;i2_LQ_LWC_c101005/f1p5/2330;i2_LQ_LWC_c101905/f1p5/2501;i1_HQ_LWC_c1104/f18p0/1915;i1_HQ_LWC_c1304/f6p0/1637;i1_HQ_LWC_c3372/f3p3/1580;i1_HQ_LWC_c8928/f4p2/1671;i1_LQ_LWC_c10305/f1p0/1482;i1_LQ_LWC_c12517/f1p1/1674;i1_LQ_LWC_c35070/f1p0/1841;i1_LQ_LWC_c35906/f1p0/1692;i1_LQ_LWC_c36689/f1p1/1999;i1_LQ_LWC_c3847/f1p0/1775;i1_LQ_LWC_c6477/f1p1/1510;i1_LQ_LWC_c7226/f1p0/201…	K00814+K00814+K00814+K00033+K00616+K01623+K00134+K00161+K00036+K00026+K00927+K00873+K01689+K00026+K00850+K13034+K00036+K00026+K01810+K00863+K00249+K00036+K14455+K01623+K00036+K00140+K01623+K01595+K01595+K15633+K00927+K00600
Metabolism	Carbohydrate metabolism	Propanoate metabolism	6	149	0.0288196	0.153642	ko00640	i1_LQ_LWC_c10307/f1p0/1589;i1_LQ_LWC_c38644/f1p1/1208;i2_HQ_LWC_c74159/f2p3/2087;i2_LQ_LWC_c13974/f1p4/2042;i2_LQ_LWC_c5126/f1p2/2331;i2_LQ_LWC_c70254/f1p3/2494	K00016+K00016+K00167+K00249+K00140+K00016
Environmental Information Processing	Signal transduction	Plant hormone signal transduction	16	612	0.0294868	0.153642	ko04075	i1_LQ_LWC_c36348/f1p0/1452;i2_HQ_LWC_c72282/f2p2/2653;i2_LQ_LWC_c13661/f1p5/2068;i2_LQ_LWC_c38097/f1p4/2614;i2_LQ_LWC_c58911/f1p0/2072;i3_HQ_LWC_c29456/f2p0/3081;i0_LQ_LWC_c998/f1p0/987;i1_LQ_LWC_c30654/f1p0/1937;i1_LQ_LWC_c31699/f1p0/1980;i1_LQ_LWC_c6827/f1p148/1763;i2_HQ_LWC_c23359/f2p1/2686;i2_LQ_LWC_c39831/f1p2/2297;i3_LQ_LWC_c10042/f1p2/3516;i4_LQ_LWC_c2233/f2p0/4642;i5_HQ_LWC_c1982/f2p0/542…	K14492+K14491+K14506+K14491+K14431+K14491+K14498+K14497+K14497+K14497+K14497+K14497+K14498+K14513+K14513+K14513
Metabolism	Biosynthesis of other secondary metabolites	Monobactam biosynthesis	2	19	0.0344817	0.170684	ko00261	i1_LQ_LWC_c30114/f1p0/1532;i2_HQ_LWC_c4411/f3p0/2146	K00133+K00928
Metabolism	Metabolism of terpenoids and polyketides	Carotenoid biosynthesis	5	118	0.036834	0.173646	ko00906	i2_LQ_LWC_c53617/f1p2/2277;i1_LQ_LWC_c24225/f1p3/1991;i2_HQ_LWC_c43473/f17p5/2278;i2_LQ_LWC_c66744/f1p0/2384;i3_LQ_LWC_c18992/f1p1/3898	K15746+K02291+K09840+K02291+K02293
Metabolism	Global and overview maps	2-Oxocarboxylic acid metabolism	6	174	0.0542904	0.234925	ko01210	i1_HQ_LWC_c1544/f10p0/1915;i2_LQ_LWC_c101005/f1p5/2330;i2_LQ_LWC_c101905/f1p5/2501;i1_LQ_LWC_c30114/f1p0/1532;i2_HQ_LWC_c4411/f3p0/2146;i2_LQ_LWC_c35058/f1p1/2155	K00814+K00814+K00814+K00133+K00928+K14455
Metabolism	Biosynthesis of other secondary metabolites	Tropane, piperidine and pyridine alkaloid biosynthesis	3	56	0.0561333	0.234925	ko00960	i1_LQ_LWC_c13894/f1p6/1178;i2_LQ_LWC_c35058/f1p1/2155;i2_LQ_LWC_c7872/f15p2/2851	K08081+K14455+K00276
Metabolism	Amino acid metabolism	Lysine biosynthesis	2	25	0.0569516	0.234925	ko00300	i1_LQ_LWC_c30114/f1p0/1532;i2_HQ_LWC_c4411/f3p0/2146	K00133+K00928
Metabolism	Amino acid metabolism	Valine, leucine and isoleucine degradation	6	195	0.0837304	0.331572	ko00280	i2_HQ_LWC_c2068/f3p2/2706;i2_LQ_LWC_c11616/f1p3/2063;i2_HQ_LWC_c74159/f2p3/2087;i2_LQ_LWC_c13974/f1p4/2042;i2_LQ_LWC_c28072/f1p0/2036;i2_LQ_LWC_c5126/f1p2/2331	K01968+K01969+K00167+K00249+K00827+K00140
Metabolism	Lipid metabolism	Sphingolipid metabolism	5	171	0.127664	0.486106	ko00600	i2_LQ_LWC_c70380/f1p9/2006;i3_HQ_LWC_c37452/f2p0/3216;i3_LQ_LWC_c7060/f1p1/3247;i1_HQ_LWC_c31515/f4p2/1751;i2_LQ_LWC_c70586/f1p12/2654	K17108+K17108+K17108+K07407+K01190
Metabolism	Carbohydrate metabolism	Fructose and mannose metabolism	6	226	0.140346	0.514601	ko00051	i1_HQ_LWC_c3372/f3p3/1580;i1_LQ_LWC_c7226/f1p0/2010;i2_LQ_LWC_c12598/f1p0/2121;i2_LQ_LWC_c39457/f1p2/2525;i2_LQ_LWC_c68390/f1p2/2297;i5_LQ_LWC_c5214/f1p2/5814	K01623+K00850+K00863+K01623+K01623+K00895
Organismal Systems	Environmental adaptation	Plant-pathogen interaction	14	671	0.161155	0.569799	ko04626	i2_HQ_LWC_c115951/f5p1/2311;i2_HQ_LWC_c78190/f13p3/2124;i2_LQ_LWC_c115027/f1p3/2042;i3_HQ_LWC_c2504/f3p0/3370;i3_LQ_LWC_c9018/f1p0/3149;i5_LQ_LWC_c4177/f1p1/5158;i2_LQ_LWC_c105046/f1p2/2828;i2_LQ_LWC_c3398/f1p5/2859;i2_LQ_LWC_c54364/f1p1/3100;i2_LQ_LWC_c82511/f1p3/2138;i4_HQ_LWC_c13790/f2p2/4998;i2_LQ_LWC_c106886/f1p1/2786;i2_LQ_LWC_c3878/f1p2/2975;i3_LQ_LWC_c18993/f1p19/3156	K13412+K13412+K13412+K13457+K13412+K13412+K09422+K01373+K05391+K09422+K05391+K09487+K09487+K13447
Metabolism	Metabolism of terpenoids and polyketides	Sesquiterpenoid and triterpenoid biosynthesis	3	95	0.18329	0.618486	ko00909	i2_HQ_LWC_c77916/f2p7/2199;i5_LQ_LWC_c3733/f1p0/5619;i1_HQ_LWC_c37455/f2p3/1293	K19011+K19011+K15891
Metabolism	Glycan biosynthesis and metabolism	Glycosaminoglycan degradation	2	51	0.18742	0.618486	ko00531	i2_LQ_LWC_c18547/f4p0/2259;i2_LQ_LWC_c35523/f1p2/2446	K07964+K07964
Metabolism	Energy metabolism	Carbon fixation in photosynthetic organisms	15	771	0.218672	0.653266	ko00710	i1_HQ_LWC_c1544/f10p0/1915;i2_LQ_LWC_c101005/f1p5/2330;i2_LQ_LWC_c101905/f1p5/2501;i1_HQ_LWC_c3372/f3p3/1580;i1_HQ_LWC_c8928/f4p2/1671;i1_LQ_LWC_c35070/f1p0/1841;i1_LQ_LWC_c35906/f1p0/1692;i1_LQ_LWC_c6477/f1p1/1510;i2_HQ_LWC_c35189/f4p0/2874;i2_LQ_LWC_c35058/f1p1/2155;i2_LQ_LWC_c39457/f1p2/2525;i2_LQ_LWC_c68390/f1p2/2297;i3_HQ_LWC_c41986/f69p0/3328;i3_LQ_LWC_c27227/f1p3/3188;i3_LQ_LWC_c35057/f1p0…	K00814+K00814+K00814+K01623+K00134+K00026+K00927+K00026+K00026+K14455+K01623+K01623+K01595+K01595+K00927
Metabolism	Carbohydrate metabolism	Pentose and glucuronate interconversions	3	106	0.227277	0.653266	ko00040	i2_HQ_LWC_c56904/f2p1/2047;i1_LQ_LWC_c6603/f1p0/1938;i2_LQ_LWC_c85722/f1p30/2126	K01051+K00963+K00012
Metabolism	Biosynthesis of other secondary metabolites	Flavonoid biosynthesis	3	106	0.227277	0.653266	ko00941	i1_LQ_LWC_c3272/f1p0/1605;i4_LQ_LWC_c9627/f1p4/4666;i1_LQ_LWC_c7551/f1p5/1917	K00660+K00660+K00487
Metabolism	Carbohydrate metabolism	Glyoxylate and dicarboxylate metabolism	7	319	0.227833	0.653266	ko00630	i1_LQ_LWC_c11259/f1p6/1527;i1_LQ_LWC_c27195/f1p0/1179;i1_LQ_LWC_c35070/f1p0/1841;i1_LQ_LWC_c36526/f1p1/1862;i1_LQ_LWC_c6477/f1p1/1510;i2_HQ_LWC_c35189/f4p0/2874;i5_LQ_LWC_c6253/f1p0/5332	K01915+K01915+K00026+K01915+K00026+K00026+K00600
Metabolism	Lipid metabolism	Ether lipid metabolism	3	108	0.235488	0.653266	ko00565	i1_LQ_LWC_c9888/f1p0/1858;i2_HQ_LWC_c111215/f4p0/2048;i3_LQ_LWC_c44914/f1p0/3023	K01115+K01114+K01115
Metabolism	Metabolism of other amino acids	Selenocompound metabolism	3	111	0.2479	0.653266	ko00450	i2_LQ_LWC_c23078/f1p1/2786;i1_HQ_LWC_c12288/f2p0/1783;i2_HQ_LWC_c28705/f8p1/2736	K01874+K01739+K00549
Metabolism	Energy metabolism	Sulfur metabolism	2	62	0.250179	0.653266	ko00920	i1_HQ_LWC_c12288/f2p0/1783;i1_LQ_LWC_c9518/f1p9/1457	K01739+K13034
Metabolism	Amino acid metabolism	Glycine, serine and threonine metabolism	6	273	0.250749	0.653266	ko00260	i1_LQ_LWC_c30114/f1p0/1532;i2_HQ_LWC_c4411/f3p0/2146;i2_LQ_LWC_c28072/f1p0/2036;i2_LQ_LWC_c7872/f15p2/2851;i3_LQ_LWC_c3447/f1p4/3472;i5_LQ_LWC_c6253/f1p0/5332	K00133+K00928+K00827+K00276+K15633+K00600
Metabolism	Biosynthesis of other secondary metabolites	Isoquinoline alkaloid biosynthesis	2	67	0.279001	0.701521	ko00950	i2_LQ_LWC_c35058/f1p1/2155;i2_LQ_LWC_c7872/f15p2/2851	K14455+K00276
Metabolism	Metabolism of other amino acids	Cyanoamino acid metabolism	5	229	0.283443	0.701521	ko00460	i1_HQ_LWC_c6560/f2p0/1816;i1_HQ_LWC_c8701/f3p0/1994;i1_LQ_LWC_c9518/f1p9/1457;i3_LQ_LWC_c36754/f1p1/3197;i5_LQ_LWC_c6253/f1p0/5332	K13029+K18592+K13034+K01188+K00600
Metabolism	Lipid metabolism	Arachidonic acid metabolism	1	22	0.291307	0.7034	ko00590	i1_HQ_LWC_c8701/f3p0/1994	K18592
Genetic Information Processing	Translation	Ribosome biogenesis in eukaryotes	5	236	0.30452	0.717797	ko03008	i2_HQ_LWC_c4361/f2p2/2126;i3_HQ_LWC_c17759/f2p0/3622;i3_HQ_LWC_c3606/f3p125/3365;i1_LQ_LWC_c24459/f1p2/1390;i1_LQ_LWC_c42438/f1p1/1057	K14546+K14521+K14536+K07936+K07936
Metabolism	Energy metabolism	Photosynthesis - antenna proteins	1	24	0.313164	0.721006	ko00196	i1_LQ_LWC_c42565/f1p0/1078	K08912
Metabolism	Lipid metabolism	Glycerophospholipid metabolism	7	359	0.32385	0.728662	ko00564	i1_LQ_LWC_c34751/f1p0/1649;i3_LQ_LWC_c12718/f1p18/3704;i1_LQ_LWC_c9888/f1p0/1858;i2_HQ_LWC_c111215/f4p0/2048;i2_LQ_LWC_c82067/f1p1/2867;i3_LQ_LWC_c14683/f1p0/3020;i3_LQ_LWC_c44914/f1p0/3023	K00655+K05929+K01115+K01114+K00901+K00901+K01115
Metabolism	Amino acid metabolism	Phenylalanine, tyrosine and tryptophan biosynthesis	3	133	0.340842	0.749852	ko00400	i1_LQ_LWC_c26014/f1p0/1318;i1_LQ_LWC_c31686/f1p0/1910;i2_LQ_LWC_c35058/f1p1/2155	K00891+K00891+K14455
Organismal Systems	Environmental adaptation	Circadian rhythm - plant	6	312	0.355802	0.765748	ko04712	i2_LQ_LWC_c52437/f1p0/2500;i4_HQ_LWC_c31606/f2p0/4232;i4_HQ_LWC_c35672/f4p13/4182;i4_LQ_LWC_c28424/f1p0/4963;i1_LQ_LWC_c3272/f1p0/1605;i4_LQ_LWC_c9627/f1p4/4666	K12127+K12124+K12120+K12124+K00660+K00660
Metabolism	Metabolism of other amino acids	beta-Alanine metabolism	4	198	0.369278	0.774616	ko00410	i1_HQ_LWC_c3973/f3p0/1986;i2_LQ_LWC_c13974/f1p4/2042;i2_LQ_LWC_c5126/f1p2/2331;i2_LQ_LWC_c7872/f15p2/2851	K01580+K00249+K00140+K00276
Metabolism	Metabolism of cofactors and vitamins	Nicotinate and nicotinamide metabolism	2	84	0.375571	0.774616	ko00760	i2_HQ_LWC_c116726/f13p0/2493;i2_LQ_LWC_c23954/f1p0/2418	K00278+K06210
Metabolism	Lipid metabolism	Glycerolipid metabolism	6	332	0.411217	0.793075	ko00561	i1_LQ_LWC_c34751/f1p0/1649;i2_LQ_LWC_c83145/f1p0/2092;i1_HQ_LWC_c31515/f4p2/1751;i2_LQ_LWC_c12598/f1p0/2121;i2_LQ_LWC_c82067/f1p1/2867;i3_LQ_LWC_c14683/f1p0/3020	K00655+K06119+K07407+K00863+K00901+K00901
Metabolism	Glycan biosynthesis and metabolism	Glycosphingolipid biosynthesis - globo and isoglobo series	1	34	0.41278	0.793075	ko00603	i1_HQ_LWC_c31515/f4p2/1751	K07407
Metabolism	Metabolism of terpenoids and polyketides	Zeatin biosynthesis	1	34	0.41278	0.793075	ko00908	i2_HQ_LWC_c63541/f2p2/2711	K00279
Metabolism	Carbohydrate metabolism	Ascorbate and aldarate metabolism	3	151	0.416564	0.793075	ko00053	i1_LQ_LWC_c20014/f1p0/1955;i2_LQ_LWC_c3865/f1p1/2391;i2_LQ_LWC_c85722/f1p30/2126	K08232+K08232+K00012
Genetic Information Processing	Folding, sorting and degradation	RNA degradation	7	399	0.425133	0.794117	ko03018	i3_HQ_LWC_c15344/f10p7/3395;i4_HQ_LWC_c35133/f17p0/4458;i4_LQ_LWC_c7072/f1p3/4383;i5_LQ_LWC_c7217/f1p0/5674;i7_HQ_LWC_c21/f2p0/7605;i1_LQ_LWC_c3847/f1p0/1775;i1_LQ_LWC_c7226/f1p0/2010	K12617+K10643+K10643+K12617+K12604+K01689+K00850
Genetic Information Processing	Translation	Aminoacyl-tRNA biosynthesis	4	217	0.435734	0.796743	ko00970	i1_LQ_LWC_c9616/f1p0/1971;i2_LQ_LWC_c107675/f1p1/2851;i2_LQ_LWC_c23078/f1p1/2786;i3_HQ_LWC_c9866/f3p18/3228	K01889+K01876+K01874+K01872
Metabolism	Carbohydrate metabolism	Galactose metabolism	4	219	0.442635	0.796743	ko00052	i1_HQ_LWC_c31515/f4p2/1751;i1_LQ_LWC_c6603/f1p0/1938;i1_LQ_LWC_c7226/f1p0/2010;i2_LQ_LWC_c70586/f1p12/2654	K07407+K00963+K00850+K01190
Metabolism	Metabolism of terpenoids and polyketides	Diterpenoid biosynthesis	1	39	0.457052	0.808003	ko00904	i1_LQ_LWC_c18858/f1p0/1612	K05282
Metabolism	Carbohydrate metabolism	Citrate cycle (TCA cycle)	4	236	0.50013	0.868647	ko00020	i1_LQ_LWC_c10305/f1p0/1482;i1_LQ_LWC_c35070/f1p0/1841;i1_LQ_LWC_c6477/f1p1/1510;i2_HQ_LWC_c35189/f4p0/2874	K00161+K00026+K00026+K00026
Metabolism	Lipid metabolism	Biosynthesis of unsaturated fatty acids	2	114	0.530586	0.905655	ko01040	i1_LQ_LWC_c6793/f1p1/1929;i2_LQ_LWC_c23533/f1p3/2472	K00232+K00232
Metabolism	Biosynthesis of other secondary metabolites	Stilbenoid, diarylheptanoid and gingerol biosynthesis	1	50	0.543096	0.910884	ko00945	i1_LQ_LWC_c7551/f1p5/1917	K00487
Metabolism	Carbohydrate metabolism	Starch and sucrose metabolism	11	715	0.555587	0.910884	ko00500	i2_LQ_LWC_c121306/f1p8/2717;i1_HQ_LWC_c7988/f4p0/2010;i2_LQ_LWC_c46916/f1p0/2633;i3_LQ_LWC_c10527/f1p6/3543;i3_LQ_LWC_c11131/f1p0/3256;i3_LQ_LWC_c14075/f1p0/3080;i3_LQ_LWC_c18517/f1p0/3550;i4_LQ_LWC_c12224/f1p0/4372;i1_LQ_LWC_c6603/f1p0/1938;i2_HQ_LWC_c6074/f4p7/2250;i3_LQ_LWC_c36754/f1p1/3197	K13679+K01176+K00703+K00700+K00695+K00695+K00695+K00695+K00963+K01810+K01188
Cellular Processes	Transport and catabolism	Peroxisome	5	323	0.564956	0.910884	ko04146	i3_LQ_LWC_c3089/f1p0/3157;i1_LQ_LWC_c6793/f1p1/1929;i2_LQ_LWC_c21596/f1p9/2643;i2_LQ_LWC_c23533/f1p3/2472;i2_LQ_LWC_c3419/f1p4/2707	K13354+K00232+K01897+K00232+K01897
Environmental Information Processing	Membrane transport	ABC transporters	4	258	0.570453	0.910884	ko02010	i2_LQ_LWC_c23427/f1p5/2417;i2_LQ_LWC_c70041/f1p3/2542;i2_LQ_LWC_c89488/f1p6/2832;i3_LQ_LWC_c28255/f1p0/3679	K05658+K05658+K05681+K05658
Metabolism	Carbohydrate metabolism	Amino sugar and nucleotide sugar metabolism	7	468	0.592841	0.929536	ko00520	i0_LQ_LWC_c320/f1p0/699;i1_LQ_LWC_c27289/f1p0/1234;i2_HQ_LWC_c100251/f2p5/2350;i2_HQ_LWC_c59903/f28p8/2487;i1_LQ_LWC_c6603/f1p0/1938;i2_HQ_LWC_c6074/f4p7/2250;i2_LQ_LWC_c85722/f1p30/2126	K01183+K01183+K01209+K01209+K00963+K01810+K00012
Metabolism	Metabolism of cofactors and vitamins	Thiamine metabolism	1	59	0.603286	0.929536	ko00730	i1_LQ_LWC_c13361/f1p0/1497	K00939
Metabolism	Metabolism of cofactors and vitamins	Porphyrin and chlorophyll metabolism	2	132	0.610302	0.929536	ko00860	i2_LQ_LWC_c68442/f1p1/2582;i2_LQ_LWC_c33452/f1p3/2208	K13071+K01772
Genetic Information Processing	Transcription	Basal transcription factors	2	136	0.626558	0.936185	ko03022	i2_LQ_LWC_c83562/f1p15/2234;i2_LQ_LWC_c28409/f26p6/2786	K03128+K10843
Metabolism	Global and overview maps	Fatty acid metabolism	5	349	0.63358	0.936185	ko01212	i1_LQ_LWC_c6793/f1p1/1929;i2_LQ_LWC_c13974/f1p4/2042;i2_LQ_LWC_c21596/f1p9/2643;i2_LQ_LWC_c23533/f1p3/2472;i2_LQ_LWC_c3419/f1p4/2707	K00232+K00249+K01897+K00232+K01897
Metabolism	Metabolism of cofactors and vitamins	One carbon pool by folate	1	69	0.660945	0.962257	ko00670	i5_LQ_LWC_c6253/f1p0/5332	K00600
Metabolism	Carbohydrate metabolism	Butanoate metabolism	1	71	0.671433	0.96336	ko00650	i1_HQ_LWC_c3973/f3p0/1986	K01580
Metabolism	Lipid metabolism	Linoleic acid metabolism	1	78	0.705661	0.98395	ko00591	i2_LQ_LWC_c5703/f1p0/2660	K00454
Metabolism	Metabolism of cofactors and vitamins	Pantothenate and CoA biosynthesis	1	78	0.705661	0.98395	ko00770	i3_LQ_LWC_c26282/f2p0/3135	K09680
Metabolism	Metabolism of cofactors and vitamins	Ubiquinone and other terpenoid-quinone biosynthesis	1	82	0.723601	0.993378	ko00130	i1_LQ_LWC_c7551/f1p5/1917	K00487
Metabolism	Energy metabolism	Photosynthesis	7	539	0.735766	0.993378	ko00195	i0_HQ_LWC_c253/f2p0/615;i0_LQ_LWC_c1522/f1p0/888;i0_LQ_LWC_c630/f1p0/844;i1_LQ_LWC_c13173/f1p9/1432;i1_LQ_LWC_c42560/f1p4/1019;i2_LQ_LWC_c86215/f1p2/2885;i0_HQ_LWC_c259/f2p0/736	K08905+K08901+K02639+K02641+K02717+K02641+K02639
Metabolism	Metabolism of cofactors and vitamins	Folate biosynthesis	1	88	0.748489	0.993378	ko00790	i2_LQ_LWC_c57424/f1p1/2028	K18482
Metabolism	Amino acid metabolism	Phenylalanine metabolism	3	252	0.753188	0.993378	ko00360	i1_LQ_LWC_c7551/f1p5/1917;i2_LQ_LWC_c35058/f1p1/2155;i2_LQ_LWC_c7872/f15p2/2851	K00487+K14455+K00276
Metabolism	Carbohydrate metabolism	Inositol phosphate metabolism	3	256	0.762593	0.993378	ko00562	i2_HQ_LWC_c111215/f4p0/2048;i2_LQ_LWC_c5126/f1p2/2331;i5_LQ_LWC_c5939/f1p0/5540	K01114+K00140+K00921
Metabolism	Metabolism of terpenoids and polyketides	Terpenoid backbone biosynthesis	2	183	0.779814	0.99763	ko00900	i1_LQ_LWC_c22753/f1p21/1637;i1_HQ_LWC_c37455/f2p3/1293	K13789+K15891
Genetic Information Processing	Replication and repair	Nucleotide excision repair	2	190	0.797225	0.99763	ko03420	i2_LQ_LWC_c24491/f1p4/2385;i2_LQ_LWC_c28409/f26p6/2786	K10839+K10843
Genetic Information Processing	Transcription	RNA polymerase	1	103	0.801373	0.99763	ko03020	i3_LQ_LWC_c36350/f1p22/3588	K03040
Metabolism	Carbohydrate metabolism	Pyruvate metabolism	11	883	0.8136	0.99763	ko00620	i3_HQ_LWC_c17581/f4p3/3408;i1_LQ_LWC_c10305/f1p0/1482;i1_LQ_LWC_c10307/f1p0/1589;i1_LQ_LWC_c35070/f1p0/1841;i1_LQ_LWC_c36689/f1p1/1999;i1_LQ_LWC_c38644/f1p1/1208;i1_LQ_LWC_c6477/f1p1/1510;i2_HQ_LWC_c35189/f4p0/2874;i2_LQ_LWC_c70254/f1p3/2494;i3_HQ_LWC_c41986/f69p0/3328;i3_LQ_LWC_c27227/f1p3/3188	K00102+K00161+K00016+K00026+K00873+K00016+K00026+K00026+K00016+K01595+K01595
Environmental Information Processing	Signal transduction	Phosphatidylinositol signaling system	3	284	0.820554	0.99763	ko04070	i2_LQ_LWC_c82067/f1p1/2867;i3_LQ_LWC_c14683/f1p0/3020;i5_LQ_LWC_c5939/f1p0/5540	K00901+K00901+K00921
Genetic Information Processing	Translation	RNA transport	7	606	0.83501	0.99763	ko03013	i4_LQ_LWC_c10380/f1p2/4805;i4_LQ_LWC_c3365/f1p0/4759;i6_LQ_LWC_c588/f1p3/6217;i2_LQ_LWC_c24079/f1p5/3213;i3_LQ_LWC_c43539/f1p0/3073;i1_LQ_LWC_c24459/f1p2/1390;i1_LQ_LWC_c42438/f1p1/1057	K14289+K14289+K14289+K03252+K03252+K07936+K07936
Genetic Information Processing	Replication and repair	DNA replication	1	118	0.843173	0.99763	ko03030	i5_LQ_LWC_c7394/f1p7/5146	K02210
Metabolism	Lipid metabolism	Steroid biosynthesis	1	120	0.848039	0.99763	ko00100	i2_LQ_LWC_c24575/f1p2/2191	K09832
Metabolism	Lipid metabolism	Fatty acid biosynthesis	2	219	0.857033	0.99763	ko00061	i2_LQ_LWC_c21596/f1p9/2643;i2_LQ_LWC_c3419/f1p4/2707	K01897+K01897
Genetic Information Processing	Translation	Ribosome	2	233	0.879738	0.99763	ko03010	i1_LQ_LWC_c31284/f1p0/1840;i2_LQ_LWC_c52715/f1p0/2217	K02910+K02961
Genetic Information Processing	Folding, sorting and degradation	Ubiquitin mediated proteolysis	4	423	0.897557	0.99763	ko04120	i4_LQ_LWC_c10422/f1p0/4671;i4_LQ_LWC_c12121/f1p0/4592;i4_LQ_LWC_c16057/f1p0/4179;i2_HQ_LWC_c117576/f11p1/2055	K10581+K10581+K10581+K10599
Genetic Information Processing	Folding, sorting and degradation	Protein export	1	148	0.902302	0.99763	ko03060	i3_HQ_LWC_c2304/f2p1/3777	K03070
Metabolism	Nucleotide metabolism	Purine metabolism	4	443	0.91622	0.99763	ko00230	i1_LQ_LWC_c13361/f1p0/1497;i4_LQ_LWC_c4609/f1p1/4399;i1_LQ_LWC_c36689/f1p1/1999;i3_LQ_LWC_c36350/f1p22/3588	K00939+K01952+K00873+K03040
Genetic Information Processing	Replication and repair	Homologous recombination	1	179	0.940148	0.99763	ko03440	i5_LQ_LWC_c4108/f1p4/5159	K04728
Cellular Processes	Transport and catabolism	Autophagy - other eukaryotes	1	192	0.95128	0.99763	ko04136	i4_LQ_LWC_c6247/f1p24/4930	K07204
Genetic Information Processing	Folding, sorting and degradation	Protein processing in endoplasmic reticulum	5	661	0.978123	0.99763	ko04141	i2_LQ_LWC_c106886/f1p1/2786;i2_LQ_LWC_c24491/f1p4/2385;i2_LQ_LWC_c32952/f1p0/2561;i2_LQ_LWC_c3878/f1p2/2975;i2_LQ_LWC_c58159/f1p0/2048	K09487+K10839+K10950+K09487+K10950
Cellular Processes	Transport and catabolism	Endocytosis	5	665	0.979039	0.99763	ko04144	i1_LQ_LWC_c20439/f1p0/1702;i3_LQ_LWC_c22451/f1p0/3299;i3_LQ_LWC_c3811/f1p2/3241;i1_LQ_LWC_c9888/f1p0/1858;i3_LQ_LWC_c44914/f1p0/3023	K12196+K12191+K12489+K01115+K01115
Metabolism	Amino acid metabolism	Arginine and proline metabolism	1	255	0.982072	0.99763	ko00330	i2_LQ_LWC_c35058/f1p1/2155	K14455
Cellular Processes	Transport and catabolism	Phagosome	1	274	0.986749	0.99763	ko04145	i5_LQ_LWC_c5939/f1p0/5540	K00921
Metabolism	Biosynthesis of other secondary metabolites	Phenylpropanoid biosynthesis	3	527	0.989422	0.99763	ko00940	i1_LQ_LWC_c39647/f16p0/1992;i1_LQ_LWC_c7551/f1p5/1917;i3_LQ_LWC_c36754/f1p1/3197	K09755+K00487+K01188
Metabolism	Nucleotide metabolism	Pyrimidine metabolism	1	289	0.989566	0.99763	ko00240	i3_LQ_LWC_c36350/f1p22/3588	K03040
Genetic Information Processing	Translation	mRNA surveillance pathway	2	476	0.995452	0.99763	ko03015	i2_LQ_LWC_c48923/f1p4/2513;i3_LQ_LWC_c24052/f1p0/3418	K04354+K04354
Genetic Information Processing	Transcription	Spliceosome	4	752	0.99763	0.99763	ko03040	i0_LQ_LWC_c1125/f1p0/887;i2_LQ_LWC_c33186/f1p0/2235;i2_HQ_LWC_c117576/f11p1/2055;i3_LQ_LWC_c41480/f36p2/3443	K12836+K12741+K10599+K12823
