# Supplementary material for: Research on the drought tolerance mechanism of Pennisetum glaucum (L.) in the root during the seedling stage
Source: BMC Genomics. 2021 Jul 23;22:568. doi: 10.1186/s12864-021-07888-5 (PMC8305952; doi:10.1186/s12864-021-07888-5)
Supplement: Supplementary file 8 — Additional file 8: Supplemental Table 7. KEGG enrichment at 7h [file 12864_2021_7888_MOESM8_ESM.xlsx]

## Sheet: Supplemental table_KEGG enrichm
Supplemental Table 7. KEGG enrichment at 7h
KEGG_A_class	KEGG_B_class	Pathway	out (52)	All (15658)	Pvalue	Qvalue	Pathway ID	Genes	K_IDs
Metabolism	Metabolism of other amino acids	Taurine and hypotaurine metabolism	4	41	1.00003e-05	0.000610016	ko00430	i1_HQ_LWC_c14970/f3p0/1516;i2_LQ_LWC_c13097/f1p0/2421;i2_LQ_LWC_c19955/f1p0/2549;i2_LQ_LWC_c64171/f1p0/2760	K10712+K10712+K10712+K10712
Metabolism	Global and overview maps	Biosynthesis of amino acids	10	811	0.00028643	0.00873611	ko01230	i1_LQ_LWC_c22926/f1p6/1992;i1_LQ_LWC_c37483/f1p1/1218;i1_HQ_LWC_c16784/f3p0/1609;i1_HQ_LWC_c4995/f3p7/1808;i1_LQ_LWC_c11259/f1p6/1527;i1_LQ_LWC_c13659/f1p0/1230;i1_LQ_LWC_c35380/f1p5/1616;i2_LQ_LWC_c48330/f1p0/2594;i5_LQ_LWC_c6253/f1p0/5332;i6_LQ_LWC_c701/f1p0/6958	K01736+K00789+K00831+K14455+K01915+K01738+K00826+K00615+K00600+K00264
Metabolism	Amino acid metabolism	Cysteine and methionine metabolism	5	327	0.00448452	0.0911853	ko00270	i1_LQ_LWC_c37483/f1p1/1218;i2_HQ_LWC_c18333/f2p2/2381;i1_HQ_LWC_c4995/f3p7/1808;i1_LQ_LWC_c13659/f1p0/1230;i1_LQ_LWC_c35380/f1p5/1616	K00789+K21456+K14455+K01738+K00826
Metabolism	Energy metabolism	Nitrogen metabolism	3	141	0.0114511	0.174629	ko00910	i3_LQ_LWC_c19737/f1p1/3288;i1_LQ_LWC_c11259/f1p6/1527;i6_LQ_LWC_c701/f1p0/6958	K10534+K01915+K00264
Metabolism	Amino acid metabolism	Valine, leucine and isoleucine degradation	3	195	0.0269035	0.296372	ko00280	i2_LQ_LWC_c34591/f1p2/2930;i1_LQ_LWC_c20555/f1p0/1818;i1_LQ_LWC_c35380/f1p5/1616	K01968+K07513+K00826
Metabolism	Amino acid metabolism	Alanine, aspartate and glutamate metabolism	3	213	0.033688	0.296372	ko00250	i1_HQ_LWC_c4995/f3p7/1808;i1_LQ_LWC_c11259/f1p6/1527;i6_LQ_LWC_c701/f1p0/6958	K14455+K01915+K00264
Metabolism	Global and overview maps	Metabolic pathways	31	7232	0.0355589	0.296372	ko01100	i1_HQ_LWC_c14970/f3p0/1516;i2_LQ_LWC_c13097/f1p0/2421;i2_LQ_LWC_c19955/f1p0/2549;i2_LQ_LWC_c64171/f1p0/2760;i3_HQ_LWC_c8789/f2p2/3663;i1_LQ_LWC_c10776/f1p0/1825;i1_LQ_LWC_c14107/f1p0/1424;i1_LQ_LWC_c22926/f1p6/1992;i1_LQ_LWC_c37483/f1p1/1218;i1_LQ_LWC_c42560/f1p4/1019;i2_HQ_LWC_c70176/f2p2/2841;i2_LQ_LWC_c34591/f1p2/2930;i2_LQ_LWC_c85593/f1p1/2630;i3_LQ_LWC_c14075/f1p0/3080;i4_LQ_LWC_c9535/f1p1/4…	K10712+K10712+K10712+K10712+K17108+K01583+K00083+K01736+K00789+K02717+K04121+K01968+K00318+K00695+K05291+K20623+K21456+K00831+K14455+K01915+K01738+K07513+K00826+K18857+K07151+K00975+K00615+K00914+K01595+K00600+K00264
Metabolism	Amino acid metabolism	Tyrosine metabolism	2	106	0.048355	0.296372	ko00350	i1_HQ_LWC_c4995/f3p7/1808;i2_HQ_LWC_c20554/f2p1/1966	K14455+K18857
Metabolism	Biosynthesis of other secondary metabolites	Glucosinolate biosynthesis	1	16	0.0518568	0.296372	ko00966	i1_LQ_LWC_c35380/f1p5/1616	K00826
Metabolism	Amino acid metabolism	Arginine and proline metabolism	3	255	0.0526362	0.296372	ko00330	i1_LQ_LWC_c10776/f1p0/1825;i2_LQ_LWC_c85593/f1p1/2630;i1_HQ_LWC_c4995/f3p7/1808	K01583+K00318+K14455
Metabolism	Amino acid metabolism	Arginine biosynthesis	2	117	0.0576316	0.296372	ko00220	i1_HQ_LWC_c4995/f3p7/1808;i1_LQ_LWC_c11259/f1p6/1527	K14455+K01915
Metabolism	Metabolism of cofactors and vitamins	Vitamin B6 metabolism	1	19	0.061282	0.296372	ko00750	i1_HQ_LWC_c16784/f3p0/1609	K00831
Metabolism	Biosynthesis of other secondary metabolites	Indole alkaloid biosynthesis	1	20	0.0644032	0.296372	ko00901	i2_LQ_LWC_c103323/f1p1/2231	K21026
Metabolism	Amino acid metabolism	Phenylalanine, tyrosine and tryptophan biosynthesis	2	133	0.0721188	0.296372	ko00400	i1_LQ_LWC_c22926/f1p6/1992;i1_HQ_LWC_c4995/f3p7/1808	K01736+K14455
Genetic Information Processing	Translation	mRNA surveillance pathway	4	476	0.0728783	0.296372	ko03015	i2_LQ_LWC_c21296/f1p1/2678;i3_LQ_LWC_c20065/f1p0/3411;i2_LQ_LWC_c71273/f1p10/2214;i2_LQ_LWC_c71411/f1p4/2700	K13917+K14376+K03456+K04382
Metabolism	Metabolism of terpenoids and polyketides	Brassinosteroid biosynthesis	1	30	0.0950613	0.362421	ko00905	i1_HQ_LWC_c553/f25p0/1907	K20623
Metabolism	Global and overview maps	2-Oxocarboxylic acid metabolism	2	174	0.113657	0.387692	ko01210	i1_HQ_LWC_c4995/f3p7/1808;i1_LQ_LWC_c35380/f1p5/1616	K14455+K00826
Metabolism	Metabolism of terpenoids and polyketides	Diterpenoid biosynthesis	1	39	0.12181	0.387692	ko00904	i2_HQ_LWC_c70176/f2p2/2841	K04121
Metabolism	Lipid metabolism	alpha-Linolenic acid metabolism	2	182	0.122362	0.387692	ko00592	i1_LQ_LWC_c20555/f1p0/1818;i2_HQ_LWC_c20554/f2p1/1966	K07513+K18857
Metabolism	Glycan biosynthesis and metabolism	Glycosylphosphatidylinositol(GPI)-anchor biosynthesis	1	43	0.133447	0.387692	ko00563	i4_LQ_LWC_c9535/f1p1/4971	K05291
Cellular Processes	Transport and catabolism	Autophagy - other eukaryotes	2	192	0.133468	0.387692	ko04136	i2_LQ_LWC_c71411/f1p4/2700;i3_LQ_LWC_c13520/f1p0/3589	K04382+K00914
Metabolism	Global and overview maps	Biosynthesis of secondary metabolites	16	3778	0.168041	0.407728	ko01110	i1_LQ_LWC_c14107/f1p0/1424;i1_LQ_LWC_c22926/f1p6/1992;i1_LQ_LWC_c37483/f1p1/1218;i2_HQ_LWC_c70176/f2p2/2841;i2_LQ_LWC_c85593/f1p1/2630;i1_HQ_LWC_c553/f25p0/1907;i2_LQ_LWC_c103323/f1p1/2231;i1_HQ_LWC_c4995/f3p7/1808;i1_LQ_LWC_c13659/f1p0/1230;i1_LQ_LWC_c20555/f1p0/1818;i1_LQ_LWC_c35380/f1p5/1616;i2_HQ_LWC_c20554/f2p1/1966;i2_LQ_LWC_c46689/f4p62/2297;i2_LQ_LWC_c48330/f1p0/2594;i5_LQ_LWC_c6253/f1p0/…	K00083+K01736+K00789+K04121+K00318+K20623+K21026+K14455+K01738+K07513+K00826+K18857+K00975+K00615+K00600+K00264
Metabolism	Biosynthesis of other secondary metabolites	Tropane, piperidine and pyridine alkaloid biosynthesis	1	56	0.170235	0.407728	ko00960	i1_HQ_LWC_c4995/f3p7/1808	K14455
Metabolism	Amino acid metabolism	Valine, leucine and isoleucine biosynthesis	1	58	0.175757	0.407728	ko00290	i1_LQ_LWC_c35380/f1p5/1616	K00826
Genetic Information Processing	Translation	Ribosome	2	233	0.181058	0.407728	ko03010	i5_HQ_LWC_c11185/f4p0/5722;i5_HQ_LWC_c1826/f2p0/5682	K02982+K02982
Genetic Information Processing	Translation	Ribosome biogenesis in eukaryotes	2	236	0.184642	0.407728	ko03008	i3_LQ_LWC_c8136/f1p0/3759;i4_LQ_LWC_c24638/f1p0/4994	K14536+K14558
Metabolism	Energy metabolism	Sulfur metabolism	1	62	0.186694	0.407728	ko00920	i1_LQ_LWC_c13659/f1p0/1230	K01738
Metabolism	Lipid metabolism	Fatty acid degradation	2	242	0.191841	0.407728	ko00071	i1_LQ_LWC_c20555/f1p0/1818;i2_HQ_LWC_c20554/f2p1/1966	K07513+K18857
Metabolism	Biosynthesis of other secondary metabolites	Isoquinoline alkaloid biosynthesis	1	67	0.200164	0.407728	ko00950	i1_HQ_LWC_c4995/f3p7/1808	K14455
Metabolism	Metabolism of cofactors and vitamins	One carbon pool by folate	1	69	0.20549	0.407728	ko00670	i5_LQ_LWC_c6253/f1p0/5332	K00600
Environmental Information Processing	Signal transduction	MAPK signaling pathway - plant	3	473	0.207206	0.407728	ko04016	i2_HQ_LWC_c11258/f10p2/2294;i2_LQ_LWC_c40001/f1p2/2835;i3_LQ_LWC_c3823/f1p0/3779	K13414+K14509+K13447
Metabolism	Metabolism of cofactors and vitamins	Pantothenate and CoA biosynthesis	1	78	0.229033	0.414066	ko00770	i1_LQ_LWC_c35380/f1p5/1616	K00826
Metabolism	Amino acid metabolism	Glycine, serine and threonine metabolism	2	273	0.229563	0.414066	ko00260	i1_HQ_LWC_c16784/f3p0/1609;i5_LQ_LWC_c6253/f1p0/5332	K00831+K00600
Cellular Processes	Transport and catabolism	Phagosome	2	274	0.230791	0.414066	ko04145	i1_LQ_LWC_c30124/f1p0/1816;i3_LQ_LWC_c13520/f1p0/3589	K07374+K00914
Organismal Systems	Environmental adaptation	Circadian rhythm - plant	2	312	0.277668	0.483936	ko04712	i4_LQ_LWC_c27746/f1p0/4751;i4_LQ_LWC_c33226/f1p0/4123	K12124+K12121
Metabolism	Carbohydrate metabolism	Glyoxylate and dicarboxylate metabolism	2	319	0.286316	0.485146	ko00630	i1_LQ_LWC_c11259/f1p6/1527;i5_LQ_LWC_c6253/f1p0/5332	K01915+K00600
Metabolism	Lipid metabolism	Biosynthesis of unsaturated fatty acids	1	114	0.316549	0.521877	ko01040	i1_LQ_LWC_c20555/f1p0/1818	K07513
Metabolism	Glycan biosynthesis and metabolism	N-Glycan biosynthesis	1	122	0.334631	0.537171	ko00510	i2_LQ_LWC_c108745/f1p2/2956	K07151
Metabolism	Global and overview maps	Carbon metabolism	6	1448	0.348638	0.545306	ko01200	i1_HQ_LWC_c16784/f3p0/1609;i1_HQ_LWC_c4995/f3p7/1808;i1_LQ_LWC_c13659/f1p0/1230;i2_LQ_LWC_c48330/f1p0/2594;i3_LQ_LWC_c6873/f1p0/3420;i5_LQ_LWC_c6253/f1p0/5332	K00831+K14455+K01738+K00615+K01595+K00600
Organismal Systems	Environmental adaptation	Plant-pathogen interaction	3	671	0.386284	0.58361	ko04626	i2_LQ_LWC_c82511/f1p3/2138;i2_HQ_LWC_c11258/f10p2/2294;i3_LQ_LWC_c3823/f1p0/3779	K09422+K13414+K13447
Metabolism	Glycan biosynthesis and metabolism	Other glycan degradation	1	149	0.392262	0.58361	ko00511	i3_HQ_LWC_c8789/f2p2/3663	K17108
Metabolism	Lipid metabolism	Sphingolipid metabolism	1	171	0.435576	0.632622	ko00600	i3_HQ_LWC_c8789/f2p2/3663	K17108
Genetic Information Processing	Replication and repair	Nucleotide excision repair	1	190	0.470536	0.659084	ko03420	i2_LQ_LWC_c71296/f1p4/2398	K10839
Metabolism	Energy metabolism	Carbon fixation in photosynthetic organisms	3	771	0.475405	0.659084	ko00710	i1_HQ_LWC_c4995/f3p7/1808;i2_LQ_LWC_c48330/f1p0/2594;i3_LQ_LWC_c6873/f1p0/3420	K14455+K00615+K01595
Metabolism	Metabolism of other amino acids	Glutathione metabolism	1	203	0.493223	0.66859	ko00480	i2_HQ_LWC_c18333/f2p2/2381	K21456
Metabolism	Metabolism of other amino acids	Cyanoamino acid metabolism	1	229	0.535773	0.69271	ko00460	i5_LQ_LWC_c6253/f1p0/5332	K00600
Metabolism	Energy metabolism	Photosynthesis	2	539	0.538704	0.69271	ko00195	i1_LQ_LWC_c26510/f1p0/1231;i1_LQ_LWC_c42560/f1p4/1019	K02639+K02717
Metabolism	Carbohydrate metabolism	Pentose phosphate pathway	1	235	0.545083	0.69271	ko00030	i2_LQ_LWC_c48330/f1p0/2594	K00615
Metabolism	Amino acid metabolism	Phenylalanine metabolism	1	252	0.570479	0.703024	ko00360	i1_HQ_LWC_c4995/f3p7/1808	K14455
Metabolism	Carbohydrate metabolism	Inositol phosphate metabolism	1	256	0.576249	0.703024	ko00562	i3_LQ_LWC_c13520/f1p0/3589	K00914
Environmental Information Processing	Signal transduction	Phosphatidylinositol signaling system	1	284	0.614566	0.735069	ko04070	i3_LQ_LWC_c13520/f1p0/3589	K00914
Genetic Information Processing	Folding, sorting and degradation	Protein processing in endoplasmic reticulum	2	661	0.651023	0.762304	ko04141	i2_LQ_LWC_c108745/f1p2/2956;i2_LQ_LWC_c71296/f1p4/2398	K07151+K10839
Cellular Processes	Transport and catabolism	Peroxisome	1	323	0.66233	0.762304	ko04146	i1_LQ_LWC_c20555/f1p0/1818	K07513
Metabolism	Global and overview maps	Fatty acid metabolism	1	349	0.690894	0.769205	ko01212	i1_LQ_LWC_c20555/f1p0/1818	K07513
Metabolism	Carbohydrate metabolism	Starch and sucrose metabolism	2	715	0.693546	0.769205	ko00500	i3_LQ_LWC_c14075/f1p0/3080;i2_LQ_LWC_c46689/f4p62/2297	K00695+K00975
Genetic Information Processing	Transcription	Spliceosome	2	752	0.720216	0.784521	ko03040	i4_HQ_LWC_c2271/f4p0/4764;i6_HQ_LWC_c1625/f3p0/6127	K12741+K12856
Metabolism	Carbohydrate metabolism	Amino sugar and nucleotide sugar metabolism	1	468	0.794135	0.849864	ko00520	i2_LQ_LWC_c46689/f4p62/2297	K00975
Metabolism	Carbohydrate metabolism	Glycolysis / Gluconeogenesis	1	494	0.811709	0.853694	ko00010	i2_HQ_LWC_c20554/f2p1/1966	K18857
Metabolism	Biosynthesis of other secondary metabolites	Phenylpropanoid biosynthesis	1	527	0.831908	0.860109	ko00940	i1_LQ_LWC_c14107/f1p0/1424	K00083
Environmental Information Processing	Signal transduction	Plant hormone signal transduction	1	612	0.874655	0.889232	ko04075	i2_LQ_LWC_c40001/f1p2/2835	K14509
Metabolism	Carbohydrate metabolism	Pyruvate metabolism	1	883	0.951366	0.951366	ko00620	i3_LQ_LWC_c6873/f1p0/3420	K01595
